# Supplementary material for: Role of Fasciola hepatica Small RNAs in the Interaction With the Mammalian Host
Source: Front Cell Infect Microbiol. 2022 Jan 20;11:812141. doi: 10.3389/fcimb.2021.812141 (PMC8824774; doi:10.3389/fcimb.2021.812141)
Supplement: Supplementary file 10 [file Table_1.xlsx]

## Sheet: TableS1
Table S1. A summary of small RNA sequencing data across samples
	Metacariae		Newly excisted juvenile	Adult		Extracellular vesicules
	MD	MA	NEJ	AD1	AD2	EV1	EV2
Raw data	5038578	3014448	9925316	3168370	2711502	22283962	25394304
	Quality filter & adapter trimming (TrimGalore -q20, -l 18)
Remained after filter	3,219,982 (64%)	2,209,640 (73%)	8,618,610 (87%)	1,813,264 (57%)	1,739,139 (64%)	21,479,962 (96%)	24,787,867 (98%)
	Genome mapping (Bowtie -v 2)
Mapped to genome (F. hepatica, assembly PRJEB25283)	2,606,534 (81%)	1,980,697 (90%)	5,673,022 (66%)	1,641,085 (91%)	1,546,045 (89%)	18,948,315 (88%)	22,360,370 (90%)
	Mapping to different elements of the genome (Bowtie -v 2)
mRNA	1,546,045 (59.3%)	1,045,170 (52.8%)	3,263,022 (57.5%)	1,002,647 (61.1%)	1,000,762 (64.7%)	9,443,325 (49.8%)	10,998,096 (49.2%)
tRNA	78,941 (3.0%)	24,450 (1.2%)	217,833 (3.8%)	39,434 (2.4%)	15,037 (1.0%)	843,110 (4.4%)	791,966 (3.5%)
rRNA	27,899 (1.1%)	9,433 (0.5%)	154,425 (2.7%)	11,376 (0.7%)	5,323 (0.3%)	74,206 (0.4%)	68,036 (0.3%)
Mobile elements	28,601 (1.1%)	23,148 (1.2%)	92,961 (1.6%)	21,396 (1.3%)	15,793 (1.0%)	296,121 (1.6%)	343,506 (1.5%)
Repetitive DNA	67,354 (2.6%)	65,081 (3.3%)	114,570 (2.0%)	47,912 (2.9%)	39,085 (2.5%)	629,621 (3.3%)	766,358 (3.4%)
snRNA	5,242 (0.2%)	1,593 (0.1%)	8,636 (0.2%)	1,921 (0.1%)	1,553 (0.1%)	3,773 (0.0%)	2,934 (0.0%)
vtRNA	135 (0.0%)	33 (0.0%)	348 (0.0%)	172 (0.0%)	117 (0.0%)	47,395 (0.3%)	32,678 (0.1%)
Unassigned	624,966 (24.0%)	553,569 (27.9%)	1,313,418 (23.2%)	344,740 (21.0%)	324,625 (21.0%)	5,939,061 (31.3%)	7,383,010 (33.0%)
	Identification and count of miRNAs (miRDeep2)
miRNA	227,351 (8.7%)	258,220 (13.0%)	507,809 (9.0%)	171,487 (10.4%)	143,759 (9.3%)	1,671,703 (8.8%)	1,973,786 (8.8%)
	Mapping to host genome (Bowtie -v 2)
Reads unmapped to F. hepatica genome	613,448	228,934	2,945,588	172,179	193,094	2,531,647	2,427,497
Mapped to B. taurus genome*	81,106 (13%)	29,907 (13%)	345,784 (12%)	25,620 (15%)	21,246 (11%)	643,119 (25%)	609,868 (25%)
*Reads that failed to map to the genome of F. hepatica were subsequently mapped to the genome of the host.
Gray shading highlights categories analyzed in this article.
Sample origin is as follows : metacercariae and adults were obtained from Baldwin Aquatics, Oregon, US. NEJ samples were obtained from in vitro excystment of metacercariae purchased at Ridgeway Research Limited UK, and the EV samples at Dungannon, Northern Ireland. Adult and EV samples were obtained from cattle.
