# Supplementary material for: Role of Fasciola hepatica Small RNAs in the Interaction With the Mammalian Host
Source: Front Cell Infect Microbiol. 2022 Jan 20;11:812141. doi: 10.3389/fcimb.2021.812141 (PMC8824774; doi:10.3389/fcimb.2021.812141)
Supplement: Supplementary file 11 [file Table_2.xlsx]

## Sheet: Table S2
Table S2. Updated miRnoma of F. hepatica. Sequences were reported by Ovchinnikov et al. 2020, exceptions are indicated
							Genomic location of precursor					HSP in the F. gigantica genome (assembly PRJNA230515)
ID in miRBase	ID used here	Mature sequence	Strand	Complement sequence	Strand	Precursor sequence (mature sequence is highlighted in red, complement sequences is highlighted in blue)	Scaffold	Start	End	Strand		Scaffold	Start	End	Strand
fhe-mir-10	Fhe-Mir-10-P1	AACCCUGUAGACCCGAGUUUGCA	5'	AAAUUCGAGUCUACAAGGAAC	3'	AACCCUGUAGACCCGAGUUUGCAUGCACUGGAUUCAAAUUCGAGUCUACAAGGAAC	scaffold10x_2049_pilon	649837	649892	+		F_gigantica-1.0_Cont193	429730	429785	-
fhe-mir-125b	Fhe-Mir-10-P2a	CCCCUGAGACUGAUAAUUGCUC	5'	GCAAUUUUCUCUCUCAGGUAUG	3'	CCCCUGAGACUGAUAAUUGCUCCUCUGUCAGAUUGCUGCACGCACUGAUUUUCCUCUCGGAGCAAUUUUCUCUCUCAGGUAUG	scaffold10x_677_pilon	848665	848747	+		F_gigantica-1.0_Cont2067	21596	21677	+
fhe-mir-125a	Fhe-Mir-10-P2b	UCCCUGAGACCCUAGAGUUUC	5'	AAAUUCUAUGGUUUCAGGUUA	3'	UCCCUGAGACCCUAGAGUUUCCCAGCUUGUCAAAGCUCACGUUCAACGGAAAUUCUAUGGUUUCAGGUUA	scaffold10x_1304_pilon	293075	293144	+		--
--	Fhe-mir-10-P3	CAAGCUCGGGUAUACAGGAGCAG	3'	GACCCUGUAGCCUUGAGCUUUUG	5'	GACCCUGUAGCCUUGAGCUUUUGCACGUACUACUCCACCUAUCAUUCUAGGAUGGUUCACAAGCUCGGGUAUACAGGAGCAG	scaffold10x_663_pilon	643218	643299	-		F_gigantica-1.0_Cont1372	115656	115729	+
--	Fhe-Let-7-P1	GGAGGUAGUUCGUUGUGUGGU	5'	CAUGCAACCGACUAACUUUCUC	3'	GGAGGUAGUUCGUUGUGUGGUUUGCCUUGGAUCAUCCGAGAAAUCACAUAGAACCAUGCAACCGACUAACUUUCUCA	scaffold10x_1279_pilon	1764530	1764606	+		F_gigantica-1.0_Cont133	440654	440730	+
fhe-let-7	Fhe-Let-7-P2	AGAGGUAGUGACUCAUAUGACU	5'	UCAUGUGUCUCACUAACUUCACA	3'	AGAGGUAGUGACUCAUAUGACUUUACCAAUUGUCUUGGCGAAAUCUGAGACAGUUGUGUCUAAGUACUCUCUUUUACUCGCUACCUCGUUGUCUGUGUUUGUCUGUCUGUCUGUCUAUCCUUCGGUCAGCCAGUCAGUCAACGUCACAGUCAGCCAGUGGAGAGCACAAGUCAUGUGUCUCACUAACUUCACA	scaffold10x_1189_pilon	1273391	1273583	+		F_gigantica-1.0_Cont1739	12599	12791	-
--	Fhe-Let-7-P3	GAGGUAGUGAGUUGUAUGUCUG	5'	GCCAUACACCACACUGCCUUGC	3'	GAGGUAGUGAGUUGUAUGUCUGCGGAUACACAUAUCCGGAUGUGGAUCAGCUGCCCCGCUUGGCCUCCGAGAGUUCCACUCAGUUCGGUACAUCUCCACGUGGACGAGGUUUGCACCAAUCAACUACUGCCCGCGGUGUGGACGUGGCCCCACUUGCGACCGUGAAUGGCUUAUCUCGGAGGUCAUUGCCCGGUAACUGCGCUCCCGAUUCAGCGGCCAUACACCACACUGCCUUGC	scaffold10x_677_pilon	791738	791974	+		F_gigantica-1.0_Cont1560	85354	85590	+
--	Fhe-Mir-1-P1	UGGAAUGUUGUGAAGUAUGUAC	3'	CAUACUUCUCAAUAGGCCAUA	5'	CAUACUUCUCAAUAGGCCAUACCGUUGGACGGGCCUCGACCUGUUGUUCAGGAACGAGGUACUCUAUGGAAUGUUGUGAAGUAUGUAC	scaffold10x_1074_pilon	831259	831346	+		F_gigantica-1.0_Cont1287	198288	198375	-
fhe-mir-1	Fhe-Mir-1-P2	UGGAAUGUGGCGAAGUAUGGU	3'	ACAUGCUUCGGCACAUUGCUCAUA	5'	ACAUGCUUCGGCACAUUGCUCAUAUACAUUCCGCCUGGGUCUCAGAUGCCUGAGAGCACAAGCACAAAUACAAAGCAUUCCAUGGGAUCGUUAACAACGAGGAAUGAUCAUCUACACGUGUGGUCGCCUUGUUGUUCAACUGAUCUUGUUCGCUAUGCAUUCCUGACUUGGUCGUUGUUGUGGCCUGUGCUACAGCGACUACGUCCAUUGUCCGUCGGCUUCGCCCUCCCUAAGGGUGGCUAUAUGGAAUGUGGCGAAGUAUGGUCU	scaffold10x_431_pilon	758989	759255	+		F_gigantica-1.0_Cont5124	1977	2243	+
fhe-mir-7	Fhe-mir-7-P1	UGGAAGACUGGUGAUAUGUUGUU	5'	CAACCUAUCACAAUCUUCCAUG	3'	UGGAAGACUGGUGAUAUGUUGUUUCUCCGAUUAGUUUCGUCAGAUCUGACACAAAUCAGAUUGGACACCGGACAACCUAUCACAAUCUUCCAUG	scaffold10x_1322_pilon	785657	785750	+		F_gigantica-1.0_Cont1762	109856	109949	-
fhe-mir-7b	Fhe-mir-7-P2	UGGAAGACUUGUGAUUAAGUUGU	5'	CAACAGUCACAAUCCUCCAUG	3'	UGGAAGACUUGUGAUUAAGUUGUUCCUCAAAAGCCUCCGGGAAAAGUUGAACGACUUUUGCAACAACAGUCACAAUCCUCCAUG	scaffold10x_209_pilon	1247991	1248074	-		F_gigantica-1.0_Cont829	5544	5627	+
fhe-mir-8	Fhe-mir-8	UAAUACUGUUUGGUAAAGAUGCC	3'	CGUCUUUCCCCGCAGUAUUGGA	5'	CGUCUUUCCCCGCAGUAUUGGACAGUUUUAUAUUCUCUAAUACUGUUUGGUAAAGAUGCC	scaffold10x_53_pilon	64642	64701	+		F_gigantica-1.0_Cont693	91188	91247	+
fhe-mir-9	Fhe-mir-9	UCUUUGGUUAUCAAGCAGUAUG	5'	UAAAGCUAGGUGACCAAAGUCA	3'	UCUUUGGUUAUCAAGCAGUAUGAUUGUCACACUUGAAACGGCCAGUGACACAACAACACGCGCACUUGUGCUCGCGUGAUUGUUUCUGUGUCGAUGACACUCGGCUCGUCUAACAUCAUAAAGCUAGGUGACCAAAGUCA	scaffold10x_451_pilon	832883	833020	-		F_gigantica-1.0_Cont1073	141800	141939	+
fhe-mir-31	Fhe-mir-31	UGGCAAGAUUAUGGCGAAGCUGA	5'	AGCUACACCAUAUUUUGCCCACG	3'	UGGCAAGAUUAUGGCGAAGCUGAGUGUUAAUAGUGUCCAGCUACACCAUAUUUUGCCCACGG	scaffold10x_973_pilon	317928	317989	-		F_gigantica-1.0_Cont776	191698	191759	-
fhe-mir-71b	Fhe-Mir-71-P1a	UGAAAGACUUGAGUAGUGAG	5'	CCUCAUACCCAGUCUUUCGUG	3'	UGAAAGACUUGAGUAGUGAGACGCAUGCCGGUUACCGUCAUGUGGUCAAGCCAUACUUCGGUCCCGGCGCCUCAUACCCAGUCUUUCGUG	scaffold10x_466_pilon	934223	934312	-		F_gigantica-1.0_Cont2820	100419	100508	-
fhe-mir-71a	Fhe-Mir-71-P1b	UGAAAGACGAUGGUAGUGAGA	5'	UCUCCCUACCCCGUCUUUUCUG	3'	UGAAAGACGAUGGUAGUGAGAUGCAAAACGUUUGCCGUUCAUCUCCCUACCCCGUCUUUUCUG	scaffold10x_286_pilon	1213211	1213273	-		--
--	Fhe-Mir-71-P2	UGAAAGACAUGGGUAAUGAGGU	5'	CUCAUAAUCCAUGUUUUUCGUA	3'	UGAAAGACAUGGGUAAUGAGGUAUGCGAAUUAUAAUCUCAUAAUCCAUGUUUUUCGUA	scaffold10x_217_pilon	5532984	5533041	+		F_gigantica-1.0_Cont200	135921	135978	+
fhe-mir-96	Fhe-mir-96	CUUGGCACUUUGGAAUUGUCA	5'	GCGGUUACUCAGUGCCAAAAA	3'	CUUGGCACUUUGGAAUUGUCACAAGCUCUUUGGGGCGGUUACUCAGUGCCAAAAA	scaffold10x_1074_pilon	1749659	1749713	-		F_gigantica-1.0_Cont6024	53816	53870	+
fhe-mir-124	Fhe-mir-124	UAAGGCACGCGGUGAAUGUCA	3'	GCAUUUUCCGUGGUAGCCUUGAU	5'	GCAUUUUCCGUGGUAGCCUUGAUCUGCUCAUACUGACAGGCAUUAAGGCACGCGGUGAAUGUCA	scaffold10x_730_pilon	341039	341102	-		F_gigantica-1.0_Cont15	559360	559423	+
fhe-mir-190	Fhe-Mir-190-P1	AGAUAUGUUUGGGUUACUUGGUG	5'	CCAGUGACCAAACAUAUUCUCA	3'	AGAUAUGUUUGGGUUACUUGGUGUCGAGACACGCAUUCGCCACCGCGGCGCUGUCCCUCUUUACAAUGCACACCAGUGACCAAACAUAUUCUCA	scaffold10x_26_pilon	103301	103393	-		F_gigantica-1.0_Cont0	253297	253390	-
--	Fhe-Mir-190-P2	UGAUAUGUAUGGUUUUCGGUUG	5'	CCCGGAACCCGUACAUCUCGUC	3'	UGAUAUGUAUGGUUUUCGGUUGUGUCUAUUGUGGCCCGUCCCACACCCCCGGAACCCGUACAUCUCGUC	scaffold10x_203_pilon	1488472	1488540	-		F_gigantica-1.0_Cont125	211990	212058	-
fhe-mir-219	Fhe-mir-219	UGAUUGUCCAUUCGCAUUUCUUG	5'	AGAGAUGUUUAUGGGCAUCGA	3'	UGAUUGUCCAUUCGCAUUUCUUGCCGUCCGUUUCAAGCCUGUCUCGAUCCACCGAGUACACAAAUGGCUUAAAACGCGUACAAUAAGUGCAAGAGAUGUUUAUGGGCAUCGA	scaffold10x_353_pilon	913603	913712	-		F_gigantica-1.0_Cont2230	97179	97290	-
fhe-mir-46	Fhe-Mir-281	UGUCAUGGAGUUGCUCUCUACA	3'	AGGAGGGCAAUUUUAUGACUUU	5'	AGGAGGGCAAUUUUAUGACUUUCACGGUCUGUAUCCCGAGAAUCUCGGUAGUAUAUAGCCUGGCCAAUGUCAUGGAGUUGCUCUCUACA	scaffold10x_1639_pilon	368389	368477	-		--
fhe-mir-745a	Fhe-Mir-22-P1	UGCUGCCUUAUAAGAGCUGUG	3'	UCAGUUCUCAUUAGGCAUGACAUG	5'	CCGAGAGAGUACUCAGUUCUCAUUAGGCAUGACAUGCUGCAAUAAAGAAAACAAAUGCCCAUGCUGCCUUAUAAGAGCUGUGAACUUCAGUGG	scaffold10x_313_pilon	3596122	3596214	-		F_gigantica-1.0_Cont267	78506	78595	+
fhe-mir-745b	Fhe-Mir-22-P2	AAGCUGCCAAGCGAAGGGCCAAG	3'	GUGCUAUUCCCUUGGCUGCAUUC	5'	GUGCUAUUCCCUUGGCUGCAUUCCAGUGCAAUAAAAUGAAAGCUGCCAAGCGAAGGGCCAAG	scaffold10x_313_pilon	3595984	3596041	-		F_gigantica-1.0_Cont267	78679	78740	+
--	Fhe-Mir-133	UUGGUCCCUAUCAACCAGCUAU	3'	CGCUGUUUGUUUGGGAUCCAAA	5'	CGCUGUUUGUUUGGGAUCCAAAUGCGUUCCGGGGGCUGUGGUAACAAGCAAACAAGCAAAACCGACUUCCUUUUCCCCUCAGUGGAAGACGAAAUGAGGCUUGUACGCACCCAAAAGACAGCCGAUCACAUUUGACUCAUUUGGUCCCUAUCAACCAGCUAU	scaffold10x_1074_pilon	850357	850518	+		F_gigantica-1.0_Cont1287	180272	180433	-
--	Fhe-mir-184	UGGACGGAGAUUUGUUAAGAGC	5'	CACAAACUUUCUCUCUGUUCAUC	3'	UGGACGGAGAUUUGUUAAGAGCAGGUGGCAGACCAAACGUCUUAUACUCGACUUUGAUCUUCAUGCACAAACUUUCUCUCUGUUCAUC	scaffold10x_513_pilon	2974340	2974427	+		--
--	Fhe-Mir-278	UCGGUGGGAGUAUCAUUCGUGC	3'	GAACGAAUGGUAUUUUCAUCGGUC	5'	GAACGAAUGGUAUUUUCAUCGGUCCGGACCCUAACUAACAACAAACGAAGUUUGGACUGACAGAUGCAACUGAUAGGAGCUUUACAUCUGUCCUUUCACAACAAAACGAUCGGUGGGAGUAUCAUUCGUGC	scaffold10x_494_pilon	349785	349915	+		F_gigantica-1.0_Cont312	318952	319082	-
fhe-mir-3479	Fhe-Mir-92-P1	UAUUGCACUUUCCUUCGCCUUA	3'	CGGCGGAGGCUUUUGCAAUGUA	5'	CGGCGGAGGCUUUUGCAAUGUAUCUAGCGGAAUGUAUUGCACUUUCCUUCGCCUUA	scaffold10x_906_pilon	388172	388227	-		--
fhe-mir-92b	Fhe-Mir-92-P2	GAUUGCACUACUCAUAGCCUUC	3'	AGGCUGUGUGUAGAGCAAGUUG	5'	AGGCUGUGUGUAGAGCAAGUUGGGGCGAUCCGUUUGUACUCGGAUCUUGAUACUCAUGAUCCCAGAUUGCACUACUCAUAGCCUUC	scaffold10x_1087_pilon	363112	363197	-		F_gigantica-1.0_Cont5974	42610	42695	+
--	Fhe-Mir-210-P1	UUGUGCGUCGUUUCAGUGACCGAA	3'	AGGCCACUGAUCUGCGUACCCGGG	5'	AGGCCACUGAUCUGCGUACCCGGGCUGUGUUUACUCCGGCGGGGGUAAAUCGUCGGUUUCAGUUACCAGCCUCCGACGCUGUCCCCCUACCGGUUGCCUUGUGCGUCGUUUCAGUGACCGAA	scaffold10x_11_pilon	143495	143616	+		F_gigantica-1.0_Cont3010	94610	94731	+
fhe-novel-3	Fhe-Mir-210-P2	UGUGCGUAGUUUCAGUGAUUAGC	3'	UAGUCACUGGGCUACGAACACG	5'	UAGUCACUGGGCUACGAACACGCUUUGGACAAUUGUAGUGGUGCAGUGCACUUGCUACCGCGUGUGCGUAGUUUCAGUGAUUAGC	scaffold10x_606_pilon	234501	234585	+		F_gigantica-1.0_Cont740	146936	147020	+
fhe-bantam	Fhe-bantam	UGAGAUCGCGAUUAAAGCUGGU	3'	GCUCUUCUCGCGUGCUCUGAGA	5'	CAGCUCUUCUCGCGUGCUCUGAGACAAUCACCAGGUUUUGCCCCAAAGGUCGGCCCUGGCAGUGGCAAUAGCCCUCUCUGAGAUCGCGAUUAAAGCUGGU	scaffold10x_1014_pilon	1638824	1638923	-		F_gigantica-1.0_Cont24	449122	449221	-
fhe-mir-2f	Fhe-Mir-2-P1a	UCACAGCCAAUAUUGAUGCCUG	3'	GGUAUCGAUUCUGGCUGGGAUA	5'	AGGUAUCGAUUCUGGCUGGGAUAGCGAAGAAACGGGUCCACAGCGGAUCAACACGGCUUGGCACCGUUCCCAGCGCGGUUUGCCACCGUCUUACCUGUCACAGCCAAUAUUGAUGCCUG	scaffold10x_466_pilon	934043	934159	-		F_gigantica-1.0_Cont2820	100241	100359	-
fhe-mir-2a	Fhe-Mir-2-P1b	UCACAGCCAGAAUUGAUGAACG	3'	CAGUCAAUACUGGCUGGAGGCA	5'	CAGUCAAUACUGGCUGGAGGCACCGUAAGUCUGUCACAGCCAGAAUUGAUGAACG	scaffold10x_286_pilon	1213118	1213172	-		F_gigantica-1.0_Cont4450	6533	6587	+
fhe-mir-2d	Fhe-Mir-2-P2a	UAUCACAGUCCUGCUUAGGUGA	3'	GUCAUCAGUAGAUUGUGAUACC	5'	GUCAUCAGUAGAUUGUGAUACCCUGCCAGCGUGGUUCGAAGGCGUGUGGCUCUUGAAGAAUUUCUGCGGCACCGCCAAGUAGUAUCACAGUCCUGCUUAGGUGA	scaffold10x_466_pilon	933874	933973	-		F_gigantica-1.0_Cont2820	100059	100162	-
fhe-mir-2b	Fhe-Mir-2-P2b	UAUCACAGCCCUGCUUGGGACACA	3'	CGUCCUCGGGGGUUGUGACACA	5'	CGUCCUCGGGGGUUGUGACACAUGGCGCCAUUGUAUCACAGCCCUGCUUGGGACACA	scaffold10x_286_pilon	1213023	1213074	-		F_gigantica-1.0_Cont4450	6628	6684	+
fhe-mir-2c	Fhe-Mir-2-P3a	UAUCACAGCCGUGCUUAAGGGCU	3'	CCCCUUCCACGACUGUGAUUUG	5'	CCCCUUCCACGACUGUGAUUUGCUGUCACACAUAUCACAGCCGUGCUUAAGGGCU	scaffold10x_466_pilon	933776	933830	-		F_gigantica-1.0_Cont2820	99962	100016	-
fhe-mir-2e	Fhe-Mir-2-P3b	GUAUCACAGUCCAAGCUUUGG	3'	UACCAACUUAGACUGCGUUAU	5'	UACCAACUUAGACUGCGUUAUACUGCCAUUGUCUCGUGUAUCACAGUCCAAGCUUUGG	scaffold10x_286_pilon	1212927	1212982	-		F_gigantica-1.0_Cont4450	6721	6778	+
--	Fhe-mir-2a-B	UAUCACAGCCCUGCUUGGAACACA	3'	GGUUUCAAGUGGCUGUGCUUUA	5'	GGUUUCAAGUGGCUGUGCUUUAUUGUUGAAGUAUAUCACAGCCCUGCUUGGAACACA	scaffold10x_217_pilon	5533091	5533145	+		F_gigantica-1.0_Cont200	136028	136084	+
fhe-mir-36a	Fhe-Mir-36-P1	UCACCGGGUAGACAUUCAUUCAC	3'	GGAUGGUGUCCGUUCGGUCACCUA	5'	GGAUGGUGUCCGUUCGGUCACCUAGCAAAGUUACCGAUCUUUGGUAGCUGGUCACCGGGUAGACAUUCAUUCAC	scaffold10x_1600_pilon	477530	477603	-		--
--	Fhe-Mir-36-P2	UCACCGGGUGUUUUUCACCCUC	3'	GGGUGGAUACAGUCGGUUAUG	5'	GGGUGGAUACAGUCGGUUAUGUUGCCAAAAAAUCCGCACUACCGAACAACUUAACAUUUGGUCGAUCGGGCUACGAUCCAGCCUAUGCUCCCAUCGUGUUCAGUCAGUAACACUGGCUGACCGAUGAGAAGAACCCUCGAUCUGCUAAUCAGAUCAAUCGUGAUUCUAUUGGUACACCGAUCGGUUGUUCCCGCAUGGUUGGUCGUGUCCCGAUCCCGAAUGAGCGGACGCAUCACCGGGUGUUUUUCACCCUC	scaffold10x_487_pilon	3084640	3084893	-		F_gigantica-1.0_Cont1084	37436	37690	+
fhe-mir-36b	Fhe-Mir-36-P3	CCACCGGGUAGACAUUCAUCCG	3'	GGGUAAUGCCUGUUCGGUUAGU	5'	UGCCUGUGGGUAAUGCCUGUUCGGUUAGUGUAUAUGUAUAAAUCUGAUCUGACCGACUAUCCGCAUCCCGAUCUGAUCUGAGACCUCGAAUGCGAUCGAGUCGAAGAUCCGGAUCAGGGGUUUGCCGUUGAUUCGGAGAUCAAUACACCACCGGGUAGACAUUCAUCCG	scaffold10x_826_pilon	824506	824678	-		F_gigantica-1.0_Cont1463	167689	167857	+
fhe-mir-307	Fhe-Mir-67	UCACAACCUACUUGAUUGAGGGG	3'	CCUCAACAAGAAGGCUGUUGGAU	5'	CCUCAACAAGAAGGCUGUUGGAUGCCAUUCAUAACGUCAUUGCAUCACAACCUACUUGAUUGAGGGG	scaffold10x_1859_pilon	606878	606944	-		F_gigantica-1.0_Cont4432	44533	44599	-
fhe-mir-87	Fhe-mir-87	GUGAGCAAAGUUUCAGGUGUGA	3'	ACAACUGAUACCUCUUGCAC	5'	ACAACUGAUACCUCUUGCACAUGUAUGGAAUGGUGAGCAAAGUUUCAGGUGUGA	scaffold10x_2111_pilon	569878	569931	-		F_gigantica-1.0_Cont38	286344	286396	+
fhe-mir-277	Fhe-Mir-277-P1	UAAAUGCAUUUUCUGGCCCG	3'	AUGGGCAGAAAUGCGAUUCUACA	5'	AUGGCAGAAAUGCGAUUCUACAUCACGCUCCCGCGUCGAAAGACGUGUGGGUGAGCUCCAACAAUGUAAAUGCAUUUUCUGGCCCG	scaffold10x_208_pilon	1598521	1598604	+		F_gigantica-1.0_Cont834	9014	9097	+
--	Fhe-Mir-277-P2	AAAAUGCAUCAUCUACCCGAGA	3'	UGGGGCAGUCGGUGCAUUUCCA	5'	UGGGGCAGUCGGUGCAUUUCCACUUCUCACGGUUGUAGCCCAGUUCUUUUUCAAUCCUUCAUCCAUGAUCUGGUGUCGGCCAAAUGGUGAUCUUUCCGCUACGGGGAAUCACAUUUGAACUAACUGACUUGCCAAGACAUGUGGAGGAGGAGAAGAGGAGUCAGGGUUUGACGUGAAAAUGCAUCAUCUACCCGAGA	scaffold10x_208_pilon	1598161	1598357	+		F_gigantica-1.0_Cont834	8657	8850	+
fhe-mir-61	Fhe-Mir-279	UGACUAGAAAGUGCACUCACUU	3'	UGUGAGUCUCUUUCUUGUCCAUG	5'	UGUGAGUCUCUUUCUUGUCCAUGGUACCAGUUCGAUUGAGAACGAUCUGUGCGUCGUGUUUCGUGUCACACCACAGUUCAUCUCAUACGUAACUCCAUACUGCCUGAGCCAGCCAUGACUAGAAAGUGCACUCACUU	scaffold10x_1211_pilon	483569	483706	+		F_gigantica-1.0_Cont3733	207323	207459	+
fhe-mir-2162	Fhe-Mir-1993	UAUUAUGCAACAUUUCACUCU	3'	AGUGGGAUGGUUGCAUACGAACA	5'	AGUGGGAUGGUUGCAUACGAACAAAGCCGUUUGUAUUAUGCAACAUUUCACUCU	scaffold10x_520_pilon	8307706	8307759	-		--
fhe-mir-750	Fhe-mir-750	CCAGAUCUGACUCUUCCAGCUCU	3'	AAGUUGGAAGGUUAGACCUA	5'	AAGUUCAUUGAAGUUGGAAGGUUAGACCUAGCGUUUUGGUUUUGCUUUCCAUAGCAAUAACCGGUUUACCCAAGAGCACACCAGAUCUGACUCUUCCAGCUCUUCGAACUUU	scaffold10x_637_pilon	3348103	3348215	+		F_gigantica-1.0_Cont1064	87568	87679	+
--	Fhe-mir-1175	UGAGAUUCAACUACUUCAGCUG	3'	GCUGUGGUCGUUGAGUCAGUACC	5'	GCUGUGGUCGUUGAGUCAGUACCACGGUUACGAAUGGCUUGCUUACCUGCGCCCUUAUGGUGAGAUUCAACUACUUCAGCUG	scaffold10x_637_pilon	3348315	3348396	+		F_gigantica-1.0_Cont1064	87779	87860	+
--	Fhe-mir-12	UGAGUAUUUCAUCAAGUAGUG	5'	GCUACUUUUGAAAUACUGCACG	3'	UGAGUAUUUCAUCAAGUAGUGAGAGCUAAUUGAUUUCGCUACUUUUGAAAUACUGCACG	scaffold10x_1343_pilon	147218	147276	+		F_gigantica-1.0_Cont1467	36417	36475	-
fhe-mir-1992	Fhe-mir-1992	UCAGCAGUUGCACCAUUGACG	3'	UCAAUGUGCAACUGUUAUUA	5'	UCAAUGUGCAACUGUUAUUACCGUUUGUUUGAAACGAUUCCCGAUCACCCGAAUCGGUCACGGGUUGGUCAGCUCGAGUCAUCCGGUAUCAGCAGUUGCACCAUUGACG	scaffold10x_640_pilon	1861668	1861776	-		F_gigantica-1.0_Cont2612	312272	312380	+
fhe-mir-1989	Fhe-mir-1989	UCAGCUGUGUUCAUGUCUUCGA	5'	GAACACGUGAGCACAACUAAUG	3'	UCAGCUGUGUUCAUGUCUUCGAGUGAGAGCACACACGUAUCUCGUUUAUAUUCCUCGAACACGUGAGCACAACUAAUG	scaffold10x_75_pilon	1266024	1266101	-		F_gigantica-1.0_Cont1283	133372	133449	-
--	Fhe-Mir-2160-P1	UGGCGCUUAGUUAUAUGUCAUCG	5'	AGGACAAAUACUAAGCGCCCAGA	3'	UGGCGCUUAGUUAUAUGUCAUCGUGGUUUGACAGUGUCAACUGGAACCUGUUUUGUGAUCGAGGACAAAUACUAAGCGCCCAGA	scaffold10x_1194_pilon	1696571	1696654	-		F_gigantica-1.0_Cont853	232522	232605	-
--	Fhe-Mir-2160-P2	AGGCGCUUUGAUUGUCCACACUGA	5'	AGUGUUGACUCAUCGUGCCACU	3'	AGGCGCUUUGAUUGUCCACACUGACGCGUGUACACGCAGUGUCACUGUCCAAUGCGAUGUAACGCAAUCCGCGGGUUUCUGGACGAGUUCAGAAUCGUCCGUUACGGUUGCUUCAUCGCUGUCGGGCCCGUGGCCUGUCGGUGCUCAUAUCAGGUUCAGUGUUGACUCAUCGUGCCACU	scaffold10x_324_pilon	2361535	2361713	+		F_gigantica-1.0_Cont4378	71297	71475	-
--	Fhe-mir-3487#	UCCCCGUAAUCGAACUGUUG	5'	AGUCCAACCGUCUUCAAAAAGUAAGG	3'	UCCCCGUAAUCGAACUGUUGAACCAGUUCCGAGCACAUCACAGCACACGGCAGUCCAACCGUCUUCAAAAAGUAAGG	scaffold10x_1209_pilon	87800	87924	+		--
fhe-mir-11584	Fhe-mir-11584#	CCAUUAUAUAAGAUUGAGGCUCU	3'	CGCCUGAAUCUUAUAUAAAGGA	5'	CGCCUGAAUCUUAUAUAAAGGAAAAUCUACUUGCAUUUUUCGCACCCAUUAUAUAAGAUUGAGGCUCU	scaffold10x_284_pilon	3586232	3586299	+		F_gigantica-1.0_Cont2265	131071	131110	+
fhe-mir-11585	Fhe-mir-11585#	GACCGGUUUCGUCGUUCAACAC	3'	CGUUGCACCGUUCGGAAUUCGGGCA	5'	CGUUGCACCGUUCGGAAUUCGGGCAUUGCACAACUAUCGAUGACCGGUUUCGUCGUUCAACAC	scaffold10x_414_pilon	682528	682590	-		F_gigantica-1.0_Cont2968	57740	57802	-
fhe-mir-11586	Fhe-mir-11586#	UGUAAGACGAUCGUAGUUGACG	3'	UGACUGCUAUCGUAGGGCUGU	5'	UGACUGCUAUCGUAGGGCUGUCUCUUCCGCGAGGGAAAUUCUUUCUCAGACCAGUGGUUGUAAGACGAUCGUAGUUGACG	scaffold10x_2145_pilon	37421	37500	+		--
fhe-mir-11587	Fhe-mir-11587#	AUUCCGGCAGCUUAGUACAGCU	3'	UACCCAGUUGAGGAAGUCGCG	5'	UACCCAGUUGAGGAAGUCGCGUUGUGCAGAUGGCCAAUCAGCGAAACCGAUUCCGGCAGCUUAGUACAGCU	scaffold10x_119_pilon	529552	529622	+		--
--	Fhe-mir-novel-1*	GUGGCCUCGUAGCUCAGCUGGUAG	5'	GACCAUGCGUGGGUUCGAAUCCCG	3'	GUGGCCUCGUAGCUCAGCUGGUAGAACAGUCGCGGUACUAAAGCGAGGGCGGUGACCAUGCGUGGGUUCGAAUCCCG	scaffold10x_2112_pilon	45415	45491	+		F_gigantica-1.0_Cont12	37535	37611	+
--	Fhe-mir-novel-2*	UUUGCAUAUCUAAGUCGGACA	3'	UUUUCGAUAGGUUCAAGGCU	5'	UUUUCGAUAGGUUCAAGGCUGCAAUCGCCAGUCGCAGCCCAAUGGCGUUUGCAUAUCUAAGUCGGACA	scaffold10x_203_pilon	1649296	1649363	+		F_gigantica-1.0_Cont2344	94894	94960	+
--	Fhe-novel-5#	UAGAGUACCUGUAGAUUUAG	3'	UAAGAUCUACAGUUCUGAAC	5'	UAAGAUCUACAGUUCUGAACAGAACUGCGCCGCCGGUAGCUUACUGUGAUAUGAUCAAUUUGGCUUAGAGUACCUGUAGAGUUAG	scaffold10x_53_pilon	395239	395323	+		F_gigantica-1.0_Cont4584	22848	22932	+
--	Fhe-mir-novel-6*	AGUGGUGAUGGUCGAGUGGUUUAG	5'	GAAACCCCACCAUCACCGGCAAC	3'	AGUGGUGAUGGUCGAGUGGUUUAGAGCGUUUGAUUACCAAUUCGGAGGUCCGAGGUUCGAAACCCCACCAUCACCGGCAAC	scaffold10x_118_pilon	855592	855672	+		F_gigantica-1.0_Cont629	256196	256276	+
--	Fhe-mir-novel-7*	UCAGCACCGGCCGAAACGACAC	5'	UCAUUUCGGCUGGUGAUGAAAC	3'	UCAGCACCGGCCGAAACGACACCUGUGCACUGAUGGUGUCAUUUCGGCUGGUGAUGAAAC	scaffold10x_862_pilon	122244	122303	+		F_gigantica-1.0_Cont65	124863	124922	+
--	Fhe-mir-novel-8*	ACCCUCAUUUAGAUCGAAGGU	5'	AGGAGAUCUGGAGAUGUCAC	3'	ACCCUCAUUUAGAUCGAAGGUCCCCAAAGUUGUUCUCUUCUGGGAAGAGGAUGGACAAGGAGAUCUGGAGAUGUCAC	scaffold10x_1856_pilon	397662	397738	-		--
--	Fhe-mir-novel-9*	GUCAGCGAAGACGUCGGGAA	5'	UUAUGUUAGUCAGCUGAAGA	3'	GUCAGCGAAGACGUCGGGAAGUAUAUAUCGGUUGCUUUAGGAGGCUUGGGCAGCGAUAAAUGGGUACUUUAUGUUAGUCAGCUGAAGA	scaffold10x_172_pilon	436133	436220	+		--
--	Fhe-mir-novel-10*	AGACACUCAGAGGACGAUCAGU	3'	UGACCGUCACCUGAGUGUCCCU	5'	UGACCGUCACCUGAGUGUCCCUUUGACCGUACCAGUGAGUGACCCCCCAAUGAAACAAGAAAAGAGACACUCAGAGGACGAUCAGU	scaffold10x_436_pilon	2042042	2042127	+		F_gigantica-1.0_Cont1907	234886	234969	-
--	Fhe-mir-novel-11*	UCCGAAAACGCGAUGGAACCU	3'	UUCCCGCCGCGUAUGAACAC	5'	UUCCCGCCGCGUAUGAACACGGCUGCCUGCACCUAUGGGCGGCUGGUCCGAAAACGCGAUGGAACCU	scaffold10x_1737_pilon	817	882	+		F_gigantica-1.0_Cont4181	114753	114818	+
--	Fhe-mir-novel-12*	AUGAGACGGUGAGUGAUGAAUU	3'	UUCGCUCACUCGCAGCCCGUG	5'	UUCGCUCACUCGCAGCCCGUGUGCGAAUGAUUUGCUCGAAUGAGACGGUGAGUGAUGAAUU	scaffold10x_891_pilon	4480	4540	+		F_gigantica-1.0_Cont3794	68077	68137	+
--	Fhe-mir-novel-13*	GACCGGUGGUGGUCGAGUGGGUU	5'	UCCCCGCCAGCACCGGUUGCU	3'	GACCGGUGGUGGUCGAGUGGGUUAGAGCCUUUGAUUACCACCUCGGAAGUCUGAGGUUCGAAUCCCCGCCAGCACCGGUUGCU	scaffold10x_178_pilon	611123	611205	+		F_gigantica-1.0_Cont5991	64630	64712	-
--	Fhe-miR-NEW-1&	UGACCGUACCACUGAGUGACCC	5'	GACACUCAGAGGUCGGUCAGC	3'	UGACCGUACCACUGAGUGACCCCCAAUGAAACAAGGAAAGGGACACUCAGAGGUCGGUCAGC	scaffold10x_1125_pilon	505494	505556	-		F_gigantica-1.0_Cont4320	84720	84780	-
--	Fhe-miR-NEW-2&	UGGACAGACUCGACAAUAGUG	3'	ACAAGCGGUGAAGAGAUGUU	5'	ACAAGCGGUGAAGAGAUGUUUCGGAGUCUAUAGUUGGUCAGCUAGGUUUUGGACAGACUCGACAAUAGUG	scaffold10x_1165_pilon	78147	78217	-		--
--	Fhe-miR-NEW-3&	GAAUUGAAACAGUAACGGGCA	5'	ACCGUUUUCUGAGUCUUUUGCU	3'	GAAUUGAAACAGUAACGGGCACGUGUUUCGAUGUGACCGUUUUCUGAGUCUUUUGCU	scaffold10x_2295_pilon	475535	475592	-		F_gigantica-1.0_Cont716	373528	373582	+
--	Fhe-miR-NEW-4&	GAUCGGUGAUGGCCAGGUGGUU	5'	CCACCCCACCGCCGAUCACU	3'	GAUCGGUGAUGGCCAGGUGGUUUAGGGCGUUUGCUUAUUACCUCACAGGUCCGCGGUUCGAACCACCCCACCGCCGAUCACU	scaffold10x_236_pilon	29590	29672	+		F_gigantica-1.0_Cont3112	112048	112129	+
--	Fhe-miR-NEW-5&	UAAUCAGUCGACUUUUCGGUCA	5'	CCGGAACGUUGACUGACUAGCA	3'	UAAUCAGUCGACUUUUCGGUCACCGAUCCUGAGUAAGGUACCCUGGGUAACCGGAACGUUGACUGACUAGCA	scaffold10x_680_pilon	904808	904880	+		--
--	Fhe-miR-NEW-6&	CAUUCGUAGGGACUCUGUAGUU	5'	UGUCCAGUGUCUGCGAGGUGCG	3'	CAUUCGUAGGGACUCUGUAGUUUAUUUUGAACGCGUUGUCGUUUACGUGAUGUCCAGUGUCUGCGAGGUGCG	scaffold10x_2199_pilon	1099694	1099766	+		F_gigantica-1.0_Cont374	203922	203993	-
--	Fhe-miR-NEW-7&	AUGGGCUGAGAAAAUACGGAUUG	3'	UCCGGACGCAGCUAUGGUGAA	5'	UCCGGACGCAGCUAUGGUGAAAGUGCCGUUGACAUCAGGGUUUUUGCUUGCAUGGGCUGAGAAAAUACGGAUUG	scaffold10x_297_pilon	3129046	3129120	+		F_gigantica-1.0_Cont8499	15525	15595	+
--	Fhe-miR-NEW-8&	AAGGGGAUAAUUGUAGAGGUC	3'	UUAAUAGGACGAUAGUUCUCU	5'	UUAAUAGGACGAUAGUUCUCUAGAACAUGAACGGAGCAUUUUUUGUGCAAGGGGAUAAUUGUAGAGGUC	scaffold10x_202_pilon	968146	968215	-		F_gigantica-1.0_Cont3247	56956	57023	-
--	Fhe-miR-NEW-9&	CUUUCCACUGUGGGCGCAAU	3'	UAGGCCGUUGGUGGAAUCGA	5'	UAGGCCGUUGGUGGAAUCGAUAGCUUUUUCCUUUCCACUGUGGGCGCAAU	scaffold10x_350_pilon	108787	108837	+		F_gigantica-1.0_Cont2310	7399	7447	-
*Sequence from Fromm et al. 2015
#Sequence from Fontenla et al. 2015
& Novel miRNAs generated here
