# Supplementary material for: Role of Fasciola hepatica Small RNAs in the Interaction With the Mammalian Host
Source: Front Cell Infect Microbiol. 2022 Jan 20;11:812141. doi: 10.3389/fcimb.2021.812141 (PMC8824774; doi:10.3389/fcimb.2021.812141)
Supplement: Supplementary file 12 [file Table_3.xlsx]

## Sheet: TableS3
Table S3. Count per million of mature and complement miRNAs in MC, NEJ, AD and the EV fraction. "Total" column contains the adition of mature and complement counts.
	MC			NEJ			AD			EV
Precursor	Mature	Complement	Total	Mature	Complement	Total	Mature	Complement	Total	Mature	Complement	Total
Fhe-Let-7-P1	8.27115	0	8.27115	7.87698	0	7.87698	8479.88	6.95609	8486.84	166429	19.9603	166449
Fhe-Let-7-P2	50698.4	0	50698.4	26984.6	0	26984.6	1871.03	0	1871.03	69638.1	0	69638.1
Fhe-Let-7-P3	58.7828	0	58.7828	39.3849	0	39.3849	3466.41	0	3466.41	58429.7	0	58429.7
Fhe-Mir-1-P2	21578.7	0	21578.7	468.68	0	468.68	991.19	0	991.19	8.86621	0	8.86621
Fhe-Mir-10-P1	17061.1	111.135	17172.2	55776.9	328.864	56105.7	54155.4	57.6473	54213	40716.9	1193.57	41910.5
Fhe-Mir-10-P2a	184811	81.9228	184893	639733	55.1388	639788	531303	33.6557	531337	223741	1626	225367
Fhe-Mir-10-P2b	5968.3	22.6142	5990.92	3522.98	157.54	3680.52	9151.97	0	9151.97	1095.46	1453.15	2548.61
Fhe-Mir-133	37.746	1.93633	39.6823	133.909	1.96924	135.878	0	0	0	0	0	0
Fhe-Mir-190-P1	19856.7	0	19856.7	6031.8	0	6031.8	11810	0	11810	7577.91	0	7577.91
Fhe-Mir-190-P2	5563.05	25.0764	5588.13	4694.68	295.387	4990.07	760.688	83.326	844.014	537.919	2.78652	540.706
Fhe-Mir-1993	7542.53	375.62	7918.15	3633.26	129.97	3763.23	444.705	512.224	956.929	7689.11	402.156	8091.27
Fhe-Mir-2-P1a	175.272	4.13558	179.407	41.3541	3.93849	45.2926	0	0	0	1.79458	1.01328	2.80786
Fhe-Mir-2-P1b	67158.2	46.2801	67204.5	24001.2	15.754	24016.9	10314.6	20.9721	10335.6	965.549	21.59	987.139
Fhe-Mir-2-P2a	14.8689	0	14.8689	64.9851	0	64.9851	3.47804	0	3.47804	0	0	0
Fhe-Mir-2-P2b	100.927	0	100.927	892.068	0	892.068	373.042	0	373.042	89.7816	0	89.7816
Fhe-Mir-2-P3a	30.6225	579.102	609.724	372.187	740.436	1112.62	0	40.7156	40.7156	4.05312	24.1872	28.2404
Fhe-Mir-2-P3b	624.831	0	624.831	2079.52	0	2079.52	116.108	0	116.108	421.333	0	421.333
fhe-mir-2a-B	2698.88	578.718	3277.6	2565.93	295.387	2861.31	4904.53	171.506	5076.03	23924.5	64.187	23988.7
Fhe-Mir-210-P1	521.154	0	521.154	1782.17	31.5079	1813.67	386.037	8.74702	394.784	3223.38	8.90888	3232.28
Fhe-Mir-210-P2	2765.41	81.8268	2847.24	846.775	126.032	972.807	20.9721	18.6188	39.5909	19.2461	4.05002	23.2961
Fhe-Mir-2160-P1	0	0	0	0	1.96924	1.96924	3.47804	11.6627	15.1407	8.97289	6.28102	15.2539
Fhe-Mir-2160-P2	4.39849	0	4.39849	3.93849	1.96924	5.90773	0	0	0	0.759961	0	0.759961
Fhe-Mir-22-P1	428.26	83.5962	511.856	110.278	68.9236	179.201	148.18	2.91567	151.096	89.4154	209.87	299.285
Fhe-Mir-22-P2	46.9019	2.19924	49.1011	1207.15	9.84622	1216.99	12.7874	22.0968	34.8843	79.1271	0	79.1271
Fhe-Mir-277-P1	3631.51	0	3631.51	10702.8	0	10702.8	2004.59	0	2004.59	6455.16	0	6455.16
Fhe-Mir-277-P2	8881.87	45.2284	8927.09	33238.9	33.4772	33272.4	42719.1	311.916	43031	41105.9	287.754	41393.6
Fhe-Mir-278	62.0336	0	62.0336	9.84622	1.96924	11.8155	17.3902	0	17.3902	98.1501	2.5332	100.683
Fhe-Mir-279	42656.1	67.3168	42723.4	16480.6	128.001	16608.6	1556.13	3.47804	1559.61	141061	226.286	141287
Fhe-Mir-281	12857.6	763.838	13621.5	11541.7	437.172	11978.9	1564.85	5.83135	1570.68	5694.64	33.7859	5728.42
Fhe-Mir-36-P1	7168.13	0	7168.13	13830	0	13830	240.253	0	240.253	0	0	0
Fhe-Mir-36-P2	46.6389	134.442	181.081	555.327	129.97	685.297	0	35.5504	35.5504	3.58915	11.1185	14.7077
Fhe-Mir-36-P3	257.386	0	257.386	575.019	0	575.019	6.39372	0	6.39372	0	0	0
Fhe-Mir-67	79.7235	8.53406	88.2576	6116.47	11.8155	6128.29	0	0	0	19.0844	0	19.0844
Fhe-Mir-71-P1a	7298.1	80.2494	7378.35	1181.55	94.5237	1276.07	1025.1	2.91567	1028.01	1340.16	12.5651	1352.73
Fhe-Mir-71-P1b	181132	66.9579	181199	18239.1	118.155	18357.3	139675	144.451	139820	53537.8	165.057	53702.8
Fhe-Mir-71-P2	41508.6	150.888	41659.4	2335.52	301.294	2636.82	9828.13	0	9828.13	7488.91	38.538	7527.45
Fhe-Mir-92-P1	1817.95	82.6155	1900.57	1961.37	45.2926	2006.66	6998.11	13.3498	7011.46	3555.39	44.6022	3599.99
Fhe-Mir-92-P2	188.3	37.746	226.046	515.942	15.754	531.696	58.002	24.4501	82.4521	682.684	15.9041	698.588
fhe-Mir-1-P1	164880	439.423	165319	6423.68	720.743	7144.42	3322.79	8.74702	3331.53	3188.19	8.26491	3196.45
fhe-bantam	44774.6	86.8471	44861.5	58352.6	7.87698	58360.5	35109.6	231.402	35341	29061.3	24.2117	29085.5
fhe-miR-NEW-1	101.453	0	101.453	482.465	5.90773	488.373	342.907	49.4626	392.37	3088.94	1112.74	4201.67
fhe-miR-NEW-2	24.8135	19.0045	43.8179	19.6924	5.90773	25.6002	0	2.91567	2.91567	7.18141	3.88825	11.0697
fhe-miR-NEW-3	3.87267	4.39849	8.27115	21.6617	3.93849	25.6002	9.87176	0	9.87176	144.211	0	144.211
fhe-miR-NEW-4	0	0	0	0	0	0	0	5.83135	5.83135	23.1984	15.2601	38.4585
fhe-miR-NEW-5	0	0	0	1.96924	1.96924	3.93849	0	2.91567	2.91567	97.5155	13.0047	110.52
fhe-miR-NEW-6	186.627	1.93633	188.563	23.6309	0	23.6309	55.8563	9.30939	65.1657	127.66	0	127.66
fhe-miR-NEW-7	22.3513	35.2839	57.6352	7.87698	0	7.87698	2.91567	9.30939	12.2251	0.897289	14.1766	15.0739
fhe-miR-NEW-8	53.4996	139.558	193.058	5.90773	59.0773	64.9851	15.1407	2.91567	18.0564	154.573	29.498	184.071
fhe-miR-NEW-9	83.8591	55.6988	139.558	15.754	1.96924	17.7232	2.91567	0	2.91567	4.18735	2.78652	6.97387
fhe-mir-10-P3	0	1.93633	1.93633	0	0	0	0	34.8843	34.8843	15.9285	9.64751	25.576
fhe-mir-11584	194.802	4.39849	199.2	504.127	5.90773	510.034	26.8034	0	26.8034	5618.61	2.09367	5620.7
fhe-mir-11585	10.2075	13.1955	23.4029	86.6468	59.0773	145.724	3.47804	0	3.47804	1.01328	0	1.01328
fhe-mir-11586	10.2075	0	10.2075	5.90773	0	5.90773	15.7031	0	15.7031	1.81902	0	1.81902
fhe-mir-11587	10.2075	0	10.2075	0	0	0	9.87176	0	9.87176	4.65132	0	4.65132
fhe-mir-1175	2661.66	46.9019	2708.56	9218.03	1293.79	10511.8	7847.01	891.928	8738.94	16821.6	289.824	17111.4
fhe-mir-12	2.19924	0	2.19924	5.90773	11.8155	17.7232	9.30939	2.91567	12.2251	292.714	243.497	536.211
fhe-mir-124	2825.2	18.7415	2843.94	1799.89	3.93849	1803.83	33.1971	0	33.1971	4.81309	0	4.81309
fhe-mir-184	752.604	0	752.604	771.944	0	771.944	69.7685	0	69.7685	0	0	0
fhe-mir-1989	21.2037	0	21.2037	7.87698	0	7.87698	3427.58	11.6627	3439.24	5259.27	11.7838	5271.05
fhe-mir-1992	348.607	41.6187	390.226	263.879	25.6002	289.479	3.47804	0	3.47804	14.2926	0	14.2926
fhe-mir-219	1026.91	0	1026.91	2443.83	0	2443.83	133.143	0	133.143	10224.2	0	10224.2
fhe-mir-31	7515.84	12.1438	7527.99	5096.4	15.754	5112.16	41.8403	0	41.8403	522.186	0	522.186
fhe-mir-3487	30.0966	1.93633	32.033	271.756	7.87698	279.633	6.39372	0	6.39372	255.583	6.19257	261.776
fhe-mir-7-P1	20370.1	30.0007	20400.1	744.374	31.5079	775.882	649.451	8.74702	658.198	1274.95	2.39277	1277.34
fhe-mir-7-P2	167	22.8771	189.878	27.5694	17.7232	45.2926	0	0	0	8.56401	0	8.56401
fhe-mir-750	19526.3	43.8179	19570.1	9412.99	200.863	9613.85	97156.5	5.83135	97162.4	48312.8	7.55073	48320.4
fhe-mir-8	1036.69	0	1036.69	1372.56	0	1372.56	8.74702	2.91567	11.6627	200.32	0	200.32
fhe-mir-87	7273.69	0	7273.69	2227.22	0	2227.22	293.756	0	293.756	541.533	0	541.533
fhe-mir-9	507.624	0	507.624	911.76	0	911.76	57.5434	0	57.5434	497.344	0	497.344
fhe-mir-96	25130.5	0	25130.5	718.774	0	718.774	2634.15	0	2634.15	43.5098	0	43.5098
fhe-mir-novel-1	0	0	0	0	0	0	0	0	0	0.299096	0	0.299096
fhe-mir-novel-10	1.93633	0	1.93633	21.6617	0	21.6617	63.3748	0	63.3748	104.132	0	104.132
fhe-mir-novel-11	0	0	0	0	0	0	0	0	0	0	0	0
fhe-mir-novel-12	0	0	0	0	0	0	0	0	0	0	0	0
fhe-mir-novel-13	0	0	0	0	0	0	0	0	0	0	0	0
fhe-mir-novel-2	0	0	0	0	0	0	0	0	0	0	0	0
fhe-mir-novel-5	0	0	0	0	0	0	0	0	0	0	0	0
fhe-mir-novel-6	1.93633	0	1.93633	0	0	0	9.30939	2.91567	12.2251	0.805737	0	0.805737
fhe-mir-novel-7	115.437	127.318	242.755	281.602	9.84622	291.448	538.465	431.71	970.175	280.609	72.2048	352.814
fhe-mir-novel-8	2.19924	10.7333	12.9325	0	0	0	2.91567	12.2251	15.1407	16.896	0	16.896
fhe-mir-novel-9	362.879	33.0846	395.964	80.739	17.7232	98.4622	420.091	3.47804	423.569	219.227	84.9748	304.201
