# Supplementary material for: Role of Fasciola hepatica Small RNAs in the Interaction With the Mammalian Host
Source: Front Cell Infect Microbiol. 2022 Jan 20;11:812141. doi: 10.3389/fcimb.2021.812141 (PMC8824774; doi:10.3389/fcimb.2021.812141)
Supplement: Supplementary file 13 [file Table_4.xlsx]

## Sheet: Table S4
Table S4. Details of predicted miRNA-mRNA interactions and functional description of target genes.
miRNA cluster	miRNA	miRNA target	Target site in the 3'UTR*	Target site in the mRNA#	ortholog	Preferred_name	GOs	Gene description
Cluster 1	fhe-miR-1-P1_3p	snap_masked-scaffold10x_764_pilon-processed-gene-0.45	46	3376	-	-	-	-
Cluster 1	fhe-miR-1-P1_3p	snap_masked-scaffold10x_677_pilon-processed-gene-0.6	952	1807	6211.A0A068YIC6	-	-	calcium ion binding
Cluster 1	fhe-miR-1-P1_3p	snap_masked-scaffold10x_457_pilon-processed-gene-0.7	2167	3184	45351.EDO31512	PLSCR3	GO:0000981,GO:0000982,GO:0001077,GO:0001228,GO:0001775,GO:0002237,GO:0002252,GO:0002376,GO:0002520,GO:0002526,GO:0002682,GO:0002684,GO:0002694,GO:0003674,GO:0003700,GO:0005102,GO:0005154,GO:0005215,GO:0005319,GO:0005488,GO:0005509,GO:0005515,GO:0005548,GO:0005575,GO:0005576,GO:0005622,GO:0005623,GO:0005634,GO:0005730,GO:0005737,GO:0005739,GO:0005794,GO:0005829,GO:0005886,GO:0005887,GO:0006139,GO:…	phospholipid scrambling
Cluster 1	fhe-miR-1-P1_3p	snap_masked-scaffold10x_431_pilon-processed-gene-0.1	3866	4325	6183.Smp_126170.1	RABEP1	GO:0003674,GO:0005488,GO:0005515,GO:0005575,GO:0005622,GO:0005623,GO:0005737,GO:0005768,GO:0005769,GO:0006810,GO:0006897,GO:0008150,GO:0008270,GO:0009987,GO:0010008,GO:0012505,GO:0016020,GO:0016043,GO:0016192,GO:0017016,GO:0017137,GO:0018996,GO:0019899,GO:0019904,GO:0030139,GO:0031090,GO:0031267,GO:0031410,GO:0031901,GO:0031982,GO:0032501,GO:0032535,GO:0032794,GO:0032991,GO:0042303,GO:0042802,GO:…	growth factor activity
Cluster 1	fhe-miR-1-P1_3p	snap_masked-scaffold10x_430_pilon-processed-gene-0.15	1660	3952	6412.HelroP86050	-	GO:0003674,GO:0005215,GO:0005216,GO:0005217,GO:0005221,GO:0005244,GO:0005249,GO:0005261,GO:0005267,GO:0005575,GO:0005623,GO:0005886,GO:0005887,GO:0006810,GO:0006811,GO:0006812,GO:0006813,GO:0007154,GO:0007165,GO:0008150,GO:0008324,GO:0009987,GO:0015075,GO:0015077,GO:0015079,GO:0015267,GO:0015276,GO:0015318,GO:0015672,GO:0016020,GO:0016021,GO:0017071,GO:0019932,GO:0019935,GO:0022803,GO:0022832,GO:…	Cyclic nucleotide-monophosphate binding domain
Cluster 1	fhe-miR-1-P1_3p	snap_masked-scaffold10x_33_pilon-processed-gene-0.0	496	3665	6183.Smp_133330.1	SMPDL3B	GO:0002682,GO:0002683,GO:0003674,GO:0003824,GO:0005488,GO:0005575,GO:0005576,GO:0005615,GO:0005623,GO:0005886,GO:0006139,GO:0006629,GO:0006643,GO:0006725,GO:0006753,GO:0006793,GO:0006796,GO:0006807,GO:0008081,GO:0008150,GO:0008152,GO:0008270,GO:0009056,GO:0009058,GO:0009141,GO:0009143,GO:0009966,GO:0009968,GO:0009987,GO:0010646,GO:0010648,GO:0016020,GO:0016042,GO:0016787,GO:0016788,GO:0018130,GO:…	nucleoside triphosphate catabolic process
Cluster 1	fhe-miR-1-P1_3p	snap_masked-scaffold10x_217_pilon-processed-gene-0.74	3028	12871	-	-	-	-
Cluster 1	fhe-miR-1-P1_3p	snap_masked-scaffold10x_1534_pilon-processed-gene-0.3	1413	2111	-	-	-	-
Cluster 1	fhe-miR-1-P1_3p	snap_masked-scaffold10x_1467_pilon-processed-gene-0.0	612	3555	-	-	-	-
Cluster 1	fhe-miR-1-P1_3p	maker-scaffold10x_98_pilon-snap-gene-0.7	104	1289	946362.XP_004991467.1	PDIA3	GO:0000003,GO:0001666,GO:0001669,GO:0002376,GO:0002474,GO:0002478,GO:0002479,GO:0002931,GO:0003006,GO:0003674,GO:0003756,GO:0003810,GO:0003824,GO:0004175,GO:0004197,GO:0004620,GO:0004629,GO:0004656,GO:0005102,GO:0005178,GO:0005488,GO:0005515,GO:0005575,GO:0005576,GO:0005615,GO:0005622,GO:0005623,GO:0005634,GO:0005737,GO:0005739,GO:0005740,GO:0005758,GO:0005768,GO:0005783,GO:0005788,GO:0005789,GO:…	protein disulfide isomerase activity
Cluster 1	fhe-miR-1-P1_3p	maker-scaffold10x_977_pilon-pred_gff_StringTie-gene-0.51	1816	2263	-	-	-	-
Cluster 1	fhe-miR-1-P1_3p	maker-scaffold10x_973_pilon-augustus-gene-0.31	1059	4601	6183.Smp_123050.1	RGS20	GO:0001965,GO:0003008,GO:0003674,GO:0005092,GO:0005096,GO:0005488,GO:0005515,GO:0005575,GO:0005622,GO:0005623,GO:0005634,GO:0005737,GO:0005794,GO:0005802,GO:0005886,GO:0007154,GO:0007165,GO:0007186,GO:0007600,GO:0007606,GO:0007610,GO:0007635,GO:0008047,GO:0008150,GO:0008277,GO:0009966,GO:0009987,GO:0010646,GO:0012505,GO:0016020,GO:0023051,GO:0023052,GO:0030234,GO:0030695,GO:0031410,GO:0031982,GO:…	GTPase activator activity
Cluster 1	fhe-miR-1-P1_3p	maker-scaffold10x_966_pilon-snap-gene-0.89	2077	4008	45351.EDO48576	CCDC170	-	coiled-coil domain-containing protein 170
Cluster 1	fhe-miR-1-P1_3p	maker-scaffold10x_966_pilon-snap-gene-0.77	340	3304	6183.Smp_123420.1	ARNT	GO:0000003,GO:0000122,GO:0000902,GO:0000904,GO:0000976,GO:0000977,GO:0000978,GO:0000981,GO:0000982,GO:0000987,GO:0001012,GO:0001067,GO:0001077,GO:0001085,GO:0001228,GO:0001666,GO:0001701,GO:0001708,GO:0001817,GO:0001819,GO:0001889,GO:0001890,GO:0001892,GO:0001936,GO:0001938,GO:0002682,GO:0002684,GO:0003006,GO:0003007,GO:0003205,GO:0003206,GO:0003208,GO:0003231,GO:0003674,GO:0003676,GO:0003677,GO:…	aryl hydrocarbon receptor binding
Cluster 1	fhe-miR-1-P1_3p	maker-scaffold10x_958_pilon-snap-gene-0.45	725	4039	6183.Smp_127650.1	SCAMP2	GO:0000139,GO:0001101,GO:0001505,GO:0001775,GO:0002252,GO:0002263,GO:0002274,GO:0002275,GO:0002283,GO:0002366,GO:0002376,GO:0002443,GO:0002444,GO:0002446,GO:0003008,GO:0003674,GO:0005488,GO:0005515,GO:0005575,GO:0005622,GO:0005623,GO:0005737,GO:0005768,GO:0005794,GO:0005802,GO:0005886,GO:0006810,GO:0006836,GO:0006886,GO:0006887,GO:0006892,GO:0006897,GO:0006955,GO:0007154,GO:0007267,GO:0007268,GO:…	protein transport
Cluster 1	fhe-miR-1-P1_3p	maker-scaffold10x_958_pilon-augustus-gene-0.62	3899	5459	6183.Smp_127730.1	ACLY	GO:0000166,GO:0000323,GO:0001775,GO:0002252,GO:0002263,GO:0002274,GO:0002275,GO:0002283,GO:0002366,GO:0002376,GO:0002443,GO:0002444,GO:0002446,GO:0003674,GO:0003824,GO:0003878,GO:0005488,GO:0005524,GO:0005575,GO:0005576,GO:0005622,GO:0005623,GO:0005634,GO:0005654,GO:0005737,GO:0005764,GO:0005766,GO:0005773,GO:0005775,GO:0005829,GO:0005886,GO:0006066,GO:0006082,GO:0006084,GO:0006085,GO:0006101,GO:…	ATP citrate synthase activity
Cluster 1	fhe-miR-1-P1_3p	maker-scaffold10x_954_pilon-pred_gff_StringTie-gene-0.28	5724	12294	-	-	-	-
Cluster 1	fhe-miR-1-P1_3p	maker-scaffold10x_95_pilon-snap-gene-0.26	3710	9511	8010.XP_010876561.1	KIAA1731	GO:0005575,GO:0005622,GO:0005623,GO:0005737,GO:0005813,GO:0005814,GO:0005815,GO:0005829,GO:0005856,GO:0005886,GO:0008150,GO:0010638,GO:0015630,GO:0016020,GO:0033043,GO:0043226,GO:0043228,GO:0043229,GO:0043232,GO:0044087,GO:0044089,GO:0044422,GO:0044424,GO:0044430,GO:0044444,GO:0044446,GO:0044450,GO:0044464,GO:0048518,GO:0048522,GO:0050789,GO:0050794,GO:0051128,GO:0051130,GO:0065007,GO:0071944,GO:…	Centrosomal protein
Cluster 1	fhe-miR-1-P1_3p	maker-scaffold10x_949_pilon-snap-gene-0.1	188	1172	6183.Smp_097180.1	NT5C3B	GO:0000215,GO:0000287,GO:0000288,GO:0000291,GO:0000956,GO:0002252,GO:0002376,GO:0003674,GO:0003824,GO:0005488,GO:0005575,GO:0005622,GO:0005623,GO:0005737,GO:0005783,GO:0005829,GO:0006139,GO:0006152,GO:0006213,GO:0006401,GO:0006402,GO:0006725,GO:0006753,GO:0006793,GO:0006796,GO:0006807,GO:0006950,GO:0006952,GO:0008150,GO:0008152,GO:0008252,GO:0008253,GO:0009056,GO:0009057,GO:0009058,GO:0009116,GO:…	5'-nucleotidase activity
Cluster 1	fhe-miR-1-P1_3p	maker-scaffold10x_949_pilon-augustus-gene-0.26	1516	5973	-	-	-	-
Cluster 1	fhe-miR-1-P1_3p	maker-scaffold10x_949_pilon-augustus-gene-0.26	7348	11805	-	-	-	-
Cluster 1	fhe-miR-1-P1_3p	maker-scaffold10x_939_pilon-snap-gene-0.17	3785	5210	6183.Smp_037900.1	-	-	regulation of lipid metabolic process
Cluster 1	fhe-miR-1-P1_3p	maker-scaffold10x_939_pilon-augustus-gene-0.13	2920	4523	6211.A0A087VY35	IFT46	GO:0000226,GO:0001539,GO:0001578,GO:0001654,GO:0001655,GO:0001822,GO:0003002,GO:0003674,GO:0005488,GO:0005515,GO:0005575,GO:0005622,GO:0005623,GO:0005737,GO:0005813,GO:0005815,GO:0005856,GO:0005886,GO:0005929,GO:0006810,GO:0006928,GO:0006996,GO:0007010,GO:0007017,GO:0007018,GO:0007154,GO:0007165,GO:0007166,GO:0007224,GO:0007275,GO:0007389,GO:0007423,GO:0008022,GO:0008104,GO:0008150,GO:0009799,GO:…	intraciliary transport
Cluster 1	fhe-miR-1-P1_3p	maker-scaffold10x_938_pilon-snap-gene-0.47	701	2616	6183.Smp_176760.1	MTX3	GO:0001401,GO:0003674,GO:0005488,GO:0005515,GO:0005575,GO:0005622,GO:0005623,GO:0005737,GO:0005739,GO:0005740,GO:0005741,GO:0005743,GO:0006605,GO:0006626,GO:0006810,GO:0006811,GO:0006820,GO:0006839,GO:0006869,GO:0006886,GO:0006996,GO:0007005,GO:0007006,GO:0007008,GO:0008104,GO:0008150,GO:0009536,GO:0009987,GO:0010876,GO:0015031,GO:0015711,GO:0015748,GO:0015833,GO:0015914,GO:0016020,GO:0016021,GO:…	protein targeting to mitochondrion
Cluster 1	fhe-miR-1-P1_3p	maker-scaffold10x_933_pilon-snap-gene-0.100	2811	3045	-	-	-	-
Cluster 1	fhe-miR-1-P1_3p	maker-scaffold10x_919_pilon-snap-gene-0.112	3057	3702	6183.Smp_004000.1	EIF1AD	GO:0002181,GO:0002183,GO:0005575,GO:0005622,GO:0005623,GO:0005634,GO:0006412,GO:0006413,GO:0006518,GO:0006807,GO:0008150,GO:0008152,GO:0009058,GO:0009059,GO:0009987,GO:0010467,GO:0019538,GO:0034641,GO:0034645,GO:0043043,GO:0043170,GO:0043226,GO:0043227,GO:0043229,GO:0043231,GO:0043603,GO:0043604,GO:0044237,GO:0044238,GO:0044249,GO:0044260,GO:0044267,GO:0044271,GO:0044424,GO:0044464,GO:0071704,GO:…	translation initiation factor activity
Cluster 1	fhe-miR-1-P1_3p	maker-scaffold10x_917_pilon-snap-gene-0.48	1805	4963	6211.A0A068XYB7	frm-1	GO:0003674,GO:0005488,GO:0005515,GO:0005575,GO:0005623,GO:0005886,GO:0016020,GO:0044464,GO:0071944	cortical actin cytoskeleton organization
Cluster 1	fhe-miR-1-P1_3p	maker-scaffold10x_910_pilon-augustus-gene-0.1	558	1014	-	-	-	-
Cluster 1	fhe-miR-1-P1_3p	maker-scaffold10x_908_pilon-augustus-gene-0.80	35	1412	-	-	-	-
Cluster 1	fhe-miR-1-P1_3p	maker-scaffold10x_902_pilon-snap-gene-0.60	4344	5136	6183.Smp_092170.1	RPRD1A	GO:0000428,GO:0000993,GO:0001098,GO:0001099,GO:0003674,GO:0005488,GO:0005515,GO:0005575,GO:0005622,GO:0005623,GO:0005634,GO:0005654,GO:0005737,GO:0005813,GO:0005815,GO:0005829,GO:0005856,GO:0006139,GO:0006351,GO:0006355,GO:0006357,GO:0006366,GO:0006396,GO:0006397,GO:0006464,GO:0006470,GO:0006725,GO:0006793,GO:0006796,GO:0006807,GO:0008150,GO:0008152,GO:0008284,GO:0009058,GO:0009059,GO:0009301,GO:…	dephosphorylation of RNA polymerase II C-terminal domain
Cluster 1	fhe-miR-1-P1_3p	maker-scaffold10x_898_pilon-augustus-gene-0.27	1328	3554	6183.Smp_168160.1	UBE3A	GO:0000003,GO:0000209,GO:0000902,GO:0000904,GO:0001541,GO:0001655,GO:0003006,GO:0003008,GO:0003674,GO:0003712,GO:0003713,GO:0003824,GO:0004842,GO:0005575,GO:0005622,GO:0005623,GO:0005634,GO:0005737,GO:0005829,GO:0006355,GO:0006357,GO:0006464,GO:0006508,GO:0006511,GO:0006807,GO:0006810,GO:0006897,GO:0007154,GO:0007165,GO:0007275,GO:0007338,GO:0007399,GO:0007417,GO:0007420,GO:0007422,GO:0007548,GO:…	sperm entry
Cluster 1	fhe-miR-1-P1_3p	maker-scaffold10x_894_pilon-snap-gene-0.122	166	2422	9402.XP_006923896.1	CEP83	GO:0005575,GO:0005622,GO:0005623,GO:0005737,GO:0005794,GO:0005814,GO:0005815,GO:0005829,GO:0005856,GO:0005929,GO:0006810,GO:0006996,GO:0008104,GO:0008150,GO:0009987,GO:0012505,GO:0015630,GO:0016043,GO:0016192,GO:0022406,GO:0022607,GO:0030030,GO:0030031,GO:0032991,GO:0033036,GO:0033365,GO:0034613,GO:0042995,GO:0043226,GO:0043227,GO:0043228,GO:0043229,GO:0043231,GO:0043232,GO:0044085,GO:0044380,GO:…	Centrosomal protein
Cluster 1	fhe-miR-1-P1_3p	maker-scaffold10x_886_pilon-pred_gff_StringTie-gene-0.14	743	2644	-	-	-	-
Cluster 1	fhe-miR-1-P1_3p	maker-scaffold10x_88_pilon-snap-gene-0.6	778	4935	6183.Smp_152430.1	-	-	lung ciliated cell differentiation
Cluster 1	fhe-miR-1-P1_3p	maker-scaffold10x_88_pilon-snap-gene-0.14	220	2493	6211.A0A087VYK4	VPS36	GO:0000003,GO:0000323,GO:0000578,GO:0000814,GO:0003002,GO:0003006,GO:0003674,GO:0003676,GO:0003723,GO:0003729,GO:0003730,GO:0005488,GO:0005515,GO:0005575,GO:0005622,GO:0005623,GO:0005737,GO:0005764,GO:0005768,GO:0005770,GO:0005773,GO:0005829,GO:0006403,GO:0006508,GO:0006511,GO:0006807,GO:0006810,GO:0006886,GO:0006914,GO:0006996,GO:0007032,GO:0007034,GO:0007154,GO:0007165,GO:0007166,GO:0007224,GO:…	protein transport to vacuole involved in ubiquitin-dependent protein catabolic process via the multivesicular body sorting pathway
Cluster 1	fhe-miR-1-P1_3p	maker-scaffold10x_88_pilon-snap-gene-0.0	600	1917	6183.Smp_044690.1	SLC25A22	GO:0003333,GO:0003674,GO:0005215,GO:0005280,GO:0005283,GO:0005310,GO:0005313,GO:0005314,GO:0005326,GO:0005328,GO:0005342,GO:0005343,GO:0005416,GO:0005575,GO:0005622,GO:0005623,GO:0005737,GO:0005739,GO:0005740,GO:0005743,GO:0006810,GO:0006811,GO:0006812,GO:0006814,GO:0006820,GO:0006835,GO:0006836,GO:0006839,GO:0006855,GO:0006865,GO:0008150,GO:0008324,GO:0008509,GO:0008514,GO:0015075,GO:0015077,GO:…	high-affinity glutamate transmembrane transporter activity
Cluster 1	fhe-miR-1-P1_3p	maker-scaffold10x_878_pilon-augustus-gene-0.40	465	1351	6211.A0A068XYD5	PPAPDC2	GO:0003674,GO:0003824,GO:0005575,GO:0005623,GO:0005886,GO:0006066,GO:0006629,GO:0006694,GO:0006695,GO:0006793,GO:0006796,GO:0008150,GO:0008152,GO:0008202,GO:0008203,GO:0008610,GO:0009058,GO:0009987,GO:0016020,GO:0016125,GO:0016126,GO:0016311,GO:0016787,GO:0016788,GO:0016791,GO:0030258,GO:0042577,GO:0042578,GO:0044237,GO:0044238,GO:0044255,GO:0044281,GO:0044283,GO:0044464,GO:0046165,GO:0046839,GO:…	lipid phosphatase activity
Cluster 1	fhe-miR-1-P1_3p	maker-scaffold10x_847_pilon-augustus-gene-0.43	72	2820	6211.A0A068Y725	-	-	ADP-specific glucokinase activity
Cluster 1	fhe-miR-1-P1_3p	maker-scaffold10x_841_pilon-snap-gene-0.78	86	967	6183.Smp_180500.1	-	-	Scramblase
Cluster 1	fhe-miR-1-P1_3p	maker-scaffold10x_83_pilon-snap-gene-0.218	155	2243	6183.Smp_014020.1	-	-	aminophospholipid transmembrane transporter activity
Cluster 1	fhe-miR-1-P1_3p	maker-scaffold10x_83_pilon-snap-gene-0.199	28	1145	-	-	-	-
Cluster 1	fhe-miR-1-P1_3p	maker-scaffold10x_82_pilon-snap-gene-0.75	279	4116	6183.Smp_162100.1	TADA3	GO:0000123,GO:0000124,GO:0000228,GO:0000278,GO:0000428,GO:0000785,GO:0000790,GO:0001932,GO:0003674,GO:0003682,GO:0003700,GO:0003712,GO:0003713,GO:0003824,GO:0005102,GO:0005488,GO:0005515,GO:0005575,GO:0005622,GO:0005623,GO:0005634,GO:0005654,GO:0005667,GO:0005671,GO:0005694,GO:0005700,GO:0005703,GO:0005705,GO:0005819,GO:0005856,GO:0006325,GO:0006338,GO:0006355,GO:0006357,GO:0006464,GO:0006468,GO:…	histone H3 acetylation
Cluster 1	fhe-miR-1-P1_3p	maker-scaffold10x_82_pilon-augustus-gene-0.132	571	8223	6211.A0A068YIN2	TRPM2	GO:0000003,GO:0000041,GO:0000302,GO:0000323,GO:0001659,GO:0001775,GO:0002252,GO:0002263,GO:0002274,GO:0002275,GO:0002283,GO:0002366,GO:0002376,GO:0002407,GO:0002443,GO:0002444,GO:0002446,GO:0002520,GO:0002521,GO:0002791,GO:0002793,GO:0003674,GO:0005215,GO:0005216,GO:0005217,GO:0005261,GO:0005262,GO:0005384,GO:0005488,GO:0005509,GO:0005575,GO:0005622,GO:0005623,GO:0005737,GO:0005764,GO:0005765,GO:…	calcium channel activity
Cluster 1	fhe-miR-1-P1_3p	maker-scaffold10x_815_pilon-snap-gene-1.101	975	2227	6183.Smp_011680.1	CD36	GO:0000003,GO:0000122,GO:0001101,GO:0001505,GO:0001540,GO:0001676,GO:0001775,GO:0001816,GO:0001817,GO:0001819,GO:0001890,GO:0001893,GO:0001932,GO:0001934,GO:0001952,GO:0001954,GO:0002218,GO:0002221,GO:0002224,GO:0002237,GO:0002252,GO:0002253,GO:0002263,GO:0002274,GO:0002275,GO:0002283,GO:0002366,GO:0002376,GO:0002443,GO:0002444,GO:0002446,GO:0002474,GO:0002478,GO:0002479,GO:0002576,GO:0002682,GO:…	Belongs to the CD36 family
Cluster 1	fhe-miR-1-P1_3p	maker-scaffold10x_81_pilon-augustus-gene-0.103	1081	3212	6183.Smp_087930.1	ABCB7	GO:0000166,GO:0003674,GO:0003824,GO:0005215,GO:0005488,GO:0005524,GO:0005575,GO:0005622,GO:0005623,GO:0005737,GO:0005739,GO:0005740,GO:0005743,GO:0006790,GO:0006810,GO:0006873,GO:0006875,GO:0006879,GO:0008144,GO:0008150,GO:0008152,GO:0009987,GO:0015232,GO:0015399,GO:0015405,GO:0015886,GO:0016020,GO:0016043,GO:0016226,GO:0016462,GO:0016787,GO:0016817,GO:0016818,GO:0016887,GO:0017076,GO:0017111,GO:…	ATP-binding cassette subfamily B
Cluster 1	fhe-miR-1-P1_3p	maker-scaffold10x_802_pilon-augustus-gene-0.24	1560	2383	6211.A0A068Y7P2	CPLX1	GO:0000149,GO:0001505,GO:0002790,GO:0003674,GO:0005215,GO:0005326,GO:0005488,GO:0005515,GO:0005575,GO:0005622,GO:0005623,GO:0005737,GO:0005829,GO:0006810,GO:0006836,GO:0006887,GO:0007154,GO:0007267,GO:0007268,GO:0007269,GO:0007274,GO:0007275,GO:0007399,GO:0007416,GO:0007528,GO:0008104,GO:0008150,GO:0009306,GO:0009914,GO:0009987,GO:0010646,GO:0010648,GO:0010817,GO:0015031,GO:0015833,GO:0016020,GO:…	syntaxin binding
Cluster 1	fhe-miR-1-P1_3p	maker-scaffold10x_80_pilon-snap-gene-0.178	1585	2798	-	-	-	Protein CDV3
Cluster 1	fhe-miR-1-P1_3p	maker-scaffold10x_80_pilon-snap-gene-0.168	5092	8510	6183.Smp_082370.1	NNT	GO:0000166,GO:0003674,GO:0003824,GO:0003957,GO:0005215,GO:0005488,GO:0005575,GO:0005622,GO:0005623,GO:0005737,GO:0005739,GO:0005740,GO:0005743,GO:0005746,GO:0006082,GO:0006091,GO:0006099,GO:0006101,GO:0006139,GO:0006725,GO:0006732,GO:0006733,GO:0006739,GO:0006740,GO:0006753,GO:0006793,GO:0006796,GO:0006807,GO:0006810,GO:0006811,GO:0006812,GO:0008150,GO:0008152,GO:0008324,GO:0008746,GO:0008750,GO:…	NAD(P)+ transhydrogenase (AB-specific) activity
Cluster 1	fhe-miR-1-P1_3p	maker-scaffold10x_785_pilon-augustus-gene-0.20	2103	5597	10181.XP_004843370.1	YDJC	GO:0000287,GO:0003674,GO:0005488,GO:0043167,GO:0043169,GO:0046872	YdjC-like protein
Cluster 1	fhe-miR-1-P1_3p	maker-scaffold10x_785_pilon-augustus-gene-0.18	323	2277	6183.Smp_196700.1	BBS2	GO:0000003,GO:0000226,GO:0001085,GO:0001103,GO:0001501,GO:0001578,GO:0001894,GO:0001895,GO:0003006,GO:0003008,GO:0003012,GO:0003013,GO:0003018,GO:0003352,GO:0003356,GO:0003674,GO:0005488,GO:0005515,GO:0005575,GO:0005622,GO:0005623,GO:0005737,GO:0005815,GO:0005829,GO:0005856,GO:0005886,GO:0005902,GO:0005929,GO:0006810,GO:0006892,GO:0006893,GO:0006928,GO:0006936,GO:0006939,GO:0006996,GO:0007010,GO:…	negative regulation of appetite by leptin-mediated signaling pathway
Cluster 1	fhe-miR-1-P1_3p	maker-scaffold10x_783_pilon-snap-gene-0.51	527	2076	6183.Smp_047700.1	RLIM	GO:0000122,GO:0000209,GO:0000578,GO:0003674,GO:0003712,GO:0003714,GO:0003824,GO:0004842,GO:0005488,GO:0005515,GO:0005575,GO:0005622,GO:0005623,GO:0005634,GO:0005654,GO:0005737,GO:0005829,GO:0006355,GO:0006357,GO:0006464,GO:0006508,GO:0006511,GO:0006807,GO:0007275,GO:0007389,GO:0007549,GO:0008134,GO:0008150,GO:0008152,GO:0009048,GO:0009056,GO:0009057,GO:0009790,GO:0009798,GO:0009880,GO:0009889,GO:…	E3 ubiquitin-protein ligase
Cluster 1	fhe-miR-1-P1_3p	maker-scaffold10x_781_pilon-snap-gene-0.73	366	4631	6183.Smp_125510.1	-	-	homophilic cell adhesion via plasma membrane adhesion molecules
Cluster 1	fhe-miR-1-P1_3p	maker-scaffold10x_773_pilon-augustus-gene-0.114	434	1147	-	-	-	-
Cluster 1	fhe-miR-1-P1_3p	maker-scaffold10x_770_pilon-augustus-gene-0.4	116	1872	6211.A0A068Y2T5	-	GO:0006109,GO:0008150,GO:0010675,GO:0010906,GO:0019222,GO:0031323,GO:0050789,GO:0050794,GO:0062012,GO:0065007,GO:0080090	MANEC domain
Cluster 1	fhe-miR-1-P1_3p	maker-scaffold10x_768_pilon-snap-gene-0.8	66	1205	6183.Smp_005720.1	AQP3	GO:0001101,GO:0001666,GO:0002376,GO:0002682,GO:0002684,GO:0003008,GO:0003014,GO:0003091,GO:0003097,GO:0003674,GO:0005215,GO:0005275,GO:0005342,GO:0005345,GO:0005350,GO:0005372,GO:0005575,GO:0005622,GO:0005623,GO:0005634,GO:0005737,GO:0005886,GO:0005887,GO:0005911,GO:0006810,GO:0006811,GO:0006820,GO:0006833,GO:0006863,GO:0006869,GO:0006950,GO:0006952,GO:0006955,GO:0006970,GO:0007154,GO:0007275,GO:…	glycerol channel activity
Cluster 1	fhe-miR-1-P1_3p	maker-scaffold10x_764_pilon-snap-gene-0.61	470	2442	6183.Smp_149360.1	TRAPPC3	GO:0000139,GO:0002790,GO:0003674,GO:0005488,GO:0005515,GO:0005575,GO:0005622,GO:0005623,GO:0005737,GO:0005794,GO:0005829,GO:0006403,GO:0006810,GO:0006888,GO:0006891,GO:0007275,GO:0008104,GO:0008150,GO:0009306,GO:0009987,GO:0012505,GO:0015031,GO:0015833,GO:0015931,GO:0016020,GO:0016192,GO:0018996,GO:0030008,GO:0031090,GO:0031984,GO:0032501,GO:0032502,GO:0032940,GO:0032991,GO:0033036,GO:0033227,GO:…	Golgi vesicle transport
Cluster 1	fhe-miR-1-P1_3p	maker-scaffold10x_760_pilon-snap-gene-0.4	47	885	10224.XP_002731258.1	DNALI1	GO:0000226,GO:0001578,GO:0003341,GO:0003674,GO:0005488,GO:0005515,GO:0005575,GO:0005622,GO:0005623,GO:0005737,GO:0005856,GO:0005858,GO:0005875,GO:0005929,GO:0005930,GO:0006928,GO:0006996,GO:0007010,GO:0007017,GO:0007018,GO:0008150,GO:0009987,GO:0015630,GO:0016043,GO:0022607,GO:0030030,GO:0030031,GO:0030175,GO:0030286,GO:0031514,GO:0032838,GO:0032991,GO:0034622,GO:0035082,GO:0036156,GO:0036159,GO:…	Dynein axonemal light intermediate chain 1
Cluster 1	fhe-miR-1-P1_3p	maker-scaffold10x_759_pilon-augustus-gene-0.32	1898	3231	6183.Smp_055260.1	-	-	Sodium:neurotransmitter symporter family
Cluster 1	fhe-miR-1-P1_3p	maker-scaffold10x_75_pilon-snap-gene-0.123	1136	2822	6183.Smp_151720.1	UBASH3B	GO:0001775,GO:0001817,GO:0001932,GO:0001933,GO:0002682,GO:0002683,GO:0002761,GO:0002762,GO:0003674,GO:0003824,GO:0004721,GO:0004725,GO:0005488,GO:0005515,GO:0005575,GO:0005622,GO:0005623,GO:0005634,GO:0005654,GO:0005737,GO:0005794,GO:0005829,GO:0006464,GO:0006469,GO:0006470,GO:0006793,GO:0006796,GO:0006807,GO:0006950,GO:0007154,GO:0007155,GO:0007162,GO:0007165,GO:0007166,GO:0007167,GO:0007169,GO:…	collagen-activated tyrosine kinase receptor signaling pathway
Cluster 1	fhe-miR-1-P1_3p	maker-scaffold10x_749_pilon-snap-gene-0.121	1978	3416	-	-	-	Cadherin-like superfamily
Cluster 1	fhe-miR-1-P1_3p	maker-scaffold10x_749_pilon-augustus-gene-0.20	435	4712	6183.Smp_047190.1	GAK	GO:0000003,GO:0001654,GO:0001745,GO:0001889,GO:0003006,GO:0003674,GO:0003824,GO:0004672,GO:0004674,GO:0005488,GO:0005515,GO:0005575,GO:0005622,GO:0005623,GO:0005737,GO:0005794,GO:0005795,GO:0005829,GO:0006457,GO:0006458,GO:0006464,GO:0006468,GO:0006793,GO:0006796,GO:0006807,GO:0006810,GO:0006892,GO:0006896,GO:0006897,GO:0006898,GO:0006996,GO:0007029,GO:0007030,GO:0007034,GO:0007041,GO:0007154,GO:…	clathrin-coated pit assembly
Cluster 1	fhe-miR-1-P1_3p	maker-scaffold10x_748_pilon-augustus-gene-0.83	161	5270	10160.XP_004646845.1	ZMYM3	GO:0000981,GO:0003674,GO:0003676,GO:0003677,GO:0003700,GO:0005488,GO:0005575,GO:0005622,GO:0005623,GO:0005634,GO:0005654,GO:0005737,GO:0006355,GO:0006357,GO:0006996,GO:0007010,GO:0007275,GO:0008150,GO:0009889,GO:0009987,GO:0010468,GO:0010556,GO:0016043,GO:0019219,GO:0019222,GO:0022603,GO:0022604,GO:0031323,GO:0031326,GO:0031974,GO:0031981,GO:0032501,GO:0032502,GO:0043226,GO:0043227,GO:0043229,GO:…	Zinc finger MYM-type protein 3
Cluster 1	fhe-miR-1-P1_3p	maker-scaffold10x_747_pilon-snap-gene-0.5	1524	6056	6211.A0A068YMC4	CMPK1	GO:0000003,GO:0003674,GO:0003824,GO:0004127,GO:0004550,GO:0004849,GO:0005575,GO:0005622,GO:0005623,GO:0005634,GO:0005730,GO:0005737,GO:0005829,GO:0006082,GO:0006139,GO:0006165,GO:0006206,GO:0006207,GO:0006213,GO:0006220,GO:0006221,GO:0006222,GO:0006225,GO:0006227,GO:0006240,GO:0006725,GO:0006753,GO:0006793,GO:0006796,GO:0006807,GO:0008150,GO:0008152,GO:0009041,GO:0009058,GO:0009112,GO:0009116,GO:…	uridylate kinase activity
Cluster 1	fhe-miR-1-P1_3p	maker-scaffold10x_744_pilon-snap-gene-0.71	1105	3062	6183.Smp_131870.1	STXBP1	GO:0000003,GO:0000149,GO:0000278,GO:0000281,GO:0000323,GO:0000902,GO:0000904,GO:0000910,GO:0001505,GO:0001775,GO:0001906,GO:0001909,GO:0001956,GO:0002064,GO:0002065,GO:0002066,GO:0002252,GO:0002263,GO:0002274,GO:0002275,GO:0002283,GO:0002366,GO:0002376,GO:0002443,GO:0002444,GO:0002446,GO:0002576,GO:0002682,GO:0002684,GO:0002694,GO:0002696,GO:0002697,GO:0002699,GO:0002703,GO:0002705,GO:0002886,GO:…	positive regulation of vesicle docking
Cluster 1	fhe-miR-1-P1_3p	maker-scaffold10x_737_pilon-snap-gene-0.2	1396	3077	6183.Smp_141880.1	NMUR1	GO:0000166,GO:0001607,GO:0001653,GO:0001882,GO:0001883,GO:0002021,GO:0002023,GO:0003008,GO:0003012,GO:0003674,GO:0004888,GO:0004930,GO:0005215,GO:0005216,GO:0005229,GO:0005253,GO:0005254,GO:0005488,GO:0005525,GO:0005575,GO:0005623,GO:0005886,GO:0005887,GO:0006810,GO:0006811,GO:0006812,GO:0006816,GO:0006820,GO:0006821,GO:0006869,GO:0006873,GO:0006874,GO:0006875,GO:0006936,GO:0006937,GO:0006939,GO:…	neuromedin U receptor activity
Cluster 1	fhe-miR-1-P1_3p	maker-scaffold10x_721_pilon-snap-gene-0.2	101	653	13249.RPRC011758-PA	NUDT16	GO:0000166,GO:0000287,GO:0001882,GO:0001883,GO:0003674,GO:0003676,GO:0003723,GO:0003729,GO:0003824,GO:0005488,GO:0005515,GO:0005525,GO:0005575,GO:0005622,GO:0005623,GO:0005634,GO:0005730,GO:0005737,GO:0006139,GO:0006163,GO:0006195,GO:0006282,GO:0006382,GO:0006401,GO:0006402,GO:0006508,GO:0006725,GO:0006753,GO:0006793,GO:0006796,GO:0006807,GO:0006996,GO:0008150,GO:0008152,GO:0008233,GO:0008235,GO:…	U8 snoRNA-decapping
Cluster 1	fhe-miR-1-P1_3p	maker-scaffold10x_713_pilon-snap-gene-0.103	2517	3258	6211.A0A068YHL7	NUP88	GO:0000054,GO:0000055,GO:0000056,GO:0000278,GO:0000785,GO:0001763,GO:0002009,GO:0002376,GO:0003674,GO:0003682,GO:0005215,GO:0005488,GO:0005515,GO:0005575,GO:0005622,GO:0005623,GO:0005634,GO:0005635,GO:0005643,GO:0005654,GO:0005694,GO:0005737,GO:0005829,GO:0006403,GO:0006405,GO:0006406,GO:0006606,GO:0006611,GO:0006810,GO:0006886,GO:0006913,GO:0006955,GO:0006959,GO:0007049,GO:0007275,GO:0007424,GO:…	Nuclear pore complex protein
Cluster 1	fhe-miR-1-P1_3p	maker-scaffold10x_713_pilon-snap-gene-0.103	4556	5297	6211.A0A068YHL7	NUP88	GO:0000054,GO:0000055,GO:0000056,GO:0000278,GO:0000785,GO:0001763,GO:0002009,GO:0002376,GO:0003674,GO:0003682,GO:0005215,GO:0005488,GO:0005515,GO:0005575,GO:0005622,GO:0005623,GO:0005634,GO:0005635,GO:0005643,GO:0005654,GO:0005694,GO:0005737,GO:0005829,GO:0006403,GO:0006405,GO:0006406,GO:0006606,GO:0006611,GO:0006810,GO:0006886,GO:0006913,GO:0006955,GO:0006959,GO:0007049,GO:0007275,GO:0007424,GO:…	Nuclear pore complex protein
Cluster 1	fhe-miR-1-P1_3p	maker-scaffold10x_712_pilon-pred_gff_StringTie-gene-0.25	9383	19265	13037.EHJ78503	-	-	Reverse transcriptase (RNA-dependent DNA polymerase)
Cluster 1	fhe-miR-1-P1_3p	maker-scaffold10x_71_pilon-snap-gene-0.91	694	3625	6183.Smp_147940.2	LPIN3	GO:0000070,GO:0000122,GO:0000266,GO:0000278,GO:0000280,GO:0000819,GO:0001085,GO:0002009,GO:0002119,GO:0002164,GO:0002165,GO:0003002,GO:0003674,GO:0003712,GO:0003713,GO:0003824,GO:0005102,GO:0005488,GO:0005515,GO:0005575,GO:0005576,GO:0005622,GO:0005623,GO:0005634,GO:0005635,GO:0005654,GO:0005667,GO:0005737,GO:0005739,GO:0005740,GO:0005741,GO:0005783,GO:0005789,GO:0005829,GO:0006082,GO:0006355,GO:…	phosphatidate phosphatase activity
Cluster 1	fhe-miR-1-P1_3p	maker-scaffold10x_71_pilon-snap-gene-0.90	105	4447	6183.Smp_141740.1	CDHR3	-	homophilic cell adhesion via plasma membrane adhesion molecules
Cluster 1	fhe-miR-1-P1_3p	maker-scaffold10x_703_pilon-snap-gene-0.99	1230	15892	6183.Smp_004630.1	SLC35A2	GO:0000139,GO:0003674,GO:0005215,GO:0005338,GO:0005459,GO:0005462,GO:0005463,GO:0005575,GO:0005622,GO:0005623,GO:0005634,GO:0005737,GO:0005783,GO:0005794,GO:0005795,GO:0005797,GO:0005975,GO:0005996,GO:0006012,GO:0006810,GO:0006811,GO:0006820,GO:0008150,GO:0008152,GO:0008509,GO:0008514,GO:0008643,GO:0008645,GO:0012505,GO:0015075,GO:0015165,GO:0015711,GO:0015749,GO:0015757,GO:0015780,GO:0015789,GO:…	pyrimidine nucleotide-sugar transmembrane transporter activity
Cluster 1	fhe-miR-1-P1_3p	maker-scaffold10x_703_pilon-snap-gene-0.83	2207	3678	6211.A0A087W1G9	unc-9	GO:0003674,GO:0005215,GO:0005243,GO:0005575,GO:0005911,GO:0005921,GO:0006810,GO:0006811,GO:0008150,GO:0015267,GO:0022803,GO:0022829,GO:0022857,GO:0030054,GO:0034220,GO:0051179,GO:0051234,GO:0055077,GO:0055085	Structural component of the gap junctions
Cluster 1	fhe-miR-1-P1_3p	maker-scaffold10x_7_pilon-snap-gene-1.78	1141	3114	6183.Smp_055800.1	PES1	GO:0000460,GO:0000463,GO:0000466,GO:0000470,GO:0000793,GO:0003674,GO:0003676,GO:0003723,GO:0005488,GO:0005575,GO:0005622,GO:0005623,GO:0005634,GO:0005654,GO:0005694,GO:0005730,GO:0005737,GO:0005829,GO:0006139,GO:0006364,GO:0006396,GO:0006725,GO:0006807,GO:0006996,GO:0006997,GO:0007000,GO:0007275,GO:0007399,GO:0007417,GO:0008104,GO:0008150,GO:0008152,GO:0008283,GO:0009987,GO:0010001,GO:0010467,GO:…	Component of the PeBoW complex, which is required for maturation of 28S and 5.8S ribosomal RNAs and formation of the 60S ribosome
Cluster 1	fhe-miR-1-P1_3p	maker-scaffold10x_7_pilon-snap-gene-0.33	347	3319	6183.Smp_151920.1	PALD1	GO:0003674,GO:0003824,GO:0004721,GO:0004722,GO:0004725,GO:0005575,GO:0005622,GO:0005623,GO:0005634,GO:0005737,GO:0005829,GO:0006464,GO:0006470,GO:0006793,GO:0006796,GO:0006807,GO:0008138,GO:0008150,GO:0008152,GO:0009987,GO:0016311,GO:0016787,GO:0016788,GO:0016791,GO:0019538,GO:0035335,GO:0036211,GO:0042578,GO:0043170,GO:0043226,GO:0043227,GO:0043229,GO:0043231,GO:0043412,GO:0044237,GO:0044238,GO:…	protein tyrosine/serine/threonine phosphatase activity
Cluster 1	fhe-miR-1-P1_3p	maker-scaffold10x_677_pilon-augustus-gene-0.99	505	1120	6183.Smp_196040.1	SHC3	GO:0000165,GO:0000187,GO:0000302,GO:0000902,GO:0000904,GO:0001525,GO:0001568,GO:0001666,GO:0001784,GO:0001932,GO:0001934,GO:0001944,GO:0002252,GO:0002376,GO:0002682,GO:0002764,GO:0002768,GO:0003008,GO:0003013,GO:0003018,GO:0003674,GO:0003824,GO:0004672,GO:0004713,GO:0005068,GO:0005085,GO:0005088,GO:0005102,GO:0005126,GO:0005154,GO:0005158,GO:0005159,GO:0005165,GO:0005167,GO:0005168,GO:0005488,GO:…	SHC (Src homology 2 domain containing) transforming protein
Cluster 1	fhe-miR-1-P1_3p	maker-scaffold10x_66_pilon-pred_gff_StringTie-gene-0.48	11444	28051	-	-	-	-
Cluster 1	fhe-miR-1-P1_3p	maker-scaffold10x_66_pilon-pred_gff_StringTie-gene-0.48	14714	31321	-	-	-	-
Cluster 1	fhe-miR-1-P1_3p	maker-scaffold10x_66_pilon-pred_gff_StringTie-gene-0.48	20849	37456	-	-	-	-
Cluster 1	fhe-miR-1-P1_3p	maker-scaffold10x_66_pilon-pred_gff_StringTie-gene-0.48	23053	39660	-	-	-	-
Cluster 1	fhe-miR-1-P1_3p	maker-scaffold10x_654_pilon-snap-gene-0.160	283	1917	6183.Smp_060570.1	C16orf89	GO:0003674,GO:0005488,GO:0005515,GO:0005575,GO:0005622,GO:0005623,GO:0005737,GO:0005829,GO:0016020,GO:0042802,GO:0042803,GO:0044424,GO:0044444,GO:0044464,GO:0046983	UPF0764 protein C16orf89 homolog
Cluster 1	fhe-miR-1-P1_3p	maker-scaffold10x_640_pilon-snap-gene-0.129	1223	3898	6211.A0A068YDM3	-	-	Bravo-like intracellular region
Cluster 1	fhe-miR-1-P1_3p	maker-scaffold10x_640_pilon-augustus-gene-0.9	715	3818	6183.Smp_041280.1	bru-3	GO:0000381,GO:0003674,GO:0003676,GO:0003723,GO:0003727,GO:0003729,GO:0005488,GO:0005515,GO:0005575,GO:0005622,GO:0005623,GO:0005634,GO:0005654,GO:0006139,GO:0006417,GO:0006725,GO:0006807,GO:0007154,GO:0007267,GO:0007268,GO:0007271,GO:0007275,GO:0007399,GO:0007568,GO:0008150,GO:0008152,GO:0008340,GO:0009889,GO:0009890,GO:0009892,GO:0009987,GO:0010259,GO:0010468,GO:0010556,GO:0010558,GO:0010605,GO:…	Cugbp, Elav-like family member
Cluster 1	fhe-miR-1-P1_3p	maker-scaffold10x_637_pilon-augustus-gene-0.52	3593	8987	6183.Smp_139070.1	SH3BP1	GO:0000287,GO:0001738,GO:0001891,GO:0002009,GO:0003674,GO:0003824,GO:0004721,GO:0005096,GO:0005102,GO:0005488,GO:0005515,GO:0005575,GO:0005622,GO:0005623,GO:0005634,GO:0005737,GO:0005829,GO:0005886,GO:0005911,GO:0005912,GO:0005923,GO:0006081,GO:0006464,GO:0006470,GO:0006725,GO:0006732,GO:0006766,GO:0006767,GO:0006793,GO:0006796,GO:0006807,GO:0006810,GO:0006897,GO:0006909,GO:0006911,GO:0006928,GO:…	establishment of epithelial cell apical/basal polarity
Cluster 1	fhe-miR-1-P1_3p	maker-scaffold10x_632_pilon-snap-gene-0.53	561	2837	6183.Smp_041100.1	-	GO:0000003,GO:0000902,GO:0001655,GO:0001700,GO:0001932,GO:0001933,GO:0002009,GO:0003006,GO:0003008,GO:0005575,GO:0005623,GO:0005886,GO:0007275,GO:0007390,GO:0007391,GO:0007392,GO:0007394,GO:0007399,GO:0007417,GO:0007422,GO:0007431,GO:0007435,GO:0007439,GO:0007442,GO:0007443,GO:0007548,GO:0007610,GO:0007611,GO:0007612,GO:0007635,GO:0008104,GO:0008150,GO:0008306,GO:0008355,GO:0008360,GO:0008406,GO:…	Nucleoside 2-deoxyribosyltransferase like
Cluster 1	fhe-miR-1-P1_3p	maker-scaffold10x_628_pilon-snap-gene-0.36	208	880	6211.A0A068Y2M9	-	-	Calcium-binding protein
Cluster 1	fhe-miR-1-P1_3p	maker-scaffold10x_628_pilon-pred_gff_StringTie-gene-0.80	10427	12554	6183.Smp_153700.1	-	GO:0003674,GO:0005488,GO:0005515,GO:0008157,GO:0019899,GO:0019902,GO:0019903	Starch/carbohydrate-binding module (family 53)
Cluster 1	fhe-miR-1-P1_3p	maker-scaffold10x_628_pilon-pred_gff_StringTie-gene-0.107	18614	49869	-	-	-	-
Cluster 1	fhe-miR-1-P1_3p	maker-scaffold10x_628_pilon-pred_gff_StringTie-gene-0.107	31481	62736	-	-	-	-
Cluster 1	fhe-miR-1-P1_3p	maker-scaffold10x_617_pilon-augustus-gene-0.182	343	2417	6183.Smp_162790.1	MPP5	GO:0001654,GO:0001667,GO:0001738,GO:0001838,GO:0001841,GO:0001917,GO:0002009,GO:0002011,GO:0003007,GO:0003674,GO:0003824,GO:0004385,GO:0005488,GO:0005515,GO:0005575,GO:0005622,GO:0005623,GO:0005634,GO:0005737,GO:0005886,GO:0005911,GO:0005912,GO:0005913,GO:0005918,GO:0005923,GO:0005938,GO:0006139,GO:0006163,GO:0006725,GO:0006753,GO:0006793,GO:0006796,GO:0006807,GO:0006928,GO:0007009,GO:0007043,GO:…	protein localization to myelin sheath abaxonal region
Cluster 1	fhe-miR-1-P1_3p	maker-scaffold10x_604_pilon-augustus-gene-0.122	1515	2019	6183.Smp_125780.1	PTDSS2	GO:0003674,GO:0003824,GO:0003882,GO:0005575,GO:0005622,GO:0005623,GO:0005737,GO:0005783,GO:0005789,GO:0006575,GO:0006629,GO:0006644,GO:0006650,GO:0006658,GO:0006659,GO:0006793,GO:0006796,GO:0006807,GO:0008150,GO:0008152,GO:0008610,GO:0008654,GO:0009058,GO:0009987,GO:0012505,GO:0016020,GO:0016740,GO:0016772,GO:0016780,GO:0017169,GO:0019637,GO:0031984,GO:0042175,GO:0042398,GO:0043226,GO:0043227,GO:…	phosphatidylserine biosynthetic process
Cluster 1	fhe-miR-1-P1_3p	maker-scaffold10x_577_pilon-snap-gene-0.2	190	6082	6183.Smp_142110.1	C16orf58	-	Chromosome 16 open reading frame 58
Cluster 1	fhe-miR-1-P1_3p	maker-scaffold10x_572_pilon-snap-gene-0.1	967	3133	6183.Smp_053900.1	HEXB	GO:0000003,GO:0000323,GO:0000902,GO:0000904,GO:0001501,GO:0001573,GO:0001669,GO:0001775,GO:0002252,GO:0002263,GO:0002274,GO:0002275,GO:0002283,GO:0002366,GO:0002376,GO:0002443,GO:0002444,GO:0002446,GO:0003006,GO:0003008,GO:0003674,GO:0003824,GO:0004553,GO:0004563,GO:0005488,GO:0005515,GO:0005575,GO:0005576,GO:0005615,GO:0005622,GO:0005623,GO:0005737,GO:0005764,GO:0005766,GO:0005773,GO:0005775,GO:…	Beta-hexosaminidase subunit
Cluster 1	fhe-miR-1-P1_3p	maker-scaffold10x_567_pilon-snap-gene-0.25	528	3231	6183.Smp_172700.1	CDK6	GO:0000003,GO:0000079,GO:0000082,GO:0000122,GO:0000166,GO:0000278,GO:0000307,GO:0000785,GO:0001101,GO:0001558,GO:0001654,GO:0001726,GO:0001775,GO:0001932,GO:0001933,GO:0001952,GO:0001954,GO:0002064,GO:0002065,GO:0002066,GO:0002067,GO:0002068,GO:0002088,GO:0002119,GO:0002164,GO:0002237,GO:0002244,GO:0002376,GO:0002520,GO:0002521,GO:0002682,GO:0002683,GO:0002761,GO:0002762,GO:0003002,GO:0003006,GO:…	cyclin-dependent protein serine/threonine kinase activity
Cluster 1	fhe-miR-1-P1_3p	maker-scaffold10x_567_pilon-pred_gff_StringTie-gene-0.23	652	4166	6183.Smp_191250.1	-	-	protein phosphatase regulator activity
Cluster 1	fhe-miR-1-P1_3p	maker-scaffold10x_563_pilon-snap-gene-0.116	1205	4733	6183.Smp_158480.1	-	GO:0001505,GO:0001692,GO:0003674,GO:0003824,GO:0003833,GO:0005575,GO:0005622,GO:0005623,GO:0005737,GO:0006082,GO:0006518,GO:0006520,GO:0006570,GO:0006576,GO:0006582,GO:0006583,GO:0006584,GO:0006629,GO:0006631,GO:0006633,GO:0006725,GO:0006807,GO:0007275,GO:0007564,GO:0007591,GO:0007593,GO:0007610,GO:0007622,GO:0007623,GO:0007626,GO:0008150,GO:0008152,GO:0008610,GO:0009058,GO:0009072,GO:0009308,GO:…	AMP-binding enzyme
Cluster 1	fhe-miR-1-P1_3p	maker-scaffold10x_56_pilon-snap-gene-0.53	173	2019	6183.Smp_147040.1	GLS	GO:0001967,GO:0002087,GO:0003008,GO:0003674,GO:0003824,GO:0004359,GO:0005488,GO:0005515,GO:0005575,GO:0005622,GO:0005623,GO:0005737,GO:0005739,GO:0005759,GO:0005829,GO:0006082,GO:0006520,GO:0006536,GO:0006537,GO:0006541,GO:0006543,GO:0006807,GO:0006810,GO:0006811,GO:0006820,GO:0006835,GO:0006865,GO:0007154,GO:0007267,GO:0007268,GO:0007610,GO:0007631,GO:0008150,GO:0008152,GO:0008652,GO:0009056,GO:…	glutaminase activity
Cluster 1	fhe-miR-1-P1_3p	maker-scaffold10x_546_pilon-snap-gene-0.18	163	4024	6183.Smp_141660.1	CACNB2	GO:0001508,GO:0002027,GO:0002253,GO:0002376,GO:0002429,GO:0002520,GO:0002682,GO:0002684,GO:0002757,GO:0002764,GO:0002768,GO:0003008,GO:0003012,GO:0003013,GO:0003015,GO:0003674,GO:0003779,GO:0005215,GO:0005216,GO:0005244,GO:0005245,GO:0005246,GO:0005261,GO:0005262,GO:0005488,GO:0005515,GO:0005575,GO:0005622,GO:0005623,GO:0005634,GO:0005654,GO:0005730,GO:0005737,GO:0005783,GO:0005829,GO:0005886,GO:…	voltage-gated calcium channel activity
Cluster 1	fhe-miR-1-P1_3p	maker-scaffold10x_546_pilon-pred_gff_StringTie-gene-0.84	658	1111	-	-	-	-
Cluster 1	fhe-miR-1-P1_3p	maker-scaffold10x_541_pilon-augustus-gene-0.23	4825	6959	-	-	-	-
Cluster 1	fhe-miR-1-P1_3p	maker-scaffold10x_538_pilon-pred_gff_StringTie-gene-0.13	402	7990	-	-	-	-
Cluster 1	fhe-miR-1-P1_3p	maker-scaffold10x_537_pilon-snap-gene-0.72	88	1620	6183.Smp_017860.1	-	GO:0003674,GO:0003824,GO:0005575,GO:0005622,GO:0005623,GO:0005737,GO:0005783,GO:0005794,GO:0006139,GO:0006259,GO:0006281,GO:0006464,GO:0006470,GO:0006497,GO:0006505,GO:0006506,GO:0006629,GO:0006643,GO:0006644,GO:0006650,GO:0006661,GO:0006664,GO:0006725,GO:0006793,GO:0006796,GO:0006807,GO:0006810,GO:0006888,GO:0006950,GO:0006974,GO:0008150,GO:0008152,GO:0008610,GO:0008654,GO:0009058,GO:0009059,GO:…	GPI anchor biosynthetic process
Cluster 1	fhe-miR-1-P1_3p	maker-scaffold10x_537_pilon-augustus-gene-0.59	429	3360	6183.Smp_168660.1	USO1	GO:0000139,GO:0001650,GO:0002009,GO:0002165,GO:0003674,GO:0005215,GO:0005488,GO:0005515,GO:0005575,GO:0005622,GO:0005623,GO:0005634,GO:0005730,GO:0005737,GO:0005783,GO:0005794,GO:0005795,GO:0005798,GO:0005829,GO:0006810,GO:0006886,GO:0006888,GO:0006891,GO:0006900,GO:0006901,GO:0006903,GO:0006996,GO:0007030,GO:0007275,GO:0007346,GO:0007444,GO:0007472,GO:0007476,GO:0007552,GO:0007560,GO:0008104,GO:…	Golgi vesicle docking
Cluster 1	fhe-miR-1-P1_3p	maker-scaffold10x_537_pilon-augustus-gene-0.47	507	956	6183.Smp_071630.1	RAB2B	GO:0000138,GO:0000139,GO:0000166,GO:0000323,GO:0001845,GO:0001882,GO:0001883,GO:0002119,GO:0002164,GO:0003674,GO:0003824,GO:0003924,GO:0005488,GO:0005515,GO:0005525,GO:0005575,GO:0005622,GO:0005623,GO:0005737,GO:0005764,GO:0005768,GO:0005769,GO:0005773,GO:0005794,GO:0005795,GO:0005802,GO:0006810,GO:0006873,GO:0006885,GO:0006897,GO:0006909,GO:0006996,GO:0007033,GO:0007040,GO:0007275,GO:0008150,GO:…	GTPase activity
Cluster 1	fhe-miR-1-P1_3p	maker-scaffold10x_535_pilon-snap-gene-0.58	307	4763	6183.Smp_171530.1	PARVA	GO:0000902,GO:0000904,GO:0001525,GO:0001568,GO:0001944,GO:0002009,GO:0002040,GO:0002165,GO:0003007,GO:0003148,GO:0003151,GO:0003205,GO:0003206,GO:0003279,GO:0003674,GO:0003779,GO:0005488,GO:0005515,GO:0005575,GO:0005622,GO:0005623,GO:0005634,GO:0005737,GO:0005829,GO:0005856,GO:0005886,GO:0005912,GO:0005924,GO:0005925,GO:0006928,GO:0006935,GO:0006996,GO:0007010,GO:0007155,GO:0007163,GO:0007275,GO:…	smooth muscle cell chemotaxis
Cluster 1	fhe-miR-1-P1_3p	maker-scaffold10x_535_pilon-snap-gene-0.54	857	2388	136037.KDR15994	RP2	GO:0001654,GO:0001655,GO:0001822,GO:0001894,GO:0001895,GO:0001947,GO:0002009,GO:0003007,GO:0003008,GO:0003143,GO:0003407,GO:0003674,GO:0005096,GO:0005488,GO:0005515,GO:0005575,GO:0005622,GO:0005623,GO:0005634,GO:0005654,GO:0005737,GO:0005794,GO:0005814,GO:0005815,GO:0005856,GO:0005886,GO:0005929,GO:0006457,GO:0006810,GO:0006892,GO:0007275,GO:0007368,GO:0007389,GO:0007399,GO:0007423,GO:0007507,GO:…	Acts as a GTPase-activating protein (GAP) for tubulin in concert with tubulin-specific chaperone C, but does not enhance tubulin heterodimerization
Cluster 1	fhe-miR-1-P1_3p	maker-scaffold10x_534_pilon-augustus-gene-0.68	83	3751	6183.Smp_212250.1	SPR	GO:0000166,GO:0000902,GO:0000904,GO:0001505,GO:0003674,GO:0003824,GO:0004033,GO:0004757,GO:0005488,GO:0005515,GO:0005575,GO:0005622,GO:0005623,GO:0005634,GO:0005654,GO:0005737,GO:0005829,GO:0006066,GO:0006082,GO:0006520,GO:0006558,GO:0006584,GO:0006725,GO:0006729,GO:0006732,GO:0006807,GO:0006809,GO:0007275,GO:0007399,GO:0008150,GO:0008152,GO:0009058,GO:0009072,GO:0009108,GO:0009653,GO:0009712,GO:…	sepiapterin reductase
Cluster 1	fhe-miR-1-P1_3p	maker-scaffold10x_520_pilon-snap-gene-0.9	128	6641	6183.Smp_135280.1	ARFGEF1	GO:0000139,GO:0001817,GO:0001819,GO:0001881,GO:0003674,GO:0005085,GO:0005086,GO:0005102,GO:0005488,GO:0005515,GO:0005575,GO:0005622,GO:0005623,GO:0005634,GO:0005654,GO:0005730,GO:0005737,GO:0005768,GO:0005794,GO:0005802,GO:0005815,GO:0005829,GO:0005856,GO:0005874,GO:0005879,GO:0005881,GO:0005929,GO:0005930,GO:0006810,GO:0006887,GO:0006892,GO:0006893,GO:0006996,GO:0007030,GO:0007032,GO:0007154,GO:…	Brefeldin A-inhibited guanine nucleotide-exchange protein
Cluster 1	fhe-miR-1-P1_3p	maker-scaffold10x_520_pilon-augustus-gene-2.79	138	2805	6183.Smp_159450.1	-	-	Fibronectin type 3 domain
Cluster 1	fhe-miR-1-P1_3p	maker-scaffold10x_513_pilon-snap-gene-1.166	455	6671	8090.ENSORLP00000016585	TRAPPC9	GO:0000003,GO:0000212,GO:0000226,GO:0000280,GO:0000910,GO:0000916,GO:0003674,GO:0005085,GO:0005088,GO:0005488,GO:0005515,GO:0005575,GO:0005622,GO:0005623,GO:0005737,GO:0005794,GO:0005802,GO:0005829,GO:0006355,GO:0006810,GO:0006888,GO:0006891,GO:0006900,GO:0006901,GO:0006903,GO:0006996,GO:0007010,GO:0007017,GO:0007049,GO:0007051,GO:0007110,GO:0007111,GO:0007112,GO:0007140,GO:0007275,GO:0007276,GO:…	trafficking protein particle complex
Cluster 1	fhe-miR-1-P1_3p	maker-scaffold10x_511_pilon-snap-gene-0.83	23	3890	6183.Smp_104500.1	ATP8A1	GO:0000323,GO:0000902,GO:0000904,GO:0001654,GO:0001775,GO:0002252,GO:0002263,GO:0002274,GO:0002275,GO:0002283,GO:0002366,GO:0002376,GO:0002443,GO:0002444,GO:0002446,GO:0003008,GO:0003009,GO:0003011,GO:0003012,GO:0003407,GO:0003674,GO:0003824,GO:0004012,GO:0005215,GO:0005319,GO:0005548,GO:0005575,GO:0005622,GO:0005623,GO:0005634,GO:0005654,GO:0005737,GO:0005764,GO:0005765,GO:0005766,GO:0005768,GO:…	Belongs to the cation transport ATPase (P-type) (TC 3.A.3) family. Type IV subfamily
Cluster 1	fhe-miR-1-P1_3p	maker-scaffold10x_502_pilon-pred_gff_StringTie-gene-0.71	35238	43111	-	-	-	-
Cluster 1	fhe-miR-1-P1_3p	maker-scaffold10x_502_pilon-augustus-gene-0.20	574	1860	6211.U6HS43	ACTB	GO:0000079,GO:0000123,GO:0000902,GO:0000904,GO:0001654,GO:0001725,GO:0001932,GO:0001933,GO:0002102,GO:0002252,GO:0002253,GO:0002376,GO:0002429,GO:0002431,GO:0002433,GO:0002682,GO:0002684,GO:0002757,GO:0002764,GO:0002768,GO:0003674,GO:0005198,GO:0005200,GO:0005488,GO:0005515,GO:0005522,GO:0005575,GO:0005576,GO:0005615,GO:0005622,GO:0005623,GO:0005634,GO:0005654,GO:0005737,GO:0005829,GO:0005856,GO:…	ATP binding
Cluster 1	fhe-miR-1-P1_3p	maker-scaffold10x_500_pilon-snap-gene-0.48	29	2213	-	-	-	Afadin/alpha-actinin-binding
Cluster 1	fhe-miR-1-P1_3p	maker-scaffold10x_494_pilon-snap-gene-0.44	1731	10207	6183.Smp_151430.1	PCLO	GO:0001221,GO:0001222,GO:0001505,GO:0002790,GO:0003674,GO:0005198,GO:0005488,GO:0005509,GO:0005515,GO:0005522,GO:0005543,GO:0005544,GO:0005575,GO:0005622,GO:0005623,GO:0005737,GO:0005794,GO:0005802,GO:0005856,GO:0005938,GO:0006810,GO:0006836,GO:0006887,GO:0006903,GO:0006996,GO:0007010,GO:0007154,GO:0007165,GO:0007267,GO:0007268,GO:0007269,GO:0008104,GO:0008134,GO:0008150,GO:0008289,GO:0009306,GO:…	Piccolo presynaptic cytomatrix protein
Cluster 1	fhe-miR-1-P1_3p	maker-scaffold10x_494_pilon-snap-gene-0.32	1725	2920	6183.Smp_041830.1	TMEM50A	GO:0005575,GO:0005622,GO:0005623,GO:0005737,GO:0005783,GO:0012505,GO:0043226,GO:0043227,GO:0043229,GO:0043231,GO:0044424,GO:0044444,GO:0044464	Transmembrane protein 50A
Cluster 1	fhe-miR-1-P1_3p	maker-scaffold10x_493_pilon-snap-gene-1.23	321	2997	6183.Smp_168960.1	MPDZ	GO:0003674,GO:0005488,GO:0005515,GO:0005575,GO:0005622,GO:0005623,GO:0005737,GO:0005813,GO:0005815,GO:0005829,GO:0005856,GO:0005886,GO:0005911,GO:0005923,GO:0007043,GO:0007154,GO:0007155,GO:0007165,GO:0007272,GO:0007275,GO:0007399,GO:0008022,GO:0008150,GO:0008366,GO:0009987,GO:0012505,GO:0014069,GO:0015630,GO:0016020,GO:0016043,GO:0016324,GO:0016327,GO:0022607,GO:0022610,GO:0023052,GO:0030054,GO:…	protein C-terminus binding
Cluster 1	fhe-miR-1-P1_3p	maker-scaffold10x_493_pilon-snap-gene-1.22	382	2452	6183.Smp_163130.1	TM9SF4	GO:0001666,GO:0002252,GO:0002376,GO:0002831,GO:0002832,GO:0005575,GO:0005622,GO:0005623,GO:0005737,GO:0005768,GO:0005769,GO:0005794,GO:0005886,GO:0006810,GO:0006873,GO:0006885,GO:0006897,GO:0006909,GO:0006950,GO:0006952,GO:0007155,GO:0008104,GO:0008150,GO:0009605,GO:0009607,GO:0009617,GO:0009628,GO:0009966,GO:0009968,GO:0009987,GO:0010646,GO:0010648,GO:0012505,GO:0016020,GO:0016021,GO:0016043,GO:…	positive regulation of protein exit from endoplasmic reticulum
Cluster 1	fhe-miR-1-P1_3p	maker-scaffold10x_492_pilon-snap-gene-0.5	2633	5495	6183.Smp_096200.1	DUS1L	GO:0002943,GO:0003674,GO:0003824,GO:0006139,GO:0006396,GO:0006399,GO:0006400,GO:0006725,GO:0006807,GO:0008033,GO:0008150,GO:0008152,GO:0009451,GO:0009987,GO:0010467,GO:0016070,GO:0016491,GO:0016627,GO:0017150,GO:0034470,GO:0034641,GO:0034660,GO:0043170,GO:0043412,GO:0044237,GO:0044238,GO:0046483,GO:0055114,GO:0071704,GO:0090304,GO:0140098,GO:0140101,GO:1901360	tRNA dihydrouridine synthase activity
Cluster 1	fhe-miR-1-P1_3p	maker-scaffold10x_487_pilon-snap-gene-0.236	176	5869	6500.XP_005090264.1	-	GO:0003674,GO:0003824,GO:0004383,GO:0005575,GO:0005622,GO:0005623,GO:0005737,GO:0005829,GO:0005886,GO:0005887,GO:0006139,GO:0006163,GO:0006164,GO:0006182,GO:0006725,GO:0006753,GO:0006793,GO:0006796,GO:0006807,GO:0006996,GO:0007030,GO:0007154,GO:0007165,GO:0007346,GO:0008074,GO:0008150,GO:0008152,GO:0008284,GO:0008361,GO:0009058,GO:0009117,GO:0009150,GO:0009152,GO:0009165,GO:0009187,GO:0009190,GO:…	guanylate cyclase activity
Cluster 1	fhe-miR-1-P1_3p	maker-scaffold10x_487_pilon-augustus-gene-0.66	1658	3093	6211.A0A068Y0I1	PRKAB2	GO:0003674,GO:0003824,GO:0004672,GO:0004674,GO:0004679,GO:0005488,GO:0005515,GO:0005575,GO:0005622,GO:0005623,GO:0005634,GO:0005654,GO:0005737,GO:0005829,GO:0005886,GO:0005952,GO:0006464,GO:0006468,GO:0006793,GO:0006796,GO:0006807,GO:0006914,GO:0007049,GO:0007050,GO:0007154,GO:0007163,GO:0007165,GO:0007275,GO:0008150,GO:0008152,GO:0009056,GO:0009889,GO:0009893,GO:0009987,GO:0010468,GO:0010565,GO:…	nail development
Cluster 1	fhe-miR-1-P1_3p	maker-scaffold10x_486_pilon-snap-gene-0.74	331	2484	6183.Smp_166220.1	UBA2	GO:0000166,GO:0000287,GO:0002119,GO:0002164,GO:0003002,GO:0003674,GO:0003824,GO:0005488,GO:0005515,GO:0005524,GO:0005575,GO:0005622,GO:0005623,GO:0005634,GO:0005654,GO:0005737,GO:0006464,GO:0006807,GO:0007275,GO:0007389,GO:0008047,GO:0008134,GO:0008144,GO:0008150,GO:0008152,GO:0008641,GO:0009790,GO:0009791,GO:0009792,GO:0009952,GO:0009987,GO:0016874,GO:0016877,GO:0016925,GO:0017076,GO:0018193,GO:…	SUMO activating enzyme activity
Cluster 1	fhe-miR-1-P1_3p	maker-scaffold10x_485_pilon-snap-gene-0.87	671	1226	6183.Smp_168560.1	let-767	GO:0000003,GO:0001558,GO:0001676,GO:0003006,GO:0003674,GO:0003824,GO:0005575,GO:0005622,GO:0005623,GO:0005737,GO:0005783,GO:0005938,GO:0006082,GO:0006275,GO:0006629,GO:0006631,GO:0006633,GO:0006694,GO:0007154,GO:0007163,GO:0007275,GO:0007548,GO:0008150,GO:0008152,GO:0008156,GO:0008202,GO:0008209,GO:0008210,GO:0008610,GO:0009058,GO:0009605,GO:0009790,GO:0009792,GO:0009889,GO:0009890,GO:0009892,GO:…	3-oxo-lignoceroyl-CoA reductase activity
Cluster 1	fhe-miR-1-P1_3p	maker-scaffold10x_485_pilon-snap-gene-0.86	1431	5934	6183.Smp_138770.1	-	-	polyubiquitinated misfolded protein transport
Cluster 1	fhe-miR-1-P1_3p	maker-scaffold10x_483_pilon-snap-gene-0.113	105	1391	51337.XP_004655746.1	CDK3	GO:0000082,GO:0000086,GO:0000122,GO:0000226,GO:0000278,GO:0000307,GO:0000781,GO:0000793,GO:0000803,GO:0000805,GO:0000806,GO:0001654,GO:0002088,GO:0003674,GO:0003824,GO:0004672,GO:0004674,GO:0004693,GO:0005488,GO:0005515,GO:0005575,GO:0005622,GO:0005623,GO:0005634,GO:0005654,GO:0005667,GO:0005694,GO:0005737,GO:0005768,GO:0005813,GO:0005815,GO:0005819,GO:0005829,GO:0005856,GO:0006139,GO:0006259,GO:…	Serine/Threonine protein kinases, catalytic domain
Cluster 1	fhe-miR-1-P1_3p	maker-scaffold10x_476_pilon-augustus-gene-0.47	3489	7550	6183.Smp_125330.1	DDX55	GO:0003674,GO:0003724,GO:0003824,GO:0004004,GO:0004386,GO:0005575,GO:0005622,GO:0005623,GO:0005634,GO:0005730,GO:0005737,GO:0005829,GO:0006139,GO:0006725,GO:0006807,GO:0008026,GO:0008150,GO:0008152,GO:0008186,GO:0009987,GO:0010501,GO:0016070,GO:0016462,GO:0016787,GO:0016817,GO:0016818,GO:0016887,GO:0017111,GO:0031974,GO:0031981,GO:0034641,GO:0042623,GO:0043170,GO:0043226,GO:0043227,GO:0043228,GO:…	RNA secondary structure unwinding
Cluster 1	fhe-miR-1-P1_3p	maker-scaffold10x_469_pilon-augustus-gene-0.50	1172	2945	6183.Smp_128490.1	STXBP5	GO:0000149,GO:0000902,GO:0000904,GO:0001505,GO:0002791,GO:0002792,GO:0002793,GO:0003008,GO:0003674,GO:0005096,GO:0005488,GO:0005515,GO:0005575,GO:0005622,GO:0005623,GO:0005737,GO:0005829,GO:0005886,GO:0005887,GO:0005892,GO:0006810,GO:0006836,GO:0006887,GO:0006892,GO:0006893,GO:0007154,GO:0007163,GO:0007267,GO:0007268,GO:0007269,GO:0007275,GO:0007399,GO:0007409,GO:0007610,GO:0007611,GO:0007613,GO:…	syntaxin binding
Cluster 1	fhe-miR-1-P1_3p	maker-scaffold10x_466_pilon-snap-gene-0.84	410	1481	6211.A0A068Y893	-	GO:0003674,GO:0005215,GO:0005310,GO:0005315,GO:0005342,GO:0005575,GO:0005622,GO:0005623,GO:0005737,GO:0005739,GO:0005740,GO:0005743,GO:0006810,GO:0006811,GO:0006817,GO:0006820,GO:0006835,GO:0006839,GO:0006855,GO:0008150,GO:0008272,GO:0008509,GO:0008514,GO:0015075,GO:0015103,GO:0015116,GO:0015117,GO:0015131,GO:0015140,GO:0015141,GO:0015238,GO:0015291,GO:0015297,GO:0015318,GO:0015556,GO:0015698,GO:…	oxaloacetate(2-) transmembrane transport
Cluster 1	fhe-miR-1-P1_3p	maker-scaffold10x_459_pilon-augustus-gene-0.14	61	3470	6183.Smp_141540.1	-	-	thymidine kinase 2, mitochondrial
Cluster 1	fhe-miR-1-P1_3p	maker-scaffold10x_445_pilon-snap-gene-0.28	484	1180	6183.Smp_140840.1	ITPKA	GO:0002165,GO:0003674,GO:0003824,GO:0004672,GO:0004674,GO:0004683,GO:0005488,GO:0005515,GO:0005516,GO:0005575,GO:0005622,GO:0005623,GO:0005634,GO:0005654,GO:0005737,GO:0005829,GO:0005975,GO:0006020,GO:0006066,GO:0006464,GO:0006468,GO:0006793,GO:0006796,GO:0006807,GO:0006996,GO:0007010,GO:0007154,GO:0007165,GO:0007275,GO:0007399,GO:0007431,GO:0007435,GO:0007552,GO:0008150,GO:0008152,GO:0008219,GO:…	inositol-1,4,5-trisphosphate 3-kinase activity
Cluster 1	fhe-miR-1-P1_3p	maker-scaffold10x_436_pilon-snap-gene-0.33	789	1614	6183.Smp_132670.1	mlc-4	GO:0000003,GO:0000278,GO:0000281,GO:0000910,GO:0002119,GO:0002164,GO:0005575,GO:0005622,GO:0005623,GO:0005737,GO:0007049,GO:0007110,GO:0007163,GO:0007275,GO:0008104,GO:0008150,GO:0009653,GO:0009790,GO:0009791,GO:0009987,GO:0010171,GO:0010172,GO:0022402,GO:0022414,GO:0030010,GO:0032501,GO:0032502,GO:0033036,GO:0033206,GO:0044424,GO:0044464,GO:0048598,GO:0048856,GO:0051179,GO:0051301,GO:0051321,GO:…	calcium ion binding
Cluster 1	fhe-miR-1-P1_3p	maker-scaffold10x_426_pilon-augustus-gene-0.2	834	2994	-	-	-	-
Cluster 1	fhe-miR-1-P1_3p	maker-scaffold10x_414_pilon-snap-gene-0.55	2411	6493	12957.ACEP27649-PA	DEPDC5	GO:0000003,GO:0000323,GO:0003006,GO:0003674,GO:0005096,GO:0005488,GO:0005575,GO:0005622,GO:0005623,GO:0005737,GO:0005764,GO:0005765,GO:0005773,GO:0005774,GO:0005829,GO:0006950,GO:0007154,GO:0007276,GO:0007281,GO:0007282,GO:0007292,GO:0007293,GO:0008047,GO:0008150,GO:0008283,GO:0008356,GO:0008361,GO:0009267,GO:0009605,GO:0009653,GO:0009894,GO:0009966,GO:0009968,GO:0009987,GO:0009991,GO:0010506,GO:…	negative regulation of TORC1 signaling
Cluster 1	fhe-miR-1-P1_3p	maker-scaffold10x_4_pilon-pred_gff_StringTie-gene-0.116	186	2494	6183.Smp_162300.1	-	-	metalloendopeptidase activity
Cluster 1	fhe-miR-1-P1_3p	maker-scaffold10x_391_pilon-snap-gene-0.53	7619	11156	6183.Smp_052640.1	ZFYVE20	GO:0000003,GO:0000011,GO:0000226,GO:0000578,GO:0001736,GO:0001737,GO:0001738,GO:0002009,GO:0002165,GO:0003002,GO:0003006,GO:0003674,GO:0005488,GO:0005515,GO:0005543,GO:0005575,GO:0005622,GO:0005623,GO:0005737,GO:0005768,GO:0005769,GO:0006403,GO:0006810,GO:0006892,GO:0006895,GO:0006896,GO:0006897,GO:0006898,GO:0006906,GO:0006907,GO:0006950,GO:0006996,GO:0007010,GO:0007017,GO:0007028,GO:0007033,GO:…	Zinc finger, FYVE domain containing 20
Cluster 1	fhe-miR-1-P1_3p	maker-scaffold10x_383_pilon-augustus-gene-0.11	1066	4439	6183.Smp_131780.1	bru-3	GO:0000381,GO:0003674,GO:0003676,GO:0003723,GO:0003727,GO:0003729,GO:0005488,GO:0005515,GO:0005575,GO:0005622,GO:0005623,GO:0005634,GO:0005654,GO:0006139,GO:0006417,GO:0006725,GO:0006807,GO:0007154,GO:0007267,GO:0007268,GO:0007271,GO:0007275,GO:0007399,GO:0007568,GO:0008150,GO:0008152,GO:0008340,GO:0009889,GO:0009890,GO:0009892,GO:0009987,GO:0010259,GO:0010468,GO:0010556,GO:0010558,GO:0010605,GO:…	Cugbp, Elav-like family member
Cluster 1	fhe-miR-1-P1_3p	maker-scaffold10x_377_pilon-snap-gene-0.61	1257	2255	6183.Smp_071880.1	CCDC101	GO:0000123,GO:0000124,GO:0003674,GO:0005488,GO:0005515,GO:0005575,GO:0005622,GO:0005623,GO:0005634,GO:0005654,GO:0005671,GO:0006325,GO:0006338,GO:0006464,GO:0006473,GO:0006475,GO:0006807,GO:0006996,GO:0008104,GO:0008150,GO:0008152,GO:0009987,GO:0016043,GO:0016569,GO:0016570,GO:0016573,GO:0018193,GO:0018205,GO:0018393,GO:0018394,GO:0019538,GO:0019899,GO:0031248,GO:0031974,GO:0031981,GO:0032991,GO:…	methylated histone binding
Cluster 1	fhe-miR-1-P1_3p	maker-scaffold10x_377_pilon-snap-gene-0.61	5574	6572	6183.Smp_071880.1	CCDC101	GO:0000123,GO:0000124,GO:0003674,GO:0005488,GO:0005515,GO:0005575,GO:0005622,GO:0005623,GO:0005634,GO:0005654,GO:0005671,GO:0006325,GO:0006338,GO:0006464,GO:0006473,GO:0006475,GO:0006807,GO:0006996,GO:0008104,GO:0008150,GO:0008152,GO:0009987,GO:0016043,GO:0016569,GO:0016570,GO:0016573,GO:0018193,GO:0018205,GO:0018393,GO:0018394,GO:0019538,GO:0019899,GO:0031248,GO:0031974,GO:0031981,GO:0032991,GO:…	methylated histone binding
Cluster 1	fhe-miR-1-P1_3p	maker-scaffold10x_374_pilon-augustus-gene-0.28	1371	4518	6183.Smp_197640.1	-	GO:0001508,GO:0003008,GO:0003674,GO:0005215,GO:0005216,GO:0005261,GO:0005575,GO:0005623,GO:0005886,GO:0006810,GO:0006811,GO:0006812,GO:0006816,GO:0007600,GO:0007610,GO:0007622,GO:0007623,GO:0007626,GO:0008150,GO:0008324,GO:0008344,GO:0010646,GO:0010647,GO:0015075,GO:0015267,GO:0015318,GO:0016020,GO:0022803,GO:0022838,GO:0022857,GO:0022890,GO:0023051,GO:0023056,GO:0030001,GO:0030424,GO:0030534,GO:…	Sodium leak channel, non-selective
Cluster 1	fhe-miR-1-P1_3p	maker-scaffold10x_370_pilon-augustus-gene-0.31	435	6713	6183.Smp_153870.1	ULK4	GO:0000226,GO:0001932,GO:0003341,GO:0003351,GO:0006928,GO:0006996,GO:0007010,GO:0007017,GO:0007018,GO:0007275,GO:0007399,GO:0007417,GO:0007420,GO:0008150,GO:0009966,GO:0009987,GO:0010646,GO:0010975,GO:0016043,GO:0019220,GO:0019222,GO:0021537,GO:0021591,GO:0022008,GO:0022038,GO:0022607,GO:0023051,GO:0030030,GO:0030031,GO:0030154,GO:0030334,GO:0030900,GO:0031323,GO:0031344,GO:0031399,GO:0032268,GO:…	regulation of protein kinase C signaling
Cluster 1	fhe-miR-1-P1_3p	maker-scaffold10x_37_pilon-snap-gene-0.17	4183	5618	6183.Smp_138110.1	DLX1	GO:0000003,GO:0000122,GO:0000976,GO:0000977,GO:0000981,GO:0001012,GO:0001067,GO:0001501,GO:0002009,GO:0002165,GO:0003002,GO:0003006,GO:0003674,GO:0003676,GO:0003677,GO:0003682,GO:0003690,GO:0003700,GO:0005488,GO:0005575,GO:0005622,GO:0005623,GO:0005634,GO:0006355,GO:0006357,GO:0007155,GO:0007275,GO:0007389,GO:0007399,GO:0007417,GO:0007420,GO:0007444,GO:0007447,GO:0007449,GO:0007469,GO:0007472,GO:…	positive regulation of amacrine cell differentiation
Cluster 1	fhe-miR-1-P1_3p	maker-scaffold10x_360_pilon-snap-gene-0.25	500	974	6183.Smp_019050.2	TBCA	GO:0003674,GO:0005488,GO:0005515,GO:0005575,GO:0005622,GO:0005623,GO:0005634,GO:0005730,GO:0005737,GO:0005829,GO:0005856,GO:0006457,GO:0007021,GO:0007023,GO:0008092,GO:0008150,GO:0009987,GO:0015630,GO:0015631,GO:0016043,GO:0022607,GO:0031974,GO:0031981,GO:0034622,GO:0043226,GO:0043227,GO:0043228,GO:0043229,GO:0043231,GO:0043232,GO:0043233,GO:0043933,GO:0044085,GO:0044183,GO:0044422,GO:0044424,GO:…	post-chaperonin tubulin folding pathway
Cluster 1	fhe-miR-1-P1_3p	maker-scaffold10x_345_pilon-snap-gene-1.109	726	1752	6183.Smp_190140.1	RSPH1	GO:0000003,GO:0000226,GO:0000228,GO:0000793,GO:0000794,GO:0001520,GO:0001578,GO:0003006,GO:0005575,GO:0005622,GO:0005623,GO:0005634,GO:0005694,GO:0005737,GO:0005819,GO:0005829,GO:0005856,GO:0005929,GO:0006996,GO:0007010,GO:0007017,GO:0007276,GO:0007281,GO:0007283,GO:0007286,GO:0008150,GO:0009987,GO:0015630,GO:0016043,GO:0019953,GO:0022412,GO:0022414,GO:0022607,GO:0030030,GO:0030031,GO:0030154,GO:…	axoneme assembly
Cluster 1	fhe-miR-1-P1_3p	maker-scaffold10x_345_pilon-augustus-gene-1.182	1809	2061	-	-	-	-
Cluster 1	fhe-miR-1-P1_3p	maker-scaffold10x_342_pilon-snap-gene-0.50	767	1935	128390.XP_009466556.1	SLC35A3	GO:0000139,GO:0003674,GO:0005215,GO:0005338,GO:0005462,GO:0005575,GO:0005622,GO:0005623,GO:0005737,GO:0005794,GO:0006040,GO:0006047,GO:0006139,GO:0006725,GO:0006793,GO:0006807,GO:0006810,GO:0006811,GO:0006820,GO:0008150,GO:0008152,GO:0008509,GO:0008514,GO:0009225,GO:0009987,GO:0012505,GO:0015075,GO:0015165,GO:0015711,GO:0015780,GO:0015931,GO:0015932,GO:0016020,GO:0022857,GO:0031090,GO:0031984,GO:…	UDP-N-acetylglucosamine transporter
Cluster 1	fhe-miR-1-P1_3p	maker-scaffold10x_340_pilon-augustus-gene-0.11	577	2455	-	-	-	-
Cluster 1	fhe-miR-1-P1_3p	maker-scaffold10x_332_pilon-snap-gene-0.47	1325	3551	6183.Smp_052230.1	lrp11	-	serine-type endopeptidase inhibitor activity
Cluster 1	fhe-miR-1-P1_3p	maker-scaffold10x_325_pilon-augustus-gene-0.81	603	1784	13037.EHJ68257	KLC4	GO:0000003,GO:0000226,GO:0000280,GO:0000902,GO:0000904,GO:0000910,GO:0002064,GO:0002065,GO:0002066,GO:0002119,GO:0002164,GO:0002376,GO:0002478,GO:0002495,GO:0002504,GO:0003006,GO:0003674,GO:0003774,GO:0003777,GO:0003824,GO:0005488,GO:0005515,GO:0005575,GO:0005622,GO:0005623,GO:0005634,GO:0005635,GO:0005737,GO:0005829,GO:0005856,GO:0005871,GO:0005875,GO:0005929,GO:0006810,GO:0006886,GO:0006890,GO:…	Tetratricopeptide repeat
Cluster 1	fhe-miR-1-P1_3p	maker-scaffold10x_324_pilon-snap-gene-0.77	8239	9165	6183.Smp_085300.1	RPL22	GO:0000184,GO:0000956,GO:0001775,GO:0002181,GO:0002376,GO:0002520,GO:0002521,GO:0003674,GO:0003676,GO:0003723,GO:0003735,GO:0005198,GO:0005488,GO:0005539,GO:0005575,GO:0005622,GO:0005623,GO:0005634,GO:0005737,GO:0005783,GO:0005789,GO:0005791,GO:0005829,GO:0005840,GO:0006139,GO:0006401,GO:0006402,GO:0006412,GO:0006413,GO:0006518,GO:0006605,GO:0006612,GO:0006613,GO:0006614,GO:0006725,GO:0006807,GO:…	structural constituent of ribosome
Cluster 1	fhe-miR-1-P1_3p	maker-scaffold10x_323_pilon-snap-gene-0.45	425	3739	6211.A0A068YI23	SLC4A3	GO:0000003,GO:0003674,GO:0005215,GO:0005452,GO:0005488,GO:0005515,GO:0005575,GO:0005623,GO:0005886,GO:0005887,GO:0006810,GO:0006811,GO:0006812,GO:0006814,GO:0006820,GO:0006821,GO:0006873,GO:0006885,GO:0007275,GO:0007276,GO:0007283,GO:0008150,GO:0008324,GO:0008509,GO:0008510,GO:0008514,GO:0009987,GO:0015075,GO:0015077,GO:0015081,GO:0015103,GO:0015106,GO:0015108,GO:0015291,GO:0015293,GO:0015294,GO:…	inorganic anion exchanger activity
Cluster 1	fhe-miR-1-P1_3p	maker-scaffold10x_313_pilon-snap-gene-0.84	174	4193	6183.Smp_042430.2	GINS4	GO:0000228,GO:0000278,GO:0000724,GO:0000725,GO:0000727,GO:0000811,GO:0001701,GO:0001824,GO:0001832,GO:0001833,GO:0005575,GO:0005622,GO:0005623,GO:0005634,GO:0005654,GO:0005657,GO:0005694,GO:0005737,GO:0006139,GO:0006259,GO:0006260,GO:0006261,GO:0006270,GO:0006271,GO:0006281,GO:0006302,GO:0006310,GO:0006725,GO:0006807,GO:0006950,GO:0006974,GO:0007049,GO:0007275,GO:0007346,GO:0008150,GO:0008152,GO:…	double-strand break repair via break-induced replication
Cluster 1	fhe-miR-1-P1_3p	maker-scaffold10x_312_pilon-snap-gene-0.11	196	6289	6211.A0A068YI90	-	-	Cadherin repeats.
Cluster 1	fhe-miR-1-P1_3p	maker-scaffold10x_306_pilon-snap-gene-0.23	43	3498	6500.NP_001191481.1	RHOA	GO:0000003,GO:0000166,GO:0000226,GO:0000278,GO:0000280,GO:0000281,GO:0000902,GO:0000904,GO:0000910,GO:0000912,GO:0000915,GO:0001101,GO:0001501,GO:0001503,GO:0001505,GO:0001558,GO:0001654,GO:0001655,GO:0001666,GO:0001667,GO:0001700,GO:0001703,GO:0001726,GO:0001736,GO:0001738,GO:0001745,GO:0001775,GO:0001882,GO:0001883,GO:0001932,GO:0001934,GO:0001952,GO:0001956,GO:0001990,GO:0001998,GO:0002009,GO:…	skeletal muscle satellite cell migration
Cluster 1	fhe-miR-1-P1_3p	maker-scaffold10x_303_pilon-snap-gene-0.29	1855	12144	6183.Smp_128950.1	TNKS2	GO:0000209,GO:0000226,GO:0000228,GO:0000242,GO:0000278,GO:0000723,GO:0000781,GO:0000784,GO:0000922,GO:0003674,GO:0003824,GO:0003950,GO:0005488,GO:0005515,GO:0005575,GO:0005622,GO:0005623,GO:0005634,GO:0005635,GO:0005643,GO:0005654,GO:0005694,GO:0005737,GO:0005794,GO:0005813,GO:0005815,GO:0005819,GO:0005829,GO:0005856,GO:0006139,GO:0006259,GO:0006355,GO:0006357,GO:0006464,GO:0006468,GO:0006471,GO:…	protein auto-ADP-ribosylation
Cluster 1	fhe-miR-1-P1_3p	maker-scaffold10x_295_pilon-snap-gene-0.75	115	7189	103372.F4WY11	-	GO:0003008,GO:0003014,GO:0008150,GO:0032501,GO:0070293,GO:0097017,GO:0097205,GO:0097206	Domain first found in C1r, C1s, uEGF, and bone morphogenetic protein.
Cluster 1	fhe-miR-1-P1_3p	maker-scaffold10x_293_pilon-snap-gene-0.132	354	2212	-	-	-	-
Cluster 1	fhe-miR-1-P1_3p	maker-scaffold10x_289_pilon-snap-gene-0.14	477	1692	6183.Smp_075870.2	TRAM1	GO:0003674,GO:0005575,GO:0005622,GO:0005623,GO:0005737,GO:0005783,GO:0005789,GO:0005791,GO:0005886,GO:0006605,GO:0006612,GO:0006613,GO:0006614,GO:0006616,GO:0006810,GO:0006886,GO:0006897,GO:0006909,GO:0007154,GO:0007165,GO:0008104,GO:0008150,GO:0009987,GO:0012505,GO:0015031,GO:0015833,GO:0016020,GO:0016021,GO:0016192,GO:0023052,GO:0030425,GO:0031224,GO:0031984,GO:0033036,GO:0033365,GO:0034613,GO:…	protein transport
Cluster 1	fhe-miR-1-P1_3p	maker-scaffold10x_286_pilon-snap-gene-0.2	37	740	6183.Smp_056350.1	MAD2L1	GO:0000070,GO:0000075,GO:0000278,GO:0000280,GO:0000775,GO:0000776,GO:0000777,GO:0000779,GO:0000793,GO:0000819,GO:0000922,GO:0003674,GO:0005488,GO:0005515,GO:0005575,GO:0005622,GO:0005623,GO:0005634,GO:0005654,GO:0005694,GO:0005737,GO:0005813,GO:0005815,GO:0005819,GO:0005829,GO:0005856,GO:0006508,GO:0006511,GO:0006807,GO:0006950,GO:0006996,GO:0007049,GO:0007059,GO:0007088,GO:0007093,GO:0007094,GO:…	mitotic spindle assembly checkpoint
Cluster 1	fhe-miR-1-P1_3p	maker-scaffold10x_285_pilon-pred_gff_StringTie-gene-0.3	1525	3241	-	-	-	-
Cluster 1	fhe-miR-1-P1_3p	maker-scaffold10x_285_pilon-augustus-gene-0.27	1466	2080	-	-	-	-
Cluster 1	fhe-miR-1-P1_3p	maker-scaffold10x_285_pilon-augustus-gene-0.27	8892	9506	-	-	-	-
Cluster 1	fhe-miR-1-P1_3p	maker-scaffold10x_281_pilon-augustus-gene-0.194	1366	21654	6183.Smp_143620.1	-	GO:0000003,GO:0000226,GO:0002164,GO:0003006,GO:0003674,GO:0003779,GO:0005488,GO:0005515,GO:0005575,GO:0005622,GO:0005623,GO:0005634,GO:0005635,GO:0005640,GO:0005737,GO:0006810,GO:0006928,GO:0006996,GO:0006997,GO:0007010,GO:0007015,GO:0007017,GO:0007097,GO:0007275,GO:0007276,GO:0007281,GO:0007292,GO:0007300,GO:0007303,GO:0007498,GO:0007517,GO:0007519,GO:0007522,GO:0007523,GO:0008092,GO:0008150,GO:…	cytoskeletal anchoring at nuclear membrane
Cluster 1	fhe-miR-1-P1_3p	maker-scaffold10x_279_pilon-augustus-gene-0.9	51	3758	6183.Smp_051000.1	CCDC132	GO:0000149,GO:0000938,GO:0003674,GO:0005488,GO:0005515,GO:0005575,GO:0005622,GO:0005623,GO:0005737,GO:0005768,GO:0005794,GO:0006810,GO:0008150,GO:0012505,GO:0016192,GO:0016197,GO:0031410,GO:0031982,GO:0032386,GO:0032388,GO:0032456,GO:0032879,GO:0032991,GO:0040012,GO:0040017,GO:0043226,GO:0043227,GO:0043229,GO:0043231,GO:0044422,GO:0044424,GO:0044431,GO:0044433,GO:0044440,GO:0044444,GO:0044446,GO:…	endocytic recycling
Cluster 1	fhe-miR-1-P1_3p	maker-scaffold10x_271_pilon-snap-gene-0.52	703	1697	-	-	-	-
Cluster 1	fhe-miR-1-P1_3p	maker-scaffold10x_269_pilon-snap-gene-0.9	859	3531	6183.Smp_165700.2	RN-tre	GO:0000003,GO:0001667,GO:0002064,GO:0002065,GO:0002066,GO:0003006,GO:0003674,GO:0005096,GO:0005488,GO:0005515,GO:0005575,GO:0005622,GO:0005623,GO:0006810,GO:0006886,GO:0006928,GO:0007276,GO:0007281,GO:0007292,GO:0007297,GO:0007298,GO:0008047,GO:0008104,GO:0008150,GO:0009888,GO:0009987,GO:0010631,GO:0012505,GO:0015031,GO:0015833,GO:0016477,GO:0017016,GO:0017137,GO:0019899,GO:0019953,GO:0022412,GO:…	regulation of vesicle fusion
Cluster 1	fhe-miR-1-P1_3p	maker-scaffold10x_2630_pilon-snap-gene-0.7	124	693	-	-	-	CUB domain
Cluster 1	fhe-miR-1-P1_3p	maker-scaffold10x_263_pilon-augustus-gene-0.172	89	4051	-	-	-	-
Cluster 1	fhe-miR-1-P1_3p	maker-scaffold10x_263_pilon-augustus-gene-0.160	19381	33691	6183.Smp_015520.1	-	-	oxidation-reduction process
Cluster 1	fhe-miR-1-P1_3p	maker-scaffold10x_2572_pilon-snap-gene-0.20	48	1813	6211.A0A068YAT6	-	-	Homeodomain
Cluster 1	fhe-miR-1-P1_3p	maker-scaffold10x_254_pilon-augustus-gene-0.14	8905	9897	6183.Smp_148540.1	TSFM	GO:0003674,GO:0003676,GO:0003723,GO:0003746,GO:0005488,GO:0005575,GO:0005622,GO:0005623,GO:0005634,GO:0005737,GO:0005739,GO:0005759,GO:0006355,GO:0006412,GO:0006414,GO:0006417,GO:0006518,GO:0006807,GO:0008135,GO:0008150,GO:0008152,GO:0009058,GO:0009059,GO:0009889,GO:0009987,GO:0010467,GO:0010468,GO:0010556,GO:0010608,GO:0019219,GO:0019222,GO:0019538,GO:0031323,GO:0031326,GO:0031974,GO:0032268,GO:…	Associates with the EF-Tu.GDP complex and induces the exchange of GDP to GTP. It remains bound to the aminoacyl-tRNA.EF- Tu.GTP complex up to the GTP hydrolysis stage on the ribosome
Cluster 1	fhe-miR-1-P1_3p	maker-scaffold10x_2403_pilon-snap-gene-0.11	915	1483	6183.Smp_095360.1	FABP7	GO:0001654,GO:0001964,GO:0003008,GO:0003407,GO:0003674,GO:0005488,GO:0005504,GO:0005515,GO:0005575,GO:0005622,GO:0005623,GO:0005634,GO:0005737,GO:0005829,GO:0005911,GO:0006629,GO:0006638,GO:0006639,GO:0006641,GO:0007275,GO:0007399,GO:0007417,GO:0007420,GO:0007423,GO:0008134,GO:0008150,GO:0008152,GO:0008283,GO:0008285,GO:0008289,GO:0009056,GO:0009605,GO:0009987,GO:0016042,GO:0019433,GO:0021846,GO:…	prepulse inhibition
Cluster 1	fhe-miR-1-P1_3p	maker-scaffold10x_237_pilon-snap-gene-0.58	367	1544	-	-	-	Dedicator of cytokinesis
Cluster 1	fhe-miR-1-P1_3p	maker-scaffold10x_237_pilon-snap-gene-0.49	682	4535	6183.Smp_000670.1	ACAP2	GO:0000902,GO:0001726,GO:0001932,GO:0001933,GO:0003674,GO:0005096,GO:0005488,GO:0005515,GO:0005543,GO:0005546,GO:0005547,GO:0005575,GO:0005622,GO:0005623,GO:0005737,GO:0005768,GO:0005769,GO:0005886,GO:0006469,GO:0006915,GO:0008047,GO:0008104,GO:0008150,GO:0008219,GO:0008289,GO:0009653,GO:0009719,GO:0009889,GO:0009890,GO:0009892,GO:0009898,GO:0009987,GO:0010008,GO:0010033,GO:0010511,GO:0010512,GO:…	GTPase activator activity
Cluster 1	fhe-miR-1-P1_3p	maker-scaffold10x_234_pilon-snap-gene-0.19	267	2841	6183.Smp_035650.1	repo	GO:0000976,GO:0000977,GO:0000981,GO:0000982,GO:0001012,GO:0001067,GO:0001077,GO:0001228,GO:0003674,GO:0003676,GO:0003677,GO:0003690,GO:0003700,GO:0005488,GO:0005575,GO:0005622,GO:0005623,GO:0005634,GO:0005737,GO:0006139,GO:0006351,GO:0006355,GO:0006357,GO:0006366,GO:0006725,GO:0006807,GO:0007275,GO:0007399,GO:0007416,GO:0007422,GO:0007528,GO:0008150,GO:0008152,GO:0009058,GO:0009059,GO:0009889,GO:…	Homeodomain
Cluster 1	fhe-miR-1-P1_3p	maker-scaffold10x_231_pilon-snap-gene-0.1	192	1377	6183.Smp_065290.1	CAMK1	GO:0000902,GO:0001932,GO:0001934,GO:0002682,GO:0002684,GO:0002685,GO:0002687,GO:0002688,GO:0002690,GO:0003674,GO:0003824,GO:0004672,GO:0004674,GO:0004683,GO:0005488,GO:0005515,GO:0005516,GO:0005575,GO:0005622,GO:0005623,GO:0005634,GO:0005737,GO:0005829,GO:0006355,GO:0006357,GO:0006464,GO:0006468,GO:0006793,GO:0006796,GO:0006807,GO:0006810,GO:0006913,GO:0007154,GO:0007165,GO:0007275,GO:0007399,GO:…	calmodulin-dependent protein kinase activity
Cluster 1	fhe-miR-1-P1_3p	maker-scaffold10x_226_pilon-snap-gene-0.83	41	10235	6183.Smp_018480.1	-	-	enzyme-directed rRNA 2'-O-methylation
Cluster 1	fhe-miR-1-P1_3p	maker-scaffold10x_225_pilon-snap-gene-0.9	605	1833	6211.A0A068YG16	PELO	GO:0000003,GO:0000212,GO:0000226,GO:0000280,GO:0000956,GO:0001654,GO:0001745,GO:0003006,GO:0003674,GO:0005488,GO:0005575,GO:0005622,GO:0005623,GO:0005737,GO:0006139,GO:0006355,GO:0006357,GO:0006401,GO:0006402,GO:0006412,GO:0006518,GO:0006725,GO:0006807,GO:0006996,GO:0006997,GO:0006998,GO:0007010,GO:0007017,GO:0007049,GO:0007051,GO:0007127,GO:0007140,GO:0007141,GO:0007275,GO:0007276,GO:0007281,GO:…	nonfunctional rRNA decay
Cluster 1	fhe-miR-1-P1_3p	maker-scaffold10x_223_pilon-snap-gene-0.8	282	1831	6183.Smp_029390.1	ATP6V1B2	GO:0000041,GO:0000221,GO:0001666,GO:0001726,GO:0003674,GO:0003824,GO:0005215,GO:0005575,GO:0005622,GO:0005623,GO:0005737,GO:0005768,GO:0005769,GO:0005773,GO:0005774,GO:0005829,GO:0005886,GO:0005902,GO:0005903,GO:0006810,GO:0006811,GO:0006812,GO:0006826,GO:0006873,GO:0006885,GO:0006950,GO:0007035,GO:0007154,GO:0007155,GO:0007165,GO:0007166,GO:0007167,GO:0007169,GO:0008104,GO:0008150,GO:0008219,GO:…	ATP hydrolysis coupled proton transport
Cluster 1	fhe-miR-1-P1_3p	maker-scaffold10x_22_pilon-snap-gene-0.130	3470	5491	7739.XP_002594729.1	SH3BP5L	GO:0001932,GO:0001933,GO:0003674,GO:0004857,GO:0004860,GO:0005488,GO:0005515,GO:0005575,GO:0005622,GO:0005623,GO:0005737,GO:0006469,GO:0007154,GO:0007165,GO:0008150,GO:0009892,GO:0009987,GO:0010563,GO:0010605,GO:0017124,GO:0019207,GO:0019210,GO:0019220,GO:0019222,GO:0019887,GO:0019904,GO:0023052,GO:0030234,GO:0031323,GO:0031324,GO:0031399,GO:0031400,GO:0032268,GO:0032269,GO:0033673,GO:0035556,GO:…	negative regulation of protein tyrosine kinase activity
Cluster 1	fhe-miR-1-P1_3p	maker-scaffold10x_2171_pilon-augustus-gene-0.3	8327	8987	-	-	-	Phosphorylated adapter RNA export protein%2C RNA-binding domain
Cluster 1	fhe-miR-1-P1_3p	maker-scaffold10x_217_pilon-snap-gene-1.134	274	3073	7739.XP_002599973.1	TPH1	GO:0001505,GO:0003674,GO:0003824,GO:0004497,GO:0004510,GO:0005575,GO:0005622,GO:0005623,GO:0005737,GO:0005829,GO:0006082,GO:0006520,GO:0006568,GO:0006576,GO:0006586,GO:0006587,GO:0006725,GO:0006807,GO:0006950,GO:0007275,GO:0007623,GO:0008150,GO:0008152,GO:0009058,GO:0009072,GO:0009308,GO:0009605,GO:0009719,GO:0009725,GO:0009987,GO:0009991,GO:0010033,GO:0010035,GO:0010038,GO:0010226,GO:0014070,GO:…	tryptophan 5-monooxygenase activity
Cluster 1	fhe-miR-1-P1_3p	maker-scaffold10x_2154_pilon-snap-gene-0.24	189	2211	128390.XP_009463454.1	SGK494	-	protein kinase C activity
Cluster 1	fhe-miR-1-P1_3p	maker-scaffold10x_213_pilon-snap-gene-0.33	39	954	-	-	-	-
Cluster 1	fhe-miR-1-P1_3p	maker-scaffold10x_21_pilon-snap-gene-0.44	186	2518	6183.Smp_057320.1	NSF	GO:0000149,GO:0001505,GO:0001664,GO:0001919,GO:0001921,GO:0002090,GO:0003674,GO:0003824,GO:0005102,GO:0005488,GO:0005515,GO:0005575,GO:0005622,GO:0005623,GO:0005737,GO:0005794,GO:0005795,GO:0005829,GO:0005886,GO:0006810,GO:0006811,GO:0006812,GO:0006813,GO:0006836,GO:0006886,GO:0006887,GO:0006888,GO:0006890,GO:0006892,GO:0006896,GO:0006900,GO:0006901,GO:0006903,GO:0006906,GO:0006914,GO:0006996,GO:…	SNARE complex disassembly
Cluster 1	fhe-miR-1-P1_3p	maker-scaffold10x_2098_pilon-snap-gene-0.51	185	488	-	-	-	-
Cluster 1	fhe-miR-1-P1_3p	maker-scaffold10x_209_pilon-snap-gene-0.44	110	2580	6183.Smp_179070.1	RPS6KB2	GO:0000003,GO:0000082,GO:0000166,GO:0000278,GO:0000768,GO:0000902,GO:0000904,GO:0001101,GO:0001558,GO:0001662,GO:0002119,GO:0002164,GO:0002209,GO:0002237,GO:0002376,GO:0003006,GO:0003008,GO:0003009,GO:0003012,GO:0003674,GO:0003824,GO:0004672,GO:0004674,GO:0004711,GO:0004712,GO:0005488,GO:0005515,GO:0005524,GO:0005575,GO:0005622,GO:0005623,GO:0005634,GO:0005654,GO:0005737,GO:0005739,GO:0005740,GO:…	ribosomal protein S6 kinase
Cluster 1	fhe-miR-1-P1_3p	maker-scaffold10x_209_pilon-snap-gene-0.41	471	3235	6183.Smp_130900.1	CTNNA1	GO:0000902,GO:0000904,GO:0001667,GO:0001669,GO:0001700,GO:0001755,GO:0001964,GO:0002009,GO:0002064,GO:0003008,GO:0003382,GO:0003383,GO:0003674,GO:0003779,GO:0005198,GO:0005200,GO:0005488,GO:0005515,GO:0005575,GO:0005622,GO:0005623,GO:0005737,GO:0005794,GO:0005829,GO:0005856,GO:0005886,GO:0005901,GO:0005911,GO:0005912,GO:0005913,GO:0005914,GO:0005915,GO:0006928,GO:0006996,GO:0007010,GO:0007016,GO:…	cadherin binding
Cluster 1	fhe-miR-1-P1_3p	maker-scaffold10x_203_pilon-snap-gene-0.73	442	1145	6183.Smp_146600.1	-	-	skeletal muscle satellite cell migration
Cluster 1	fhe-miR-1-P1_3p	maker-scaffold10x_203_pilon-snap-gene-0.71	1655	9914	6183.Smp_167010.1	TLN1	GO:0000003,GO:0001667,GO:0001700,GO:0001708,GO:0001726,GO:0001786,GO:0001894,GO:0002009,GO:0002064,GO:0002065,GO:0002066,GO:0002119,GO:0002164,GO:0002165,GO:0002576,GO:0003006,GO:0003008,GO:0003012,GO:0003674,GO:0003779,GO:0005102,GO:0005178,GO:0005198,GO:0005200,GO:0005488,GO:0005515,GO:0005543,GO:0005575,GO:0005576,GO:0005604,GO:0005605,GO:0005622,GO:0005623,GO:0005737,GO:0005829,GO:0005856,GO:…	It is involved in the biological process described with cytoskeletal anchoring at plasma membrane
Cluster 1	fhe-miR-1-P1_3p	maker-scaffold10x_203_pilon-snap-gene-0.68	4697	9848	6183.Smp_143570.1	COG2	GO:0000003,GO:0000139,GO:0003006,GO:0003674,GO:0005215,GO:0005488,GO:0005575,GO:0005622,GO:0005623,GO:0005737,GO:0005794,GO:0005795,GO:0005802,GO:0005829,GO:0006403,GO:0006810,GO:0006888,GO:0006891,GO:0006996,GO:0007030,GO:0007275,GO:0007548,GO:0008104,GO:0008150,GO:0008406,GO:0008565,GO:0009653,GO:0009887,GO:0009987,GO:0010256,GO:0012505,GO:0015031,GO:0015833,GO:0015931,GO:0016020,GO:0016043,GO:…	Golgi organization
Cluster 1	fhe-miR-1-P1_3p	maker-scaffold10x_203_pilon-pred_gff_StringTie-gene-0.194	3307	4986	-	-	-	-
Cluster 1	fhe-miR-1-P1_3p	maker-scaffold10x_196_pilon-snap-gene-0.25	231	2300	6183.Smp_039870.2	ENAH	GO:0000003,GO:0000902,GO:0000904,GO:0001654,GO:0001667,GO:0001700,GO:0001725,GO:0001838,GO:0001841,GO:0001843,GO:0002009,GO:0002064,GO:0002065,GO:0002066,GO:0003002,GO:0003006,GO:0003382,GO:0003674,GO:0003779,GO:0005102,GO:0005488,GO:0005515,GO:0005522,GO:0005575,GO:0005622,GO:0005623,GO:0005737,GO:0005829,GO:0005856,GO:0005886,GO:0005911,GO:0005912,GO:0005924,GO:0005925,GO:0006810,GO:0006928,GO:…	Enabled homolog
Cluster 1	fhe-miR-1-P1_3p	maker-scaffold10x_1926_pilon-augustus-gene-0.8	3073	6365	6211.A0A068YA76	DIP2	GO:0003674,GO:0005488,GO:0005515	Disco-interacting protein 2 homolog
Cluster 1	fhe-miR-1-P1_3p	maker-scaffold10x_19_pilon-snap-gene-0.100	71	1955	6183.Smp_210900.1	CAMKMT	GO:0003674,GO:0003824,GO:0005488,GO:0005515,GO:0005575,GO:0005622,GO:0005623,GO:0005634,GO:0005737,GO:0005829,GO:0006417,GO:0006464,GO:0006479,GO:0006807,GO:0006996,GO:0007005,GO:0008150,GO:0008152,GO:0008168,GO:0008170,GO:0008213,GO:0008276,GO:0008277,GO:0008757,GO:0009889,GO:0009966,GO:0009987,GO:0010468,GO:0010556,GO:0010608,GO:0010646,GO:0016043,GO:0016278,GO:0016279,GO:0016740,GO:0016741,GO:…	calmodulin-lysine N-methyltransferase activity
Cluster 1	fhe-miR-1-P1_3p	maker-scaffold10x_19_pilon-augustus-gene-0.63	975	8007	6183.Smp_153720.1	KIAA1429	GO:0000003,GO:0000375,GO:0000381,GO:0001510,GO:0001667,GO:0002064,GO:0002065,GO:0002066,GO:0003006,GO:0003674,GO:0003676,GO:0005488,GO:0005515,GO:0005575,GO:0005622,GO:0005623,GO:0005634,GO:0005654,GO:0005737,GO:0005829,GO:0006139,GO:0006396,GO:0006725,GO:0006807,GO:0006928,GO:0007275,GO:0007276,GO:0007281,GO:0007292,GO:0007297,GO:0007298,GO:0007530,GO:0007538,GO:0007539,GO:0007549,GO:0008150,GO:…	mRNA methylation
Cluster 1	fhe-miR-1-P1_3p	maker-scaffold10x_188_pilon-snap-gene-0.15	1085	1778	6183.Smp_104730.1	DNAJB13	GO:0000226,GO:0001578,GO:0005575,GO:0005622,GO:0005623,GO:0005737,GO:0005856,GO:0005929,GO:0005930,GO:0006996,GO:0007010,GO:0007017,GO:0008150,GO:0009987,GO:0016043,GO:0022607,GO:0030030,GO:0030031,GO:0031514,GO:0032838,GO:0035082,GO:0036126,GO:0042995,GO:0043226,GO:0043228,GO:0043229,GO:0043232,GO:0044085,GO:0044422,GO:0044424,GO:0044430,GO:0044441,GO:0044444,GO:0044446,GO:0044463,GO:0044464,GO:…	subfamily B member 13
Cluster 1	fhe-miR-1-P1_3p	maker-scaffold10x_186_pilon-snap-gene-0.90	865	2321	6183.Smp_154110.1	WDR45B	GO:0000045,GO:0000407,GO:0000422,GO:0003674,GO:0005488,GO:0005543,GO:0005575,GO:0005622,GO:0005623,GO:0005737,GO:0005829,GO:0006464,GO:0006497,GO:0006807,GO:0006914,GO:0006996,GO:0007005,GO:0007033,GO:0008104,GO:0008150,GO:0008152,GO:0008289,GO:0009056,GO:0009058,GO:0009059,GO:0009987,GO:0016020,GO:0016043,GO:0016236,GO:0019538,GO:0019898,GO:0022411,GO:0022607,GO:0032266,GO:0033036,GO:0034045,GO:…	protein localization to phagophore assembly site
Cluster 1	fhe-miR-1-P1_3p	maker-scaffold10x_1847_pilon-snap-gene-0.19	600	1976	6183.Smp_102160.1	VAMP1	GO:0000149,GO:0001505,GO:0003674,GO:0005484,GO:0005488,GO:0005515,GO:0005575,GO:0005622,GO:0005623,GO:0005737,GO:0005886,GO:0006810,GO:0006836,GO:0006887,GO:0006904,GO:0006906,GO:0006996,GO:0007154,GO:0007267,GO:0007268,GO:0007269,GO:0007275,GO:0007424,GO:0008021,GO:0008150,GO:0009653,GO:0009987,GO:0012505,GO:0016020,GO:0016043,GO:0016050,GO:0016079,GO:0016081,GO:0016192,GO:0017156,GO:0022406,GO:…	vesicle-mediated transport
Cluster 1	fhe-miR-1-P1_3p	maker-scaffold10x_1843_pilon-snap-gene-0.1	1160	5918	6183.Smp_155270.1	unc-10	GO:0000003,GO:0001505,GO:0003008,GO:0003674,GO:0005488,GO:0005515,GO:0005575,GO:0005622,GO:0005623,GO:0005737,GO:0005856,GO:0005938,GO:0006810,GO:0006836,GO:0006887,GO:0007154,GO:0007267,GO:0007268,GO:0007269,GO:0007271,GO:0007274,GO:0007275,GO:0007399,GO:0007588,GO:0007610,GO:0007617,GO:0007618,GO:0007626,GO:0008021,GO:0008022,GO:0008104,GO:0008150,GO:0009987,GO:0010646,GO:0010647,GO:0012505,GO:…	regulating synaptic membrane exocytosis
Cluster 1	fhe-miR-1-P1_3p	maker-scaffold10x_1769_pilon-snap-gene-0.1	139	1594	244447.XP_008306395.1	TMX3	GO:0002576,GO:0003674,GO:0003756,GO:0003824,GO:0005575,GO:0005622,GO:0005623,GO:0005737,GO:0005783,GO:0005789,GO:0005886,GO:0006457,GO:0006464,GO:0006807,GO:0006810,GO:0006887,GO:0006950,GO:0008150,GO:0008152,GO:0009986,GO:0009987,GO:0012505,GO:0012506,GO:0016020,GO:0016021,GO:0016192,GO:0016491,GO:0016667,GO:0016670,GO:0016853,GO:0016860,GO:0016864,GO:0016972,GO:0018158,GO:0018171,GO:0018193,GO:…	transmembrane protein 3
Cluster 1	fhe-miR-1-P1_3p	maker-scaffold10x_166_pilon-augustus-gene-0.78	2313	9866	6183.Smp_150040.2	CDK7	GO:0000079,GO:0000278,GO:0000307,GO:0000428,GO:0001109,GO:0001111,GO:0001932,GO:0003674,GO:0003712,GO:0003713,GO:0003824,GO:0004672,GO:0004674,GO:0004693,GO:0005102,GO:0005488,GO:0005515,GO:0005575,GO:0005622,GO:0005623,GO:0005634,GO:0005654,GO:0005667,GO:0005675,GO:0005730,GO:0005737,GO:0005829,GO:0005856,GO:0006139,GO:0006259,GO:0006281,GO:0006283,GO:0006289,GO:0006294,GO:0006351,GO:0006352,GO:…	RNA polymerase II CTD heptapeptide repeat kinase activity
Cluster 1	fhe-miR-1-P1_3p	maker-scaffold10x_1611_pilon-augustus-gene-0.0	391	9386	6183.Smp_123710.1	ACACB	GO:0000166,GO:0000902,GO:0000976,GO:0000977,GO:0000978,GO:0000987,GO:0001012,GO:0001067,GO:0001101,GO:0001650,GO:0001894,GO:0002119,GO:0002164,GO:0003002,GO:0003674,GO:0003676,GO:0003677,GO:0003690,GO:0003824,GO:0003989,GO:0004075,GO:0005102,GO:0005488,GO:0005515,GO:0005524,GO:0005575,GO:0005622,GO:0005623,GO:0005634,GO:0005730,GO:0005737,GO:0005739,GO:0005740,GO:0005741,GO:0005783,GO:0005789,GO:…	acetyl-CoA carboxylase activity
Cluster 1	fhe-miR-1-P1_3p	maker-scaffold10x_1608_pilon-pred_gff_StringTie-gene-0.21	25204	51738	7668.SPU_016462-tr	-	-	mannose metabolic process
Cluster 1	fhe-miR-1-P1_3p	maker-scaffold10x_1600_pilon-snap-gene-0.3	315	1116	8496.XP_006267164.1	F12	GO:0002254,GO:0002353,GO:0002376,GO:0002526,GO:0002542,GO:0002673,GO:0002675,GO:0003674,GO:0003824,GO:0004175,GO:0004252,GO:0005488,GO:0005515,GO:0005575,GO:0005576,GO:0005615,GO:0005623,GO:0005886,GO:0006508,GO:0006807,GO:0006950,GO:0006952,GO:0006954,GO:0006955,GO:0007596,GO:0007597,GO:0007599,GO:0008150,GO:0008152,GO:0008233,GO:0008236,GO:0009611,GO:0009893,GO:0010033,GO:0010467,GO:0010468,GO:…	Factor XII activation
Cluster 1	fhe-miR-1-P1_3p	maker-scaffold10x_1600_pilon-snap-gene-0.3	411	1212	8496.XP_006267164.1	F12	GO:0002254,GO:0002353,GO:0002376,GO:0002526,GO:0002542,GO:0002673,GO:0002675,GO:0003674,GO:0003824,GO:0004175,GO:0004252,GO:0005488,GO:0005515,GO:0005575,GO:0005576,GO:0005615,GO:0005623,GO:0005886,GO:0006508,GO:0006807,GO:0006950,GO:0006952,GO:0006954,GO:0006955,GO:0007596,GO:0007597,GO:0007599,GO:0008150,GO:0008152,GO:0008233,GO:0008236,GO:0009611,GO:0009893,GO:0010033,GO:0010467,GO:0010468,GO:…	Factor XII activation
Cluster 1	fhe-miR-1-P1_3p	maker-scaffold10x_158_pilon-snap-gene-0.51	768	2314	6211.A0A087VX72	NUBP1	GO:0000166,GO:0001558,GO:0003674,GO:0005488,GO:0005575,GO:0005622,GO:0005623,GO:0005737,GO:0005815,GO:0005829,GO:0005856,GO:0005886,GO:0006790,GO:0006873,GO:0006875,GO:0006879,GO:0008104,GO:0008150,GO:0008152,GO:0009987,GO:0010564,GO:0010639,GO:0010824,GO:0010826,GO:0010948,GO:0015630,GO:0016020,GO:0016043,GO:0016226,GO:0019725,GO:0022607,GO:0030003,GO:0031163,GO:0031344,GO:0032886,GO:0033036,GO:…	iron-sulfur cluster assembly
Cluster 1	fhe-miR-1-P1_3p	maker-scaffold10x_157_pilon-snap-gene-0.193	127	4727	10141.ENSCPOP00000002431	TTC13	-	Tetratricopeptide repeat
Cluster 1	fhe-miR-1-P1_3p	maker-scaffold10x_1569_pilon-augustus-gene-0.36	287	613	-	-	-	EF-hand domain
Cluster 1	fhe-miR-1-P1_3p	maker-scaffold10x_1566_pilon-snap-gene-0.18	933	3199	-	-	-	-
Cluster 1	fhe-miR-1-P1_3p	maker-scaffold10x_1546_pilon-snap-gene-0.20	2775	5532	6183.Smp_038820.1	NDOR1	GO:0000166,GO:0003674,GO:0003824,GO:0005488,GO:0005575,GO:0005622,GO:0005623,GO:0005634,GO:0005737,GO:0005829,GO:0005856,GO:0008150,GO:0008152,GO:0008219,GO:0009987,GO:0010033,GO:0010181,GO:0016491,GO:0032553,GO:0035690,GO:0036094,GO:0036245,GO:0042221,GO:0042493,GO:0043167,GO:0043168,GO:0043226,GO:0043227,GO:0043228,GO:0043229,GO:0043231,GO:0043232,GO:0044424,GO:0044444,GO:0044464,GO:0045111,GO:…	cellular response to menadione
Cluster 1	fhe-miR-1-P1_3p	maker-scaffold10x_1546_pilon-snap-gene-0.20	4822	7579	6183.Smp_038820.1	NDOR1	GO:0000166,GO:0003674,GO:0003824,GO:0005488,GO:0005575,GO:0005622,GO:0005623,GO:0005634,GO:0005737,GO:0005829,GO:0005856,GO:0008150,GO:0008152,GO:0008219,GO:0009987,GO:0010033,GO:0010181,GO:0016491,GO:0032553,GO:0035690,GO:0036094,GO:0036245,GO:0042221,GO:0042493,GO:0043167,GO:0043168,GO:0043226,GO:0043227,GO:0043228,GO:0043229,GO:0043231,GO:0043232,GO:0044424,GO:0044444,GO:0044464,GO:0045111,GO:…	cellular response to menadione
Cluster 1	fhe-miR-1-P1_3p	maker-scaffold10x_1546_pilon-snap-gene-0.19	1910	5441	6183.Smp_072210.1	ZNF704	GO:0000976,GO:0001067,GO:0001158,GO:0003674,GO:0003676,GO:0003677,GO:0003690,GO:0005488,GO:0005575,GO:0005622,GO:0005623,GO:0005634,GO:0006355,GO:0006357,GO:0008150,GO:0009889,GO:0010468,GO:0010556,GO:0019219,GO:0019222,GO:0031323,GO:0031326,GO:0035326,GO:0043226,GO:0043227,GO:0043229,GO:0043231,GO:0043565,GO:0044212,GO:0044424,GO:0044464,GO:0050789,GO:0050794,GO:0051171,GO:0051252,GO:0060255,GO:…	c-clamp
Cluster 1	fhe-miR-1-P1_3p	maker-scaffold10x_1528_pilon-snap-gene-0.13	901	1997	6183.Smp_165490.1	PPP2CB	GO:0000003,GO:0000159,GO:0000212,GO:0000226,GO:0000278,GO:0000280,GO:0000302,GO:0001654,GO:0001745,GO:0001751,GO:0001752,GO:0001754,GO:0001932,GO:0001933,GO:0003002,GO:0003006,GO:0003674,GO:0003824,GO:0004721,GO:0004722,GO:0005488,GO:0005515,GO:0005575,GO:0005622,GO:0005623,GO:0005634,GO:0005737,GO:0005813,GO:0005814,GO:0005815,GO:0005829,GO:0005856,GO:0006464,GO:0006470,GO:0006508,GO:0006511,GO:…	Serine threonine-protein phosphatase 2A catalytic subunit
Cluster 1	fhe-miR-1-P1_3p	maker-scaffold10x_1502_pilon-pred_gff_StringTie-gene-0.52	35419	176115	-	-	-	-
Cluster 1	fhe-miR-1-P1_3p	maker-scaffold10x_1502_pilon-pred_gff_StringTie-gene-0.52	36732	177428	-	-	-	-
Cluster 1	fhe-miR-1-P1_3p	maker-scaffold10x_1502_pilon-pred_gff_StringTie-gene-0.52	42250	182946	-	-	-	-
Cluster 1	fhe-miR-1-P1_3p	maker-scaffold10x_1502_pilon-pred_gff_StringTie-gene-0.52	51327	192023	-	-	-	-
Cluster 1	fhe-miR-1-P1_3p	maker-scaffold10x_1502_pilon-pred_gff_StringTie-gene-0.52	72032	212728	-	-	-	-
Cluster 1	fhe-miR-1-P1_3p	maker-scaffold10x_1500_pilon-snap-gene-0.69	1146	2474	6183.Smp_063040.1	ACTL6A	GO:0000123,GO:0000228,GO:0000278,GO:0000281,GO:0000785,GO:0000790,GO:0000902,GO:0000904,GO:0000910,GO:0001654,GO:0003407,GO:0003674,GO:0003682,GO:0003712,GO:0003713,GO:0005198,GO:0005200,GO:0005488,GO:0005575,GO:0005622,GO:0005623,GO:0005634,GO:0005654,GO:0005694,GO:0005730,GO:0005886,GO:0006325,GO:0006333,GO:0006338,GO:0006355,GO:0006357,GO:0006464,GO:0006473,GO:0006475,GO:0006508,GO:0006807,GO:…	chromatin remodeling
Cluster 1	fhe-miR-1-P1_3p	maker-scaffold10x_15_pilon-snap-gene-0.31	199	2829	6183.Smp_210820.1	ADRBK2	GO:0000003,GO:0000166,GO:0000302,GO:0001505,GO:0001541,GO:0001664,GO:0001678,GO:0001817,GO:0001819,GO:0001932,GO:0001933,GO:0001934,GO:0002009,GO:0002026,GO:0002029,GO:0002031,GO:0002165,GO:0003002,GO:0003006,GO:0003008,GO:0003012,GO:0003013,GO:0003015,GO:0003018,GO:0003057,GO:0003108,GO:0003674,GO:0003824,GO:0004672,GO:0004674,GO:0004703,GO:0005102,GO:0005488,GO:0005515,GO:0005524,GO:0005543,GO:…	beta-adrenergic receptor kinase activity
Cluster 1	fhe-miR-1-P1_3p	maker-scaffold10x_1493_pilon-augustus-gene-0.0	30	2952	6500.XP_005105331.1	CCDC39	GO:0000226,GO:0001539,GO:0001578,GO:0001889,GO:0001947,GO:0002009,GO:0003007,GO:0003143,GO:0003341,GO:0003351,GO:0003352,GO:0003356,GO:0005575,GO:0005622,GO:0005623,GO:0005737,GO:0005856,GO:0005929,GO:0005930,GO:0006928,GO:0006996,GO:0007010,GO:0007017,GO:0007018,GO:0007275,GO:0007368,GO:0007389,GO:0007507,GO:0008150,GO:0009653,GO:0009790,GO:0009799,GO:0009855,GO:0009887,GO:0009888,GO:0009987,GO:…	Coiled-coil domain-containing protein 39
Cluster 1	fhe-miR-1-P1_3p	maker-scaffold10x_149_pilon-snap-gene-0.91	100	5126	181119.XP_005516500.1	ABCC4	GO:0001666,GO:0002576,GO:0003002,GO:0003674,GO:0003824,GO:0005215,GO:0005575,GO:0005622,GO:0005623,GO:0005737,GO:0005886,GO:0005887,GO:0006810,GO:0006811,GO:0006820,GO:0006869,GO:0006887,GO:0006950,GO:0006979,GO:0006996,GO:0007275,GO:0007389,GO:0007444,GO:0007447,GO:0007450,GO:0007568,GO:0008150,GO:0008152,GO:0008340,GO:0008509,GO:0008514,GO:0009611,GO:0009628,GO:0009888,GO:0009953,GO:0009987,GO:…	Multidrug resistance-associated protein 4
Cluster 1	fhe-miR-1-P1_3p	maker-scaffold10x_149_pilon-snap-gene-0.109	351	2323	6183.Smp_132940.1	PICK1	GO:0000003,GO:0001664,GO:0002090,GO:0002092,GO:0003674,GO:0003779,GO:0005080,GO:0005102,GO:0005484,GO:0005488,GO:0005515,GO:0005543,GO:0005575,GO:0005622,GO:0005623,GO:0005737,GO:0005739,GO:0005768,GO:0005769,GO:0005794,GO:0005829,GO:0005886,GO:0006139,GO:0006259,GO:0006304,GO:0006305,GO:0006306,GO:0006464,GO:0006468,GO:0006605,GO:0006725,GO:0006793,GO:0006796,GO:0006807,GO:0006810,GO:0006811,GO:…	negative regulation of Arp2/3 complex-mediated actin nucleation
Cluster 1	fhe-miR-1-P1_3p	maker-scaffold10x_1476_pilon-snap-gene-0.34	1464	2246	6183.Smp_191250.1	-	-	protein phosphatase regulator activity
Cluster 1	fhe-miR-1-P1_3p	maker-scaffold10x_147_pilon-augustus-gene-0.73	401	7360	6183.Smp_105090.1	NR2C2	GO:0000003,GO:0000122,GO:0000165,GO:0000976,GO:0000977,GO:0000978,GO:0000981,GO:0000982,GO:0000987,GO:0001012,GO:0001067,GO:0001077,GO:0001078,GO:0001227,GO:0001228,GO:0003674,GO:0003676,GO:0003677,GO:0003690,GO:0003700,GO:0003707,GO:0003712,GO:0003713,GO:0004879,GO:0005488,GO:0005515,GO:0005575,GO:0005622,GO:0005623,GO:0005634,GO:0005652,GO:0005654,GO:0005737,GO:0006139,GO:0006351,GO:0006352,GO:…	steroid hormone receptor activity
Cluster 1	fhe-miR-1-P1_3p	maker-scaffold10x_1464_pilon-snap-gene-0.33	782	3299	-	-	-	BEN domain
Cluster 1	fhe-miR-1-P1_3p	maker-scaffold10x_1464_pilon-snap-gene-0.33	853	3370	-	-	-	BEN domain
Cluster 1	fhe-miR-1-P1_3p	maker-scaffold10x_145_pilon-snap-gene-2.175	1598	2821	-	-	-	Leucine-rich repeat
Cluster 1	fhe-miR-1-P1_3p	maker-scaffold10x_145_pilon-snap-gene-2.168	14020	15951	6183.Smp_058780.1	LENG1	-	N-terminal domain of CBF1 interacting co-repressor CIR
Cluster 1	fhe-miR-1-P1_3p	maker-scaffold10x_145_pilon-snap-gene-0.11	1922	13289	6183.Smp_099560.2	NUFIP1	GO:0000228,GO:0000491,GO:0000492,GO:0000785,GO:0000790,GO:0001650,GO:0003674,GO:0003676,GO:0003677,GO:0003723,GO:0005488,GO:0005515,GO:0005575,GO:0005622,GO:0005623,GO:0005634,GO:0005654,GO:0005694,GO:0005726,GO:0005730,GO:0006139,GO:0006355,GO:0006357,GO:0006396,GO:0006725,GO:0006807,GO:0008023,GO:0008150,GO:0008152,GO:0009889,GO:0009891,GO:0009893,GO:0009987,GO:0010467,GO:0010468,GO:0010556,GO:…	box C/D snoRNP assembly
Cluster 1	fhe-miR-1-P1_3p	maker-scaffold10x_1446_pilon-snap-gene-0.35	34	3123	7918.ENSLOCP00000012281	OFD1	GO:0000086,GO:0000278,GO:0002009,GO:0003341,GO:0003351,GO:0003674,GO:0005488,GO:0005515,GO:0005575,GO:0005622,GO:0005623,GO:0005634,GO:0005737,GO:0005813,GO:0005814,GO:0005815,GO:0005829,GO:0005856,GO:0005929,GO:0006928,GO:0006996,GO:0007017,GO:0007018,GO:0007049,GO:0007275,GO:0007346,GO:0007368,GO:0007369,GO:0007389,GO:0007507,GO:0008092,GO:0008150,GO:0009653,GO:0009790,GO:0009799,GO:0009855,GO:…	Oral-facial-digital syndrome 1
Cluster 1	fhe-miR-1-P1_3p	maker-scaffold10x_143_pilon-snap-gene-0.7	4345	7351	6183.Smp_176690.1	RALGPS2	GO:0003674,GO:0005085,GO:0005088,GO:0005488,GO:0005515,GO:0007154,GO:0007165,GO:0008150,GO:0008321,GO:0009966,GO:0009987,GO:0010646,GO:0017016,GO:0017160,GO:0019899,GO:0023051,GO:0023052,GO:0031267,GO:0032485,GO:0035556,GO:0046578,GO:0048583,GO:0050789,GO:0050794,GO:0050896,GO:0051020,GO:0051056,GO:0051716,GO:0065007,GO:0065009,GO:0098772,GO:1902531	Ral GEF with PH domain and SH3 binding motif
Cluster 1	fhe-miR-1-P1_3p	maker-scaffold10x_142_pilon-pred_gff_StringTie-gene-0.156	12822	16436	6183.Smp_182910.1	-	-	retrotransposable element Tf2 155 kDa protein type 1-like
Cluster 1	fhe-miR-1-P1_3p	maker-scaffold10x_142_pilon-pred_gff_StringTie-gene-0.156	29988	33602	6183.Smp_182910.1	-	-	retrotransposable element Tf2 155 kDa protein type 1-like
Cluster 1	fhe-miR-1-P1_3p	maker-scaffold10x_142_pilon-pred_gff_StringTie-gene-0.156	30279	33893	6183.Smp_182910.1	-	-	retrotransposable element Tf2 155 kDa protein type 1-like
Cluster 1	fhe-miR-1-P1_3p	maker-scaffold10x_1399_pilon-snap-gene-0.16	448	766	-	-	-	-
Cluster 1	fhe-miR-1-P1_3p	maker-scaffold10x_136_pilon-snap-gene-0.27	928	3409	6183.Smp_121880.1	PTPLAD1	GO:0000038,GO:0000165,GO:0000187,GO:0001932,GO:0001934,GO:0003674,GO:0003824,GO:0005096,GO:0005488,GO:0005515,GO:0005575,GO:0005622,GO:0005623,GO:0005634,GO:0005635,GO:0005737,GO:0005739,GO:0005783,GO:0005789,GO:0005829,GO:0006082,GO:0006464,GO:0006468,GO:0006629,GO:0006631,GO:0006633,GO:0006643,GO:0006665,GO:0006793,GO:0006796,GO:0006807,GO:0006950,GO:0007154,GO:0007165,GO:0007249,GO:0007254,GO:…	3-hydroxyacyl-CoA dehydratase activity
Cluster 1	fhe-miR-1-P1_3p	maker-scaffold10x_1323_pilon-augustus-gene-0.9	186	2151	6183.Smp_083770.1	ANO7	GO:0003674,GO:0005215,GO:0005216,GO:0005229,GO:0005253,GO:0005254,GO:0005319,GO:0005548,GO:0005575,GO:0005622,GO:0005623,GO:0005634,GO:0005737,GO:0005783,GO:0005886,GO:0006810,GO:0006811,GO:0006820,GO:0006821,GO:0006869,GO:0007009,GO:0008150,GO:0008509,GO:0009987,GO:0010256,GO:0010876,GO:0012505,GO:0015075,GO:0015103,GO:0015108,GO:0015267,GO:0015318,GO:0015698,GO:0015711,GO:0015748,GO:0015914,GO:…	Anoctamin
Cluster 1	fhe-miR-1-P1_3p	maker-scaffold10x_1322_pilon-snap-gene-0.11	1005	2037	6183.Smp_166830.1	WBSCR22	GO:0000154,GO:0001510,GO:0003674,GO:0003824,GO:0005488,GO:0005515,GO:0005575,GO:0005622,GO:0005623,GO:0005634,GO:0005654,GO:0005730,GO:0005737,GO:0006139,GO:0006364,GO:0006396,GO:0006725,GO:0006807,GO:0008150,GO:0008152,GO:0008168,GO:0008173,GO:0008649,GO:0008757,GO:0009451,GO:0009893,GO:0009987,GO:0010467,GO:0010468,GO:0010604,GO:0010628,GO:0016070,GO:0016072,GO:0016435,GO:0016740,GO:0016741,GO:…	Williams Beuren syndrome chromosome region 22
Cluster 1	fhe-miR-1-P1_3p	maker-scaffold10x_1309_pilon-snap-gene-0.84	360	7248	6500.XP_005099517.1	RhoGEF4	GO:0003674,GO:0005085,GO:0005088,GO:0005089,GO:0005488,GO:0005515,GO:0005575,GO:0005622,GO:0005623,GO:0005634,GO:0005737,GO:0008150,GO:0009966,GO:0009967,GO:0010638,GO:0010646,GO:0010647,GO:0017016,GO:0017048,GO:0019899,GO:0023051,GO:0023056,GO:0031267,GO:0032231,GO:0032233,GO:0032956,GO:0032970,GO:0033043,GO:0035023,GO:0035025,GO:0043226,GO:0043227,GO:0043229,GO:0043231,GO:0044087,GO:0044089,GO:…	Rho guanyl-nucleotide exchange factor activity
Cluster 1	fhe-miR-1-P1_3p	maker-scaffold10x_1309_pilon-snap-gene-0.84	420	7308	6500.XP_005099517.1	RhoGEF4	GO:0003674,GO:0005085,GO:0005088,GO:0005089,GO:0005488,GO:0005515,GO:0005575,GO:0005622,GO:0005623,GO:0005634,GO:0005737,GO:0008150,GO:0009966,GO:0009967,GO:0010638,GO:0010646,GO:0010647,GO:0017016,GO:0017048,GO:0019899,GO:0023051,GO:0023056,GO:0031267,GO:0032231,GO:0032233,GO:0032956,GO:0032970,GO:0033043,GO:0035023,GO:0035025,GO:0043226,GO:0043227,GO:0043229,GO:0043231,GO:0044087,GO:0044089,GO:…	Rho guanyl-nucleotide exchange factor activity
Cluster 1	fhe-miR-1-P1_3p	maker-scaffold10x_13_pilon-snap-gene-1.82	253	1069	-	-	-	Glycosylphosphatidylinositol-mannosyltransferase I%2C PIG-X/PBN1
Cluster 1	fhe-miR-1-P1_3p	maker-scaffold10x_1296_pilon-snap-gene-0.16	2386	3324	-	-	-	-
Cluster 1	fhe-miR-1-P1_3p	maker-scaffold10x_1296_pilon-snap-gene-0.16	5690	6628	-	-	-	-
Cluster 1	fhe-miR-1-P1_3p	maker-scaffold10x_1296_pilon-pred_gff_StringTie-gene-0.42	15597	25219	-	-	-	-
Cluster 1	fhe-miR-1-P1_3p	maker-scaffold10x_1278_pilon-snap-gene-0.16	1371	8436	6183.Smp_128750.1	CCDC141	-	coreceptor activity involved in Wnt signaling pathway, planar cell polarity pathway
Cluster 1	fhe-miR-1-P1_3p	maker-scaffold10x_1257_pilon-snap-gene-0.75	2841	6757	6183.Smp_173450.1	KIF4A	GO:0000003,GO:0000022,GO:0000070,GO:0000226,GO:0000228,GO:0000278,GO:0000280,GO:0000281,GO:0000793,GO:0000794,GO:0000819,GO:0000910,GO:0002376,GO:0002478,GO:0002495,GO:0002504,GO:0003674,GO:0003774,GO:0003777,GO:0003824,GO:0005488,GO:0005515,GO:0005575,GO:0005576,GO:0005622,GO:0005623,GO:0005634,GO:0005654,GO:0005694,GO:0005737,GO:0005818,GO:0005819,GO:0005829,GO:0005856,GO:0005871,GO:0005874,GO:…	Belongs to the TRAFAC class myosin-kinesin ATPase superfamily. Kinesin family
Cluster 1	fhe-miR-1-P1_3p	maker-scaffold10x_124_pilon-snap-gene-0.17	4066	6023	6183.Smp_167540.1	CDT1	GO:0000003,GO:0000070,GO:0000075,GO:0000076,GO:0000082,GO:0000083,GO:0000226,GO:0000278,GO:0000280,GO:0000281,GO:0000819,GO:0000910,GO:0002064,GO:0002065,GO:0002066,GO:0002376,GO:0003006,GO:0003674,GO:0003676,GO:0003677,GO:0003682,GO:0005488,GO:0005515,GO:0005575,GO:0005622,GO:0005623,GO:0005634,GO:0005654,GO:0005657,GO:0005694,GO:0005737,GO:0005829,GO:0006139,GO:0006259,GO:0006260,GO:0006261,GO:…	DNA replication factor
Cluster 1	fhe-miR-1-P1_3p	maker-scaffold10x_1231_pilon-augustus-gene-0.41	233	779	-	-	-	Protease inhibitor I35 (TIMP)
Cluster 1	fhe-miR-1-P1_3p	maker-scaffold10x_1193_pilon-snap-gene-0.4	122	1244	6183.Smp_020920.1	DNAJB5	GO:0000122,GO:0001671,GO:0002682,GO:0002684,GO:0003674,GO:0003712,GO:0003714,GO:0005488,GO:0005515,GO:0005575,GO:0005622,GO:0005623,GO:0005634,GO:0005654,GO:0005737,GO:0005829,GO:0005886,GO:0006355,GO:0006357,GO:0006457,GO:0006458,GO:0006950,GO:0006986,GO:0008047,GO:0008134,GO:0008150,GO:0008593,GO:0009266,GO:0009408,GO:0009628,GO:0009889,GO:0009890,GO:0009892,GO:0009966,GO:0009968,GO:0009987,GO:…	unfolded protein binding
Cluster 1	fhe-miR-1-P1_3p	maker-scaffold10x_119_pilon-snap-gene-0.2	94	2654	-	-	-	-
Cluster 1	fhe-miR-1-P1_3p	maker-scaffold10x_1189_pilon-snap-gene-0.105	491	6621	6183.Smp_134590.1	UNC13C	GO:0000003,GO:0000149,GO:0001505,GO:0001558,GO:0001565,GO:0001566,GO:0001678,GO:0001956,GO:0002791,GO:0002793,GO:0002831,GO:0002833,GO:0003674,GO:0005488,GO:0005515,GO:0005516,GO:0005575,GO:0005622,GO:0005623,GO:0005737,GO:0005794,GO:0005829,GO:0005886,GO:0005938,GO:0006518,GO:0006807,GO:0006810,GO:0006836,GO:0006887,GO:0006903,GO:0006904,GO:0006996,GO:0007154,GO:0007165,GO:0007267,GO:0007268,GO:…	diacylglycerol binding
Cluster 1	fhe-miR-1-P1_3p	maker-scaffold10x_1181_pilon-snap-gene-0.1	1915	16631	6183.Smp_175450.1	HYDIN	GO:0000226,GO:0001578,GO:0002064,GO:0003341,GO:0005575,GO:0005622,GO:0005623,GO:0005737,GO:0005856,GO:0005929,GO:0005930,GO:0006928,GO:0006996,GO:0007010,GO:0007017,GO:0007018,GO:0007275,GO:0007399,GO:0007417,GO:0007420,GO:0008150,GO:0009888,GO:0009987,GO:0016043,GO:0021591,GO:0022607,GO:0030030,GO:0030031,GO:0030154,GO:0030855,GO:0032501,GO:0032502,GO:0032838,GO:0035082,GO:0042995,GO:0043226,GO:…	axonemal central apparatus assembly
Cluster 1	fhe-miR-1-P1_3p	maker-scaffold10x_1176_pilon-snap-gene-0.17	617	2776	-	-	-	-
Cluster 1	fhe-miR-1-P1_3p	maker-scaffold10x_1165_pilon-snap-gene-0.17	262	5798	6183.Smp_156160.1	WDR7	GO:0002244,GO:0002376,GO:0002520,GO:0005575,GO:0005622,GO:0005623,GO:0005737,GO:0006873,GO:0006885,GO:0007035,GO:0007275,GO:0007424,GO:0008021,GO:0008150,GO:0008593,GO:0009653,GO:0009966,GO:0009987,GO:0010646,GO:0012505,GO:0019725,GO:0023051,GO:0030003,GO:0030004,GO:0030097,GO:0030133,GO:0030154,GO:0030641,GO:0031410,GO:0031982,GO:0032501,GO:0032502,GO:0035148,GO:0035149,GO:0035152,GO:0035239,GO:…	hematopoietic progenitor cell differentiation
Cluster 1	fhe-miR-1-P1_3p	maker-scaffold10x_114_pilon-snap-gene-0.91	1508	3715	6211.A0A068Y6N1	WDR27	GO:0005575,GO:0005622,GO:0005623,GO:0005634,GO:0005654,GO:0031974,GO:0031981,GO:0043226,GO:0043227,GO:0043229,GO:0043231,GO:0043233,GO:0044422,GO:0044424,GO:0044428,GO:0044446,GO:0044464,GO:0070013	WD repeat domain 27
Cluster 1	fhe-miR-1-P1_3p	maker-scaffold10x_1137_pilon-snap-gene-0.105	1569	2959	6211.A0A068YD55	CECR5	GO:0005575,GO:0005622,GO:0005623,GO:0005737,GO:0005739,GO:0006629,GO:0006644,GO:0006650,GO:0006793,GO:0006796,GO:0008150,GO:0008152,GO:0008610,GO:0008654,GO:0009058,GO:0009987,GO:0019637,GO:0043226,GO:0043227,GO:0043229,GO:0043231,GO:0044237,GO:0044238,GO:0044249,GO:0044255,GO:0044424,GO:0044444,GO:0044464,GO:0045017,GO:0046474,GO:0046486,GO:0071704,GO:0090407,GO:1901576	cat eye syndrome
Cluster 1	fhe-miR-1-P1_3p	maker-scaffold10x_1137_pilon-augustus-gene-0.75	789	3028	6183.Smp_166190.1	TIAL1	GO:0000003,GO:0000323,GO:0000375,GO:0000377,GO:0000381,GO:0000398,GO:0001817,GO:0001818,GO:0002119,GO:0002164,GO:0003006,GO:0003674,GO:0003676,GO:0003723,GO:0003727,GO:0003729,GO:0005488,GO:0005575,GO:0005622,GO:0005623,GO:0005634,GO:0005654,GO:0005685,GO:0005737,GO:0005764,GO:0005773,GO:0005829,GO:0006139,GO:0006355,GO:0006357,GO:0006396,GO:0006397,GO:0006417,GO:0006725,GO:0006807,GO:0006915,GO:…	Tia1 cytotoxic granule-associated RNA binding
Cluster 1	fhe-miR-1-P1_3p	maker-scaffold10x_113_pilon-snap-gene-0.196	581	1400	27923.ML06097a-PA	-	-	acyl-CoA oxidase activity
Cluster 1	fhe-miR-1-P1_3p	maker-scaffold10x_113_pilon-snap-gene-0.196	599	1418	27923.ML06097a-PA	-	-	acyl-CoA oxidase activity
Cluster 1	fhe-miR-1-P1_3p	maker-scaffold10x_113_pilon-snap-gene-0.194	256	3020	6183.Smp_149930.1	SLC8B1	GO:0002682,GO:0002685,GO:0002688,GO:0002791,GO:0003674,GO:0005215,GO:0005432,GO:0005488,GO:0005515,GO:0005575,GO:0005622,GO:0005623,GO:0005737,GO:0005739,GO:0005740,GO:0005743,GO:0005886,GO:0006810,GO:0006811,GO:0006812,GO:0006814,GO:0006816,GO:0006839,GO:0006851,GO:0006873,GO:0006874,GO:0006875,GO:0007204,GO:0007275,GO:0007399,GO:0008150,GO:0008324,GO:0009987,GO:0010646,GO:0010769,GO:0010817,GO:…	calcium:sodium antiporter activity involved in regulation of cardiac muscle cell membrane potential
Cluster 1	fhe-miR-1-P1_3p	maker-scaffold10x_113_pilon-pred_gff_StringTie-gene-0.102	4089	11925	-	-	-	-
Cluster 1	fhe-miR-1-P1_3p	maker-scaffold10x_113_pilon-pred_gff_StringTie-gene-0.102	77247	85083	-	-	-	-
Cluster 1	fhe-miR-1-P1_3p	maker-scaffold10x_113_pilon-pred_gff_StringTie-gene-0.102	80620	88456	-	-	-	-
Cluster 1	fhe-miR-1-P1_3p	maker-scaffold10x_113_pilon-pred_gff_StringTie-gene-0.102	99284	107120	-	-	-	-
Cluster 1	fhe-miR-1-P1_3p	maker-scaffold10x_113_pilon-pred_gff_StringTie-gene-0.102	173941	181777	-	-	-	-
Cluster 1	fhe-miR-1-P1_3p	maker-scaffold10x_113_pilon-pred_gff_StringTie-gene-0.102	179372	187208	-	-	-	-
Cluster 1	fhe-miR-1-P1_3p	maker-scaffold10x_113_pilon-pred_gff_StringTie-gene-0.102	180793	188629	-	-	-	-
Cluster 1	fhe-miR-1-P1_3p	maker-scaffold10x_113_pilon-pred_gff_StringTie-gene-0.102	279436	287272	-	-	-	-
Cluster 1	fhe-miR-1-P1_3p	maker-scaffold10x_113_pilon-pred_gff_StringTie-gene-0.102	375130	382966	-	-	-	-
Cluster 1	fhe-miR-1-P1_3p	maker-scaffold10x_113_pilon-pred_gff_StringTie-gene-0.102	378505	386341	-	-	-	-
Cluster 1	fhe-miR-1-P1_3p	maker-scaffold10x_113_pilon-pred_gff_StringTie-gene-0.102	391664	399500	-	-	-	-
Cluster 1	fhe-miR-1-P1_3p	maker-scaffold10x_113_pilon-pred_gff_StringTie-gene-0.102	392362	400198	-	-	-	-
Cluster 1	fhe-miR-1-P1_3p	maker-scaffold10x_113_pilon-pred_gff_StringTie-gene-0.102	407267	415103	-	-	-	-
Cluster 1	fhe-miR-1-P1_3p	maker-scaffold10x_1125_pilon-snap-gene-0.122	201	1269	8083.ENSXMAP00000010015	PPP6R2	GO:0001932,GO:0001933,GO:0003674,GO:0005488,GO:0005515,GO:0005575,GO:0005622,GO:0005623,GO:0005737,GO:0005829,GO:0008150,GO:0009892,GO:0009966,GO:0009968,GO:0010563,GO:0010605,GO:0010646,GO:0010648,GO:0010921,GO:0019220,GO:0019222,GO:0019899,GO:0019902,GO:0019903,GO:0023051,GO:0023057,GO:0031323,GO:0031324,GO:0031399,GO:0031400,GO:0032268,GO:0032269,GO:0032872,GO:0032873,GO:0035303,GO:0035304,GO:…	phosphatase 6, regulatory subunit
Cluster 1	fhe-miR-1-P1_3p	maker-scaffold10x_1087_pilon-snap-gene-0.68	2381	4333	-	-	-	-
Cluster 1	fhe-miR-1-P1_3p	maker-scaffold10x_1086_pilon-snap-gene-0.93	506	2593	6183.Smp_133350.1	GTPBP4	GO:0000079,GO:0000166,GO:0000226,GO:0000278,GO:0000280,GO:0000463,GO:0000470,GO:0001882,GO:0001883,GO:0001932,GO:0003674,GO:0003824,GO:0003924,GO:0005488,GO:0005525,GO:0005575,GO:0005622,GO:0005623,GO:0005634,GO:0005635,GO:0005730,GO:0005737,GO:0005794,GO:0005829,GO:0006139,GO:0006275,GO:0006364,GO:0006396,GO:0006725,GO:0006807,GO:0006996,GO:0007010,GO:0007017,GO:0007049,GO:0007051,GO:0007052,GO:…	negative regulation of collagen binding
Cluster 1	fhe-miR-1-P1_3p	maker-scaffold10x_1083_pilon-snap-gene-0.14	2760	3637	7370.XP_005184520.1	ETFA	GO:0000166,GO:0001655,GO:0001700,GO:0002009,GO:0003674,GO:0003824,GO:0005488,GO:0005575,GO:0005622,GO:0005623,GO:0005737,GO:0005739,GO:0005759,GO:0006082,GO:0006091,GO:0006119,GO:0006139,GO:0006163,GO:0006629,GO:0006631,GO:0006635,GO:0006725,GO:0006753,GO:0006793,GO:0006796,GO:0006807,GO:0007275,GO:0007424,GO:0007439,GO:0007442,GO:0007443,GO:0008150,GO:0008152,GO:0008258,GO:0009055,GO:0009056,GO:…	Flavin adenine dinucleotide binding
Cluster 1	fhe-miR-1-P1_3p	maker-scaffold10x_1050_pilon-snap-gene-0.13	378	2727	6183.Smp_145470.1	-	-	zinc finger
Cluster 1	fhe-miR-1-P1_3p	maker-scaffold10x_1050_pilon-pred_gff_StringTie-gene-0.58	743	1085	-	-	-	-
Cluster 1	fhe-miR-1-P1_3p	maker-scaffold10x_1035_pilon-augustus-gene-0.15	1921	3045	6211.A0A068YKQ1	CTDSPL	GO:0001932,GO:0001933,GO:0003674,GO:0003824,GO:0004721,GO:0004722,GO:0005575,GO:0005622,GO:0005623,GO:0005634,GO:0005654,GO:0006355,GO:0006357,GO:0006464,GO:0006470,GO:0006793,GO:0006796,GO:0006807,GO:0007275,GO:0007346,GO:0007399,GO:0008150,GO:0008152,GO:0008420,GO:0009889,GO:0009892,GO:0009987,GO:0010468,GO:0010556,GO:0010563,GO:0010564,GO:0010605,GO:0010721,GO:0010948,GO:0016311,GO:0016787,GO:…	phosphoprotein phosphatase activity
Cluster 1	fhe-miR-1-P1_3p	maker-scaffold10x_103_pilon-snap-gene-0.106	3903	7476	6211.A0A068YAV2	CDK5RAP3	GO:0000075,GO:0000077,GO:0000079,GO:0000278,GO:0001932,GO:0001933,GO:0003674,GO:0005488,GO:0005515,GO:0005575,GO:0005622,GO:0005623,GO:0005634,GO:0005730,GO:0005737,GO:0005813,GO:0005815,GO:0005829,GO:0005856,GO:0006355,GO:0006357,GO:0006464,GO:0006469,GO:0006807,GO:0006915,GO:0006921,GO:0006950,GO:0006974,GO:0006986,GO:0007049,GO:0007093,GO:0007095,GO:0007154,GO:0007165,GO:0007275,GO:0007346,GO:…	CDK5 regulatory subunit associated protein 3
Cluster 1	fhe-miR-1-P1_3p	maker-scaffold10x_1017_pilon-pred_gff_StringTie-gene-0.81	4805	6512	6183.Smp_039400.1	eif5a2	GO:0000003,GO:0002119,GO:0002164,GO:0003006,GO:0003674,GO:0005488,GO:0005515,GO:0007275,GO:0007276,GO:0007548,GO:0008104,GO:0008150,GO:0008406,GO:0009653,GO:0009791,GO:0009887,GO:0019953,GO:0022414,GO:0032501,GO:0032502,GO:0032504,GO:0033036,GO:0035262,GO:0044703,GO:0045137,GO:0045138,GO:0046661,GO:0048513,GO:0048608,GO:0048609,GO:0048731,GO:0048856,GO:0051179,GO:0051704,GO:0061458,GO:0090598	positive regulation of translational termination
Cluster 1	fhe-miR-1-P1_3p	maker-scaffold10x_1010_pilon-snap-gene-0.102	1512	5790	6211.A0A068Y1D7	-	-	Integrin alpha
Cluster 1	fhe-miR-1-P1_3p	maker-scaffold10x_1010_pilon-snap-gene-0.100	671	3567	-	-	-	GDNF receptor alpha
Cluster 1	fhe-miR-1-P1_3p	maker-scaffold10x_1010_pilon-pred_gff_StringTie-gene-0.79	7373	28792	6500.XP_005100564.1	ARL6	GO:0000166,GO:0001654,GO:0001882,GO:0001883,GO:0003008,GO:0003407,GO:0003674,GO:0003824,GO:0003924,GO:0005488,GO:0005525,GO:0005543,GO:0005575,GO:0005622,GO:0005623,GO:0005737,GO:0005829,GO:0005856,GO:0005874,GO:0005879,GO:0005881,GO:0005886,GO:0005929,GO:0005930,GO:0006464,GO:0006471,GO:0006605,GO:0006612,GO:0006807,GO:0006810,GO:0006886,GO:0006996,GO:0007154,GO:0007165,GO:0007166,GO:0007264,GO:…	Belongs to the small GTPase superfamily. Arf family
Cluster 1	fhe-miR-1-P1_3p	maker-scaffold10x_1008_pilon-snap-gene-0.3	402	803	-	-	-	PH-like domain superfamily
Cluster 1	fhe-miR-1-P1_3p	augustus_masked-scaffold10x_712_pilon-processed-gene-0.52	5049	9010	6183.Smp_141900.1	CEP290	GO:0000086,GO:0000278,GO:0001654,GO:0001655,GO:0001750,GO:0001754,GO:0001775,GO:0001822,GO:0001894,GO:0001895,GO:0002009,GO:0002252,GO:0002263,GO:0002274,GO:0002275,GO:0002283,GO:0002366,GO:0002376,GO:0002443,GO:0002444,GO:0002446,GO:0003674,GO:0005488,GO:0005515,GO:0005575,GO:0005576,GO:0005622,GO:0005623,GO:0005634,GO:0005737,GO:0005813,GO:0005814,GO:0005815,GO:0005829,GO:0005856,GO:0005929,GO:…	otic vesicle formation
Cluster 1	fhe-miR-1-P1_3p	augustus_masked-scaffold10x_589_pilon-processed-gene-0.6	1664	5247	31033.ENSTRUP00000047230	-	GO:0003674,GO:0005488,GO:0005515,GO:0005575,GO:0005622,GO:0005623,GO:0005634,GO:0005737,GO:0005856,GO:0005874,GO:0005911,GO:0005912,GO:0005924,GO:0005927,GO:0006996,GO:0007010,GO:0007275,GO:0008017,GO:0008092,GO:0008104,GO:0008150,GO:0009653,GO:0009790,GO:0009792,GO:0009987,GO:0015630,GO:0015631,GO:0016043,GO:0030029,GO:0030036,GO:0030054,GO:0030055,GO:0030056,GO:0032501,GO:0032502,GO:0033036,GO:…	KN motif and ankyrin repeat
Cluster 1	fhe-miR-1-P1_3p	augustus_masked-scaffold10x_1781_pilon-processed-gene-0.18	207	2048	6183.Smp_073510.1	MAP2K3	GO:0000003,GO:0000165,GO:0000187,GO:0000302,GO:0000303,GO:0000305,GO:0000578,GO:0001817,GO:0001932,GO:0001934,GO:0002218,GO:0002221,GO:0002225,GO:0002251,GO:0002253,GO:0002376,GO:0002385,GO:0002682,GO:0002684,GO:0002697,GO:0002699,GO:0002700,GO:0002702,GO:0002753,GO:0002757,GO:0002758,GO:0002759,GO:0002760,GO:0002764,GO:0002784,GO:0002831,GO:0002833,GO:0002920,GO:0002922,GO:0003002,GO:0003006,GO:…	MAP kinase kinase activity
Cluster 1	fhe-miR-1-P1_3p	16_00134224	214	3727	-	-	-	-
Cluster 1	fhe-miR-1-P1_3p	16_00129429	46	557	-	-	-	-
Cluster 1	fhe-miR-1-P1_3p	16_00125172	504	1295	-	-	-	-
Cluster 1	fhe-miR-1-P1_3p	16_00124457	349	10347	136037.KDR20625	PIGW	GO:0003674,GO:0003824,GO:0005575,GO:0005622,GO:0005623,GO:0005737,GO:0005783,GO:0005789,GO:0006464,GO:0006497,GO:0006505,GO:0006506,GO:0006629,GO:0006643,GO:0006644,GO:0006650,GO:0006661,GO:0006664,GO:0006793,GO:0006796,GO:0006807,GO:0008104,GO:0008150,GO:0008152,GO:0008374,GO:0008610,GO:0008654,GO:0009058,GO:0009059,GO:0009247,GO:0009987,GO:0012505,GO:0016020,GO:0016254,GO:0016740,GO:0016746,GO:…	acetyltransferase, which acetylates the inositol ring of phosphatidylinositol during biosynthesis of GPI- anchor
Cluster 1	fhe-miR-1-P1_3p	16_00124457	498	10496	136037.KDR20625	PIGW	GO:0003674,GO:0003824,GO:0005575,GO:0005622,GO:0005623,GO:0005737,GO:0005783,GO:0005789,GO:0006464,GO:0006497,GO:0006505,GO:0006506,GO:0006629,GO:0006643,GO:0006644,GO:0006650,GO:0006661,GO:0006664,GO:0006793,GO:0006796,GO:0006807,GO:0008104,GO:0008150,GO:0008152,GO:0008374,GO:0008610,GO:0008654,GO:0009058,GO:0009059,GO:0009247,GO:0009987,GO:0012505,GO:0016020,GO:0016254,GO:0016740,GO:0016746,GO:…	acetyltransferase, which acetylates the inositol ring of phosphatidylinositol during biosynthesis of GPI- anchor
Cluster 1	fhe-miR-1-P1_3p	16_00119718	126	630	6211.A0A068Y4J8	-	-	-
Cluster 1	fhe-miR-1-P1_3p	16_00112547	51	535	6183.Smp_147160.1	-	-	-
Cluster 1	fhe-miR-1-P1_3p	16_00112439	51	726	6183.Smp_147160.1	-	-	-
Cluster 1	fhe-miR-1-P1_3p	16_00112312	51	659	6183.Smp_147160.1	-	-	-
Cluster 1	fhe-miR-1-P1_3p	16_00105701	3976	5198	-	-	-	-
Cluster 1	fhe-miR-1-P1_3p	16_00105631	2919	4145	-	-	-	-
Cluster 1	fhe-miR-1-P1_3p	16_00103770	731	1143	7213.XP_004526006.1	OSBPL9	GO:0003674,GO:0005215,GO:0005319,GO:0005488,GO:0005515,GO:0005516,GO:0005575,GO:0005622,GO:0005623,GO:0005737,GO:0005794,GO:0005829,GO:0006082,GO:0006629,GO:0006694,GO:0006699,GO:0006810,GO:0006869,GO:0008150,GO:0008152,GO:0008202,GO:0008206,GO:0008610,GO:0009058,GO:0009987,GO:0010876,GO:0012505,GO:0015248,GO:0015850,GO:0015918,GO:0016053,GO:0019752,GO:0032787,GO:0033036,GO:0043226,GO:0043227,GO:…	Oxysterol-binding protein
Cluster 1	fhe-miR-1-P1_3p	16_00102929	58	554	-	-	-	-
Cluster 1	fhe-miR-1-P1_3p	16_00096276	4422	6219	-	-	-	-
Cluster 1	fhe-miR-1-P1_3p	16_00090621	1499	3874	-	-	-	-
Cluster 1	fhe-miR-1-P1_3p	16_00079069	1261	2782	6183.Smp_199470.1	-	-	protein phosphatase regulator activity
Cluster 1	fhe-miR-1-P1_3p	16_00078822	272	2982	-	-	-	-
Cluster 1	fhe-miR-1-P1_3p	16_00078777	272	964	-	-	-	-
Cluster 1	fhe-miR-1-P1_3p	16_00068240	35	603	6183.Smp_072080.1	PTS	GO:0003674,GO:0003824,GO:0003874,GO:0005488,GO:0005515,GO:0005575,GO:0005622,GO:0005623,GO:0005737,GO:0005739,GO:0005829,GO:0006066,GO:0006082,GO:0006520,GO:0006725,GO:0006728,GO:0006729,GO:0006732,GO:0006807,GO:0007275,GO:0007399,GO:0007417,GO:0008150,GO:0008152,GO:0009058,GO:0009108,GO:0009987,GO:0016829,GO:0016835,GO:0016838,GO:0017144,GO:0018130,GO:0019438,GO:0019751,GO:0019752,GO:0019889,GO:…	6-pyruvoyltetrahydropterin synthase activity
Cluster 1	fhe-miR-1-P1_3p	16_00062324	380	1281	7668.SPU_019416-tr	-	-	retrotransposable element Tf2 155 kDa protein type 1-like
Cluster 1	fhe-miR-1-P1_3p	16_00062056	380	1552	7668.SPU_019416-tr	-	-	retrotransposable element Tf2 155 kDa protein type 1-like
Cluster 1	fhe-miR-1-P1_3p	16_00061639	1160	3692	27923.ML051320a-PA	-	-	BH2 domain binding
Cluster 1	fhe-miR-1-P1_3p	16_00053295	1564	4095	6087.XP_004208704.1	-	-	transposition, RNA-mediated
Cluster 1	fhe-miR-1-P1_3p	16_00051780	479	1542	6412.HelroP127646	SPDEF	GO:0000122,GO:0000981,GO:0001227,GO:0002064,GO:0002065,GO:0002066,GO:0002067,GO:0003674,GO:0003676,GO:0003677,GO:0003700,GO:0005488,GO:0005575,GO:0005622,GO:0005623,GO:0005634,GO:0006355,GO:0006357,GO:0007275,GO:0008150,GO:0009888,GO:0009889,GO:0009890,GO:0009891,GO:0009892,GO:0009893,GO:0009987,GO:0010453,GO:0010454,GO:0010455,GO:0010468,GO:0010556,GO:0010557,GO:0010558,GO:0010604,GO:0010605,GO:…	lung goblet cell differentiation
Cluster 1	fhe-miR-1-P1_3p	16_00051233	2104	7944	6183.Smp_166950.1	-	-	retrotransposable element Tf2 155 kDa protein type 1-like
Cluster 1	fhe-miR-1-P1_3p	16_00051198	2104	11452	6183.Smp_166950.1	-	-	retrotransposable element Tf2 155 kDa protein type 1-like
Cluster 1	fhe-miR-1-P1_3p	16_00050497	69	956	-	-	-	-
Cluster 1	fhe-miR-1-P1_3p	16_00047261	68	473	-	-	-	-
Cluster 1	fhe-miR-1-P1_3p	16_00040921	40	847	-	-	-	-
Cluster 1	fhe-miR-1-P1_3p	16_00040916	40	1010	-	-	-	-
Cluster 1	fhe-miR-1-P1_3p	16_00040909	40	1083	-	-	-	-
Cluster 1	fhe-miR-1-P1_3p	16_00029049	131	1054	-	-	-	-
Cluster 1	fhe-miR-1-P1_3p	16_00028319	333	1382	-	-	-	-
Cluster 1	fhe-miR-1-P1_3p	16_00026161	109	689	-	-	-	-
Cluster 1	fhe-miR-1-P1_3p	16_00025880	109	596	-	-	-	-
Cluster 1	fhe-miR-1-P1_3p	16_00025876	109	786	-	-	-	-
Cluster 1	fhe-miR-1-P1_3p	16_00022902	65	1127	-	-	-	-
Cluster 1	fhe-miR-1-P1_3p	16_00021607	223	830	-	-	-	-
Cluster 1	fhe-miR-1-P1_3p	16_00020588	222	1458	-	-	-	-
Cluster 1	fhe-miR-1-P1_3p	16_00020588	2706	3942	-	-	-	-
Cluster 1	fhe-miR-1-P1_3p	16_00020587	222	1458	-	-	-	-
Cluster 1	fhe-miR-1-P1_3p	16_00020587	2706	3942	-	-	-	-
Cluster 1	fhe-miR-1-P1_3p	16_00020522	222	1489	-	-	-	-
Cluster 1	fhe-miR-1-P1_3p	16_00016995	1139	1889	-	-	-	-
Cluster 1	fhe-miR-1-P1_3p	16_00009223	989	8643	-	-	-	-
Cluster 1	fhe-miR-1-P1_3p	16_00000364	5069	6052	-	-	-	-
Cluster 1	fhe-miR-1-P2_3p	snap_masked-scaffold10x_764_pilon-processed-gene-0.45	46	3376	-	-	-	-
Cluster 1	fhe-miR-1-P2_3p	snap_masked-scaffold10x_677_pilon-processed-gene-0.6	952	1807	6211.A0A068YIC6	-	-	calcium ion binding
Cluster 1	fhe-miR-1-P2_3p	snap_masked-scaffold10x_457_pilon-processed-gene-0.7	2167	3184	45351.EDO31512	PLSCR3	GO:0000981,GO:0000982,GO:0001077,GO:0001228,GO:0001775,GO:0002237,GO:0002252,GO:0002376,GO:0002520,GO:0002526,GO:0002682,GO:0002684,GO:0002694,GO:0003674,GO:0003700,GO:0005102,GO:0005154,GO:0005215,GO:0005319,GO:0005488,GO:0005509,GO:0005515,GO:0005548,GO:0005575,GO:0005576,GO:0005622,GO:0005623,GO:0005634,GO:0005730,GO:0005737,GO:0005739,GO:0005794,GO:0005829,GO:0005886,GO:0005887,GO:0006139,GO:…	phospholipid scrambling
Cluster 1	fhe-miR-1-P2_3p	snap_masked-scaffold10x_431_pilon-processed-gene-0.1	3866	4325	6183.Smp_126170.1	RABEP1	GO:0003674,GO:0005488,GO:0005515,GO:0005575,GO:0005622,GO:0005623,GO:0005737,GO:0005768,GO:0005769,GO:0006810,GO:0006897,GO:0008150,GO:0008270,GO:0009987,GO:0010008,GO:0012505,GO:0016020,GO:0016043,GO:0016192,GO:0017016,GO:0017137,GO:0018996,GO:0019899,GO:0019904,GO:0030139,GO:0031090,GO:0031267,GO:0031410,GO:0031901,GO:0031982,GO:0032501,GO:0032535,GO:0032794,GO:0032991,GO:0042303,GO:0042802,GO:…	growth factor activity
Cluster 1	fhe-miR-1-P2_3p	snap_masked-scaffold10x_430_pilon-processed-gene-0.15	1660	3952	6412.HelroP86050	-	GO:0003674,GO:0005215,GO:0005216,GO:0005217,GO:0005221,GO:0005244,GO:0005249,GO:0005261,GO:0005267,GO:0005575,GO:0005623,GO:0005886,GO:0005887,GO:0006810,GO:0006811,GO:0006812,GO:0006813,GO:0007154,GO:0007165,GO:0008150,GO:0008324,GO:0009987,GO:0015075,GO:0015077,GO:0015079,GO:0015267,GO:0015276,GO:0015318,GO:0015672,GO:0016020,GO:0016021,GO:0017071,GO:0019932,GO:0019935,GO:0022803,GO:0022832,GO:…	Cyclic nucleotide-monophosphate binding domain
Cluster 1	fhe-miR-1-P2_3p	snap_masked-scaffold10x_1995_pilon-processed-gene-0.14	1082	5225	-	-	-	-
Cluster 1	fhe-miR-1-P2_3p	snap_masked-scaffold10x_1534_pilon-processed-gene-0.3	1413	2111	-	-	-	-
Cluster 1	fhe-miR-1-P2_3p	snap_masked-scaffold10x_1467_pilon-processed-gene-0.0	612	3555	-	-	-	-
Cluster 1	fhe-miR-1-P2_3p	maker-scaffold10x_98_pilon-snap-gene-0.7	104	1289	946362.XP_004991467.1	PDIA3	GO:0000003,GO:0001666,GO:0001669,GO:0002376,GO:0002474,GO:0002478,GO:0002479,GO:0002931,GO:0003006,GO:0003674,GO:0003756,GO:0003810,GO:0003824,GO:0004175,GO:0004197,GO:0004620,GO:0004629,GO:0004656,GO:0005102,GO:0005178,GO:0005488,GO:0005515,GO:0005575,GO:0005576,GO:0005615,GO:0005622,GO:0005623,GO:0005634,GO:0005737,GO:0005739,GO:0005740,GO:0005758,GO:0005768,GO:0005783,GO:0005788,GO:0005789,GO:…	protein disulfide isomerase activity
Cluster 1	fhe-miR-1-P2_3p	maker-scaffold10x_977_pilon-snap-gene-0.78	5054	8002	6211.A0A087VX68	DTHD1	-	Death domain-containing protein 1
Cluster 1	fhe-miR-1-P2_3p	maker-scaffold10x_973_pilon-augustus-gene-0.31	1059	4601	6183.Smp_123050.1	RGS20	GO:0001965,GO:0003008,GO:0003674,GO:0005092,GO:0005096,GO:0005488,GO:0005515,GO:0005575,GO:0005622,GO:0005623,GO:0005634,GO:0005737,GO:0005794,GO:0005802,GO:0005886,GO:0007154,GO:0007165,GO:0007186,GO:0007600,GO:0007606,GO:0007610,GO:0007635,GO:0008047,GO:0008150,GO:0008277,GO:0009966,GO:0009987,GO:0010646,GO:0012505,GO:0016020,GO:0023051,GO:0023052,GO:0030234,GO:0030695,GO:0031410,GO:0031982,GO:…	GTPase activator activity
Cluster 1	fhe-miR-1-P2_3p	maker-scaffold10x_966_pilon-snap-gene-0.89	2077	4008	45351.EDO48576	CCDC170	-	coiled-coil domain-containing protein 170
Cluster 1	fhe-miR-1-P2_3p	maker-scaffold10x_966_pilon-snap-gene-0.77	340	3304	6183.Smp_123420.1	ARNT	GO:0000003,GO:0000122,GO:0000902,GO:0000904,GO:0000976,GO:0000977,GO:0000978,GO:0000981,GO:0000982,GO:0000987,GO:0001012,GO:0001067,GO:0001077,GO:0001085,GO:0001228,GO:0001666,GO:0001701,GO:0001708,GO:0001817,GO:0001819,GO:0001889,GO:0001890,GO:0001892,GO:0001936,GO:0001938,GO:0002682,GO:0002684,GO:0003006,GO:0003007,GO:0003205,GO:0003206,GO:0003208,GO:0003231,GO:0003674,GO:0003676,GO:0003677,GO:…	aryl hydrocarbon receptor binding
Cluster 1	fhe-miR-1-P2_3p	maker-scaffold10x_958_pilon-snap-gene-0.45	725	4039	6183.Smp_127650.1	SCAMP2	GO:0000139,GO:0001101,GO:0001505,GO:0001775,GO:0002252,GO:0002263,GO:0002274,GO:0002275,GO:0002283,GO:0002366,GO:0002376,GO:0002443,GO:0002444,GO:0002446,GO:0003008,GO:0003674,GO:0005488,GO:0005515,GO:0005575,GO:0005622,GO:0005623,GO:0005737,GO:0005768,GO:0005794,GO:0005802,GO:0005886,GO:0006810,GO:0006836,GO:0006886,GO:0006887,GO:0006892,GO:0006897,GO:0006955,GO:0007154,GO:0007267,GO:0007268,GO:…	protein transport
Cluster 1	fhe-miR-1-P2_3p	maker-scaffold10x_958_pilon-pred_gff_StringTie-gene-0.31	836	6281	6183.Smp_195110.1	-	-	K02A2.6-like
Cluster 1	fhe-miR-1-P2_3p	maker-scaffold10x_954_pilon-pred_gff_StringTie-gene-0.28	5724	12294	-	-	-	-
Cluster 1	fhe-miR-1-P2_3p	maker-scaffold10x_95_pilon-snap-gene-0.26	3710	9511	8010.XP_010876561.1	KIAA1731	GO:0005575,GO:0005622,GO:0005623,GO:0005737,GO:0005813,GO:0005814,GO:0005815,GO:0005829,GO:0005856,GO:0005886,GO:0008150,GO:0010638,GO:0015630,GO:0016020,GO:0033043,GO:0043226,GO:0043228,GO:0043229,GO:0043232,GO:0044087,GO:0044089,GO:0044422,GO:0044424,GO:0044430,GO:0044444,GO:0044446,GO:0044450,GO:0044464,GO:0048518,GO:0048522,GO:0050789,GO:0050794,GO:0051128,GO:0051130,GO:0065007,GO:0071944,GO:…	Centrosomal protein
Cluster 1	fhe-miR-1-P2_3p	maker-scaffold10x_949_pilon-snap-gene-0.1	188	1172	6183.Smp_097180.1	NT5C3B	GO:0000215,GO:0000287,GO:0000288,GO:0000291,GO:0000956,GO:0002252,GO:0002376,GO:0003674,GO:0003824,GO:0005488,GO:0005575,GO:0005622,GO:0005623,GO:0005737,GO:0005783,GO:0005829,GO:0006139,GO:0006152,GO:0006213,GO:0006401,GO:0006402,GO:0006725,GO:0006753,GO:0006793,GO:0006796,GO:0006807,GO:0006950,GO:0006952,GO:0008150,GO:0008152,GO:0008252,GO:0008253,GO:0009056,GO:0009057,GO:0009058,GO:0009116,GO:…	5'-nucleotidase activity
Cluster 1	fhe-miR-1-P2_3p	maker-scaffold10x_949_pilon-augustus-gene-0.26	1516	5973	-	-	-	-
Cluster 1	fhe-miR-1-P2_3p	maker-scaffold10x_949_pilon-augustus-gene-0.26	7348	11805	-	-	-	-
Cluster 1	fhe-miR-1-P2_3p	maker-scaffold10x_939_pilon-snap-gene-0.17	3785	5210	6183.Smp_037900.1	-	-	regulation of lipid metabolic process
Cluster 1	fhe-miR-1-P2_3p	maker-scaffold10x_939_pilon-augustus-gene-0.13	2920	4523	6211.A0A087VY35	IFT46	GO:0000226,GO:0001539,GO:0001578,GO:0001654,GO:0001655,GO:0001822,GO:0003002,GO:0003674,GO:0005488,GO:0005515,GO:0005575,GO:0005622,GO:0005623,GO:0005737,GO:0005813,GO:0005815,GO:0005856,GO:0005886,GO:0005929,GO:0006810,GO:0006928,GO:0006996,GO:0007010,GO:0007017,GO:0007018,GO:0007154,GO:0007165,GO:0007166,GO:0007224,GO:0007275,GO:0007389,GO:0007423,GO:0008022,GO:0008104,GO:0008150,GO:0009799,GO:…	intraciliary transport
Cluster 1	fhe-miR-1-P2_3p	maker-scaffold10x_938_pilon-snap-gene-0.47	701	2616	6183.Smp_176760.1	MTX3	GO:0001401,GO:0003674,GO:0005488,GO:0005515,GO:0005575,GO:0005622,GO:0005623,GO:0005737,GO:0005739,GO:0005740,GO:0005741,GO:0005743,GO:0006605,GO:0006626,GO:0006810,GO:0006811,GO:0006820,GO:0006839,GO:0006869,GO:0006886,GO:0006996,GO:0007005,GO:0007006,GO:0007008,GO:0008104,GO:0008150,GO:0009536,GO:0009987,GO:0010876,GO:0015031,GO:0015711,GO:0015748,GO:0015833,GO:0015914,GO:0016020,GO:0016021,GO:…	protein targeting to mitochondrion
Cluster 1	fhe-miR-1-P2_3p	maker-scaffold10x_933_pilon-snap-gene-0.100	2811	3045	-	-	-	-
Cluster 1	fhe-miR-1-P2_3p	maker-scaffold10x_919_pilon-snap-gene-0.112	3057	3702	6183.Smp_004000.1	EIF1AD	GO:0002181,GO:0002183,GO:0005575,GO:0005622,GO:0005623,GO:0005634,GO:0006412,GO:0006413,GO:0006518,GO:0006807,GO:0008150,GO:0008152,GO:0009058,GO:0009059,GO:0009987,GO:0010467,GO:0019538,GO:0034641,GO:0034645,GO:0043043,GO:0043170,GO:0043226,GO:0043227,GO:0043229,GO:0043231,GO:0043603,GO:0043604,GO:0044237,GO:0044238,GO:0044249,GO:0044260,GO:0044267,GO:0044271,GO:0044424,GO:0044464,GO:0071704,GO:…	translation initiation factor activity
Cluster 1	fhe-miR-1-P2_3p	maker-scaffold10x_917_pilon-snap-gene-0.48	1805	4963	6211.A0A068XYB7	frm-1	GO:0003674,GO:0005488,GO:0005515,GO:0005575,GO:0005623,GO:0005886,GO:0016020,GO:0044464,GO:0071944	cortical actin cytoskeleton organization
Cluster 1	fhe-miR-1-P2_3p	maker-scaffold10x_910_pilon-augustus-gene-0.1	558	1014	-	-	-	-
Cluster 1	fhe-miR-1-P2_3p	maker-scaffold10x_908_pilon-augustus-gene-0.80	35	1412	-	-	-	-
Cluster 1	fhe-miR-1-P2_3p	maker-scaffold10x_902_pilon-snap-gene-0.60	4344	5136	6183.Smp_092170.1	RPRD1A	GO:0000428,GO:0000993,GO:0001098,GO:0001099,GO:0003674,GO:0005488,GO:0005515,GO:0005575,GO:0005622,GO:0005623,GO:0005634,GO:0005654,GO:0005737,GO:0005813,GO:0005815,GO:0005829,GO:0005856,GO:0006139,GO:0006351,GO:0006355,GO:0006357,GO:0006366,GO:0006396,GO:0006397,GO:0006464,GO:0006470,GO:0006725,GO:0006793,GO:0006796,GO:0006807,GO:0008150,GO:0008152,GO:0008284,GO:0009058,GO:0009059,GO:0009301,GO:…	dephosphorylation of RNA polymerase II C-terminal domain
Cluster 1	fhe-miR-1-P2_3p	maker-scaffold10x_898_pilon-augustus-gene-0.27	1328	3554	6183.Smp_168160.1	UBE3A	GO:0000003,GO:0000209,GO:0000902,GO:0000904,GO:0001541,GO:0001655,GO:0003006,GO:0003008,GO:0003674,GO:0003712,GO:0003713,GO:0003824,GO:0004842,GO:0005575,GO:0005622,GO:0005623,GO:0005634,GO:0005737,GO:0005829,GO:0006355,GO:0006357,GO:0006464,GO:0006508,GO:0006511,GO:0006807,GO:0006810,GO:0006897,GO:0007154,GO:0007165,GO:0007275,GO:0007338,GO:0007399,GO:0007417,GO:0007420,GO:0007422,GO:0007548,GO:…	sperm entry
Cluster 1	fhe-miR-1-P2_3p	maker-scaffold10x_894_pilon-snap-gene-0.122	166	2422	9402.XP_006923896.1	CEP83	GO:0005575,GO:0005622,GO:0005623,GO:0005737,GO:0005794,GO:0005814,GO:0005815,GO:0005829,GO:0005856,GO:0005929,GO:0006810,GO:0006996,GO:0008104,GO:0008150,GO:0009987,GO:0012505,GO:0015630,GO:0016043,GO:0016192,GO:0022406,GO:0022607,GO:0030030,GO:0030031,GO:0032991,GO:0033036,GO:0033365,GO:0034613,GO:0042995,GO:0043226,GO:0043227,GO:0043228,GO:0043229,GO:0043231,GO:0043232,GO:0044085,GO:0044380,GO:…	Centrosomal protein
Cluster 1	fhe-miR-1-P2_3p	maker-scaffold10x_886_pilon-pred_gff_StringTie-gene-0.14	743	2644	-	-	-	-
Cluster 1	fhe-miR-1-P2_3p	maker-scaffold10x_88_pilon-snap-gene-0.6	778	4935	6183.Smp_152430.1	-	-	lung ciliated cell differentiation
Cluster 1	fhe-miR-1-P2_3p	maker-scaffold10x_88_pilon-snap-gene-0.0	600	1917	6183.Smp_044690.1	SLC25A22	GO:0003333,GO:0003674,GO:0005215,GO:0005280,GO:0005283,GO:0005310,GO:0005313,GO:0005314,GO:0005326,GO:0005328,GO:0005342,GO:0005343,GO:0005416,GO:0005575,GO:0005622,GO:0005623,GO:0005737,GO:0005739,GO:0005740,GO:0005743,GO:0006810,GO:0006811,GO:0006812,GO:0006814,GO:0006820,GO:0006835,GO:0006836,GO:0006839,GO:0006855,GO:0006865,GO:0008150,GO:0008324,GO:0008509,GO:0008514,GO:0015075,GO:0015077,GO:…	high-affinity glutamate transmembrane transporter activity
Cluster 1	fhe-miR-1-P2_3p	maker-scaffold10x_878_pilon-augustus-gene-0.40	465	1351	6211.A0A068XYD5	PPAPDC2	GO:0003674,GO:0003824,GO:0005575,GO:0005623,GO:0005886,GO:0006066,GO:0006629,GO:0006694,GO:0006695,GO:0006793,GO:0006796,GO:0008150,GO:0008152,GO:0008202,GO:0008203,GO:0008610,GO:0009058,GO:0009987,GO:0016020,GO:0016125,GO:0016126,GO:0016311,GO:0016787,GO:0016788,GO:0016791,GO:0030258,GO:0042577,GO:0042578,GO:0044237,GO:0044238,GO:0044255,GO:0044281,GO:0044283,GO:0044464,GO:0046165,GO:0046839,GO:…	lipid phosphatase activity
Cluster 1	fhe-miR-1-P2_3p	maker-scaffold10x_847_pilon-augustus-gene-0.43	72	2820	6211.A0A068Y725	-	-	ADP-specific glucokinase activity
Cluster 1	fhe-miR-1-P2_3p	maker-scaffold10x_841_pilon-snap-gene-0.78	86	967	6183.Smp_180500.1	-	-	Scramblase
Cluster 1	fhe-miR-1-P2_3p	maker-scaffold10x_83_pilon-snap-gene-0.218	155	2243	6183.Smp_014020.1	-	-	aminophospholipid transmembrane transporter activity
Cluster 1	fhe-miR-1-P2_3p	maker-scaffold10x_83_pilon-snap-gene-0.206	378	1190	-	-	-	Tropomyosin
Cluster 1	fhe-miR-1-P2_3p	maker-scaffold10x_83_pilon-snap-gene-0.199	28	1145	-	-	-	-
Cluster 1	fhe-miR-1-P2_3p	maker-scaffold10x_82_pilon-augustus-gene-0.132	571	8223	6211.A0A068YIN2	TRPM2	GO:0000003,GO:0000041,GO:0000302,GO:0000323,GO:0001659,GO:0001775,GO:0002252,GO:0002263,GO:0002274,GO:0002275,GO:0002283,GO:0002366,GO:0002376,GO:0002407,GO:0002443,GO:0002444,GO:0002446,GO:0002520,GO:0002521,GO:0002791,GO:0002793,GO:0003674,GO:0005215,GO:0005216,GO:0005217,GO:0005261,GO:0005262,GO:0005384,GO:0005488,GO:0005509,GO:0005575,GO:0005622,GO:0005623,GO:0005737,GO:0005764,GO:0005765,GO:…	calcium channel activity
Cluster 1	fhe-miR-1-P2_3p	maker-scaffold10x_815_pilon-snap-gene-1.101	975	2227	6183.Smp_011680.1	CD36	GO:0000003,GO:0000122,GO:0001101,GO:0001505,GO:0001540,GO:0001676,GO:0001775,GO:0001816,GO:0001817,GO:0001819,GO:0001890,GO:0001893,GO:0001932,GO:0001934,GO:0001952,GO:0001954,GO:0002218,GO:0002221,GO:0002224,GO:0002237,GO:0002252,GO:0002253,GO:0002263,GO:0002274,GO:0002275,GO:0002283,GO:0002366,GO:0002376,GO:0002443,GO:0002444,GO:0002446,GO:0002474,GO:0002478,GO:0002479,GO:0002576,GO:0002682,GO:…	Belongs to the CD36 family
Cluster 1	fhe-miR-1-P2_3p	maker-scaffold10x_81_pilon-augustus-gene-0.103	1081	3212	6183.Smp_087930.1	ABCB7	GO:0000166,GO:0003674,GO:0003824,GO:0005215,GO:0005488,GO:0005524,GO:0005575,GO:0005622,GO:0005623,GO:0005737,GO:0005739,GO:0005740,GO:0005743,GO:0006790,GO:0006810,GO:0006873,GO:0006875,GO:0006879,GO:0008144,GO:0008150,GO:0008152,GO:0009987,GO:0015232,GO:0015399,GO:0015405,GO:0015886,GO:0016020,GO:0016043,GO:0016226,GO:0016462,GO:0016787,GO:0016817,GO:0016818,GO:0016887,GO:0017076,GO:0017111,GO:…	ATP-binding cassette subfamily B
Cluster 1	fhe-miR-1-P2_3p	maker-scaffold10x_802_pilon-augustus-gene-0.24	1560	2383	6211.A0A068Y7P2	CPLX1	GO:0000149,GO:0001505,GO:0002790,GO:0003674,GO:0005215,GO:0005326,GO:0005488,GO:0005515,GO:0005575,GO:0005622,GO:0005623,GO:0005737,GO:0005829,GO:0006810,GO:0006836,GO:0006887,GO:0007154,GO:0007267,GO:0007268,GO:0007269,GO:0007274,GO:0007275,GO:0007399,GO:0007416,GO:0007528,GO:0008104,GO:0008150,GO:0009306,GO:0009914,GO:0009987,GO:0010646,GO:0010648,GO:0010817,GO:0015031,GO:0015833,GO:0016020,GO:…	syntaxin binding
Cluster 1	fhe-miR-1-P2_3p	maker-scaffold10x_80_pilon-snap-gene-0.178	1585	2798	-	-	-	Protein CDV3
Cluster 1	fhe-miR-1-P2_3p	maker-scaffold10x_80_pilon-snap-gene-0.168	5092	8510	6183.Smp_082370.1	NNT	GO:0000166,GO:0003674,GO:0003824,GO:0003957,GO:0005215,GO:0005488,GO:0005575,GO:0005622,GO:0005623,GO:0005737,GO:0005739,GO:0005740,GO:0005743,GO:0005746,GO:0006082,GO:0006091,GO:0006099,GO:0006101,GO:0006139,GO:0006725,GO:0006732,GO:0006733,GO:0006739,GO:0006740,GO:0006753,GO:0006793,GO:0006796,GO:0006807,GO:0006810,GO:0006811,GO:0006812,GO:0008150,GO:0008152,GO:0008324,GO:0008746,GO:0008750,GO:…	NAD(P)+ transhydrogenase (AB-specific) activity
Cluster 1	fhe-miR-1-P2_3p	maker-scaffold10x_785_pilon-augustus-gene-0.20	2103	5597	10181.XP_004843370.1	YDJC	GO:0000287,GO:0003674,GO:0005488,GO:0043167,GO:0043169,GO:0046872	YdjC-like protein
Cluster 1	fhe-miR-1-P2_3p	maker-scaffold10x_781_pilon-snap-gene-0.73	366	4631	6183.Smp_125510.1	-	-	homophilic cell adhesion via plasma membrane adhesion molecules
Cluster 1	fhe-miR-1-P2_3p	maker-scaffold10x_773_pilon-augustus-gene-0.114	434	1147	-	-	-	-
Cluster 1	fhe-miR-1-P2_3p	maker-scaffold10x_770_pilon-augustus-gene-0.4	116	1872	6211.A0A068Y2T5	-	GO:0006109,GO:0008150,GO:0010675,GO:0010906,GO:0019222,GO:0031323,GO:0050789,GO:0050794,GO:0062012,GO:0065007,GO:0080090	MANEC domain
Cluster 1	fhe-miR-1-P2_3p	maker-scaffold10x_768_pilon-snap-gene-0.8	66	1205	6183.Smp_005720.1	AQP3	GO:0001101,GO:0001666,GO:0002376,GO:0002682,GO:0002684,GO:0003008,GO:0003014,GO:0003091,GO:0003097,GO:0003674,GO:0005215,GO:0005275,GO:0005342,GO:0005345,GO:0005350,GO:0005372,GO:0005575,GO:0005622,GO:0005623,GO:0005634,GO:0005737,GO:0005886,GO:0005887,GO:0005911,GO:0006810,GO:0006811,GO:0006820,GO:0006833,GO:0006863,GO:0006869,GO:0006950,GO:0006952,GO:0006955,GO:0006970,GO:0007154,GO:0007275,GO:…	glycerol channel activity
Cluster 1	fhe-miR-1-P2_3p	maker-scaffold10x_764_pilon-snap-gene-0.61	470	2442	6183.Smp_149360.1	TRAPPC3	GO:0000139,GO:0002790,GO:0003674,GO:0005488,GO:0005515,GO:0005575,GO:0005622,GO:0005623,GO:0005737,GO:0005794,GO:0005829,GO:0006403,GO:0006810,GO:0006888,GO:0006891,GO:0007275,GO:0008104,GO:0008150,GO:0009306,GO:0009987,GO:0012505,GO:0015031,GO:0015833,GO:0015931,GO:0016020,GO:0016192,GO:0018996,GO:0030008,GO:0031090,GO:0031984,GO:0032501,GO:0032502,GO:0032940,GO:0032991,GO:0033036,GO:0033227,GO:…	Golgi vesicle transport
Cluster 1	fhe-miR-1-P2_3p	maker-scaffold10x_760_pilon-snap-gene-0.4	47	885	10224.XP_002731258.1	DNALI1	GO:0000226,GO:0001578,GO:0003341,GO:0003674,GO:0005488,GO:0005515,GO:0005575,GO:0005622,GO:0005623,GO:0005737,GO:0005856,GO:0005858,GO:0005875,GO:0005929,GO:0005930,GO:0006928,GO:0006996,GO:0007010,GO:0007017,GO:0007018,GO:0008150,GO:0009987,GO:0015630,GO:0016043,GO:0022607,GO:0030030,GO:0030031,GO:0030175,GO:0030286,GO:0031514,GO:0032838,GO:0032991,GO:0034622,GO:0035082,GO:0036156,GO:0036159,GO:…	Dynein axonemal light intermediate chain 1
Cluster 1	fhe-miR-1-P2_3p	maker-scaffold10x_759_pilon-augustus-gene-0.32	1898	3231	6183.Smp_055260.1	-	-	Sodium:neurotransmitter symporter family
Cluster 1	fhe-miR-1-P2_3p	maker-scaffold10x_75_pilon-snap-gene-0.123	1136	2822	6183.Smp_151720.1	UBASH3B	GO:0001775,GO:0001817,GO:0001932,GO:0001933,GO:0002682,GO:0002683,GO:0002761,GO:0002762,GO:0003674,GO:0003824,GO:0004721,GO:0004725,GO:0005488,GO:0005515,GO:0005575,GO:0005622,GO:0005623,GO:0005634,GO:0005654,GO:0005737,GO:0005794,GO:0005829,GO:0006464,GO:0006469,GO:0006470,GO:0006793,GO:0006796,GO:0006807,GO:0006950,GO:0007154,GO:0007155,GO:0007162,GO:0007165,GO:0007166,GO:0007167,GO:0007169,GO:…	collagen-activated tyrosine kinase receptor signaling pathway
Cluster 1	fhe-miR-1-P2_3p	maker-scaffold10x_749_pilon-snap-gene-0.121	1978	3416	-	-	-	Cadherin-like superfamily
Cluster 1	fhe-miR-1-P2_3p	maker-scaffold10x_749_pilon-augustus-gene-0.20	435	4712	6183.Smp_047190.1	GAK	GO:0000003,GO:0001654,GO:0001745,GO:0001889,GO:0003006,GO:0003674,GO:0003824,GO:0004672,GO:0004674,GO:0005488,GO:0005515,GO:0005575,GO:0005622,GO:0005623,GO:0005737,GO:0005794,GO:0005795,GO:0005829,GO:0006457,GO:0006458,GO:0006464,GO:0006468,GO:0006793,GO:0006796,GO:0006807,GO:0006810,GO:0006892,GO:0006896,GO:0006897,GO:0006898,GO:0006996,GO:0007029,GO:0007030,GO:0007034,GO:0007041,GO:0007154,GO:…	clathrin-coated pit assembly
Cluster 1	fhe-miR-1-P2_3p	maker-scaffold10x_748_pilon-augustus-gene-0.83	161	5270	10160.XP_004646845.1	ZMYM3	GO:0000981,GO:0003674,GO:0003676,GO:0003677,GO:0003700,GO:0005488,GO:0005575,GO:0005622,GO:0005623,GO:0005634,GO:0005654,GO:0005737,GO:0006355,GO:0006357,GO:0006996,GO:0007010,GO:0007275,GO:0008150,GO:0009889,GO:0009987,GO:0010468,GO:0010556,GO:0016043,GO:0019219,GO:0019222,GO:0022603,GO:0022604,GO:0031323,GO:0031326,GO:0031974,GO:0031981,GO:0032501,GO:0032502,GO:0043226,GO:0043227,GO:0043229,GO:…	Zinc finger MYM-type protein 3
Cluster 1	fhe-miR-1-P2_3p	maker-scaffold10x_747_pilon-snap-gene-0.5	1524	6056	6211.A0A068YMC4	CMPK1	GO:0000003,GO:0003674,GO:0003824,GO:0004127,GO:0004550,GO:0004849,GO:0005575,GO:0005622,GO:0005623,GO:0005634,GO:0005730,GO:0005737,GO:0005829,GO:0006082,GO:0006139,GO:0006165,GO:0006206,GO:0006207,GO:0006213,GO:0006220,GO:0006221,GO:0006222,GO:0006225,GO:0006227,GO:0006240,GO:0006725,GO:0006753,GO:0006793,GO:0006796,GO:0006807,GO:0008150,GO:0008152,GO:0009041,GO:0009058,GO:0009112,GO:0009116,GO:…	uridylate kinase activity
Cluster 1	fhe-miR-1-P2_3p	maker-scaffold10x_744_pilon-snap-gene-0.71	1105	3062	6183.Smp_131870.1	STXBP1	GO:0000003,GO:0000149,GO:0000278,GO:0000281,GO:0000323,GO:0000902,GO:0000904,GO:0000910,GO:0001505,GO:0001775,GO:0001906,GO:0001909,GO:0001956,GO:0002064,GO:0002065,GO:0002066,GO:0002252,GO:0002263,GO:0002274,GO:0002275,GO:0002283,GO:0002366,GO:0002376,GO:0002443,GO:0002444,GO:0002446,GO:0002576,GO:0002682,GO:0002684,GO:0002694,GO:0002696,GO:0002697,GO:0002699,GO:0002703,GO:0002705,GO:0002886,GO:…	positive regulation of vesicle docking
Cluster 1	fhe-miR-1-P2_3p	maker-scaffold10x_742_pilon-augustus-gene-0.149	1181	3145	6183.Smp_024800.1	N6AMT1	GO:0001558,GO:0003674,GO:0003824,GO:0005575,GO:0005622,GO:0005623,GO:0005737,GO:0005829,GO:0006464,GO:0006479,GO:0006807,GO:0008150,GO:0008152,GO:0008168,GO:0008213,GO:0008276,GO:0008757,GO:0009987,GO:0016740,GO:0016741,GO:0019538,GO:0030307,GO:0032259,GO:0032991,GO:0036211,GO:0040008,GO:0043170,GO:0043412,GO:0043414,GO:0044237,GO:0044238,GO:0044260,GO:0044267,GO:0044424,GO:0044444,GO:0044464,GO:…	protein methyltransferase activity
Cluster 1	fhe-miR-1-P2_3p	maker-scaffold10x_737_pilon-snap-gene-0.2	1396	3077	6183.Smp_141880.1	NMUR1	GO:0000166,GO:0001607,GO:0001653,GO:0001882,GO:0001883,GO:0002021,GO:0002023,GO:0003008,GO:0003012,GO:0003674,GO:0004888,GO:0004930,GO:0005215,GO:0005216,GO:0005229,GO:0005253,GO:0005254,GO:0005488,GO:0005525,GO:0005575,GO:0005623,GO:0005886,GO:0005887,GO:0006810,GO:0006811,GO:0006812,GO:0006816,GO:0006820,GO:0006821,GO:0006869,GO:0006873,GO:0006874,GO:0006875,GO:0006936,GO:0006937,GO:0006939,GO:…	neuromedin U receptor activity
Cluster 1	fhe-miR-1-P2_3p	maker-scaffold10x_721_pilon-snap-gene-0.2	101	653	13249.RPRC011758-PA	NUDT16	GO:0000166,GO:0000287,GO:0001882,GO:0001883,GO:0003674,GO:0003676,GO:0003723,GO:0003729,GO:0003824,GO:0005488,GO:0005515,GO:0005525,GO:0005575,GO:0005622,GO:0005623,GO:0005634,GO:0005730,GO:0005737,GO:0006139,GO:0006163,GO:0006195,GO:0006282,GO:0006382,GO:0006401,GO:0006402,GO:0006508,GO:0006725,GO:0006753,GO:0006793,GO:0006796,GO:0006807,GO:0006996,GO:0008150,GO:0008152,GO:0008233,GO:0008235,GO:…	U8 snoRNA-decapping
Cluster 1	fhe-miR-1-P2_3p	maker-scaffold10x_713_pilon-snap-gene-0.103	2517	3258	6211.A0A068YHL7	NUP88	GO:0000054,GO:0000055,GO:0000056,GO:0000278,GO:0000785,GO:0001763,GO:0002009,GO:0002376,GO:0003674,GO:0003682,GO:0005215,GO:0005488,GO:0005515,GO:0005575,GO:0005622,GO:0005623,GO:0005634,GO:0005635,GO:0005643,GO:0005654,GO:0005694,GO:0005737,GO:0005829,GO:0006403,GO:0006405,GO:0006406,GO:0006606,GO:0006611,GO:0006810,GO:0006886,GO:0006913,GO:0006955,GO:0006959,GO:0007049,GO:0007275,GO:0007424,GO:…	Nuclear pore complex protein
Cluster 1	fhe-miR-1-P2_3p	maker-scaffold10x_712_pilon-pred_gff_StringTie-gene-0.25	9383	19265	13037.EHJ78503	-	-	Reverse transcriptase (RNA-dependent DNA polymerase)
Cluster 1	fhe-miR-1-P2_3p	maker-scaffold10x_71_pilon-snap-gene-0.91	694	3625	6183.Smp_147940.2	LPIN3	GO:0000070,GO:0000122,GO:0000266,GO:0000278,GO:0000280,GO:0000819,GO:0001085,GO:0002009,GO:0002119,GO:0002164,GO:0002165,GO:0003002,GO:0003674,GO:0003712,GO:0003713,GO:0003824,GO:0005102,GO:0005488,GO:0005515,GO:0005575,GO:0005576,GO:0005622,GO:0005623,GO:0005634,GO:0005635,GO:0005654,GO:0005667,GO:0005737,GO:0005739,GO:0005740,GO:0005741,GO:0005783,GO:0005789,GO:0005829,GO:0006082,GO:0006355,GO:…	phosphatidate phosphatase activity
Cluster 1	fhe-miR-1-P2_3p	maker-scaffold10x_71_pilon-snap-gene-0.90	105	4447	6183.Smp_141740.1	CDHR3	-	homophilic cell adhesion via plasma membrane adhesion molecules
Cluster 1	fhe-miR-1-P2_3p	maker-scaffold10x_703_pilon-snap-gene-0.99	1230	15892	6183.Smp_004630.1	SLC35A2	GO:0000139,GO:0003674,GO:0005215,GO:0005338,GO:0005459,GO:0005462,GO:0005463,GO:0005575,GO:0005622,GO:0005623,GO:0005634,GO:0005737,GO:0005783,GO:0005794,GO:0005795,GO:0005797,GO:0005975,GO:0005996,GO:0006012,GO:0006810,GO:0006811,GO:0006820,GO:0008150,GO:0008152,GO:0008509,GO:0008514,GO:0008643,GO:0008645,GO:0012505,GO:0015075,GO:0015165,GO:0015711,GO:0015749,GO:0015757,GO:0015780,GO:0015789,GO:…	pyrimidine nucleotide-sugar transmembrane transporter activity
Cluster 1	fhe-miR-1-P2_3p	maker-scaffold10x_703_pilon-snap-gene-0.83	2207	3678	6211.A0A087W1G9	unc-9	GO:0003674,GO:0005215,GO:0005243,GO:0005575,GO:0005911,GO:0005921,GO:0006810,GO:0006811,GO:0008150,GO:0015267,GO:0022803,GO:0022829,GO:0022857,GO:0030054,GO:0034220,GO:0051179,GO:0051234,GO:0055077,GO:0055085	Structural component of the gap junctions
Cluster 1	fhe-miR-1-P2_3p	maker-scaffold10x_7_pilon-snap-gene-1.78	1141	3114	6183.Smp_055800.1	PES1	GO:0000460,GO:0000463,GO:0000466,GO:0000470,GO:0000793,GO:0003674,GO:0003676,GO:0003723,GO:0005488,GO:0005575,GO:0005622,GO:0005623,GO:0005634,GO:0005654,GO:0005694,GO:0005730,GO:0005737,GO:0005829,GO:0006139,GO:0006364,GO:0006396,GO:0006725,GO:0006807,GO:0006996,GO:0006997,GO:0007000,GO:0007275,GO:0007399,GO:0007417,GO:0008104,GO:0008150,GO:0008152,GO:0008283,GO:0009987,GO:0010001,GO:0010467,GO:…	Component of the PeBoW complex, which is required for maturation of 28S and 5.8S ribosomal RNAs and formation of the 60S ribosome
Cluster 1	fhe-miR-1-P2_3p	maker-scaffold10x_7_pilon-snap-gene-0.33	347	3319	6183.Smp_151920.1	PALD1	GO:0003674,GO:0003824,GO:0004721,GO:0004722,GO:0004725,GO:0005575,GO:0005622,GO:0005623,GO:0005634,GO:0005737,GO:0005829,GO:0006464,GO:0006470,GO:0006793,GO:0006796,GO:0006807,GO:0008138,GO:0008150,GO:0008152,GO:0009987,GO:0016311,GO:0016787,GO:0016788,GO:0016791,GO:0019538,GO:0035335,GO:0036211,GO:0042578,GO:0043170,GO:0043226,GO:0043227,GO:0043229,GO:0043231,GO:0043412,GO:0044237,GO:0044238,GO:…	protein tyrosine/serine/threonine phosphatase activity
Cluster 1	fhe-miR-1-P2_3p	maker-scaffold10x_677_pilon-augustus-gene-0.99	505	1120	6183.Smp_196040.1	SHC3	GO:0000165,GO:0000187,GO:0000302,GO:0000902,GO:0000904,GO:0001525,GO:0001568,GO:0001666,GO:0001784,GO:0001932,GO:0001934,GO:0001944,GO:0002252,GO:0002376,GO:0002682,GO:0002764,GO:0002768,GO:0003008,GO:0003013,GO:0003018,GO:0003674,GO:0003824,GO:0004672,GO:0004713,GO:0005068,GO:0005085,GO:0005088,GO:0005102,GO:0005126,GO:0005154,GO:0005158,GO:0005159,GO:0005165,GO:0005167,GO:0005168,GO:0005488,GO:…	SHC (Src homology 2 domain containing) transforming protein
Cluster 1	fhe-miR-1-P2_3p	maker-scaffold10x_66_pilon-snap-gene-0.22	2329	9558	6183.Smp_000730.1	ARF6	GO:0000003,GO:0000166,GO:0000280,GO:0000768,GO:0000910,GO:0001505,GO:0001654,GO:0001726,GO:0001745,GO:0001882,GO:0001883,GO:0001889,GO:0002682,GO:0003674,GO:0003824,GO:0003924,GO:0003956,GO:0005488,GO:0005515,GO:0005525,GO:0005575,GO:0005622,GO:0005623,GO:0005737,GO:0005768,GO:0005769,GO:0005829,GO:0005886,GO:0005938,GO:0006464,GO:0006471,GO:0006807,GO:0006810,GO:0006836,GO:0006897,GO:0006915,GO:…	myeloid cell apoptotic process
Cluster 1	fhe-miR-1-P2_3p	maker-scaffold10x_66_pilon-pred_gff_StringTie-gene-0.48	20849	37456	-	-	-	-
Cluster 1	fhe-miR-1-P2_3p	maker-scaffold10x_66_pilon-pred_gff_StringTie-gene-0.48	23053	39660	-	-	-	-
Cluster 1	fhe-miR-1-P2_3p	maker-scaffold10x_654_pilon-snap-gene-0.160	283	1917	6183.Smp_060570.1	C16orf89	GO:0003674,GO:0005488,GO:0005515,GO:0005575,GO:0005622,GO:0005623,GO:0005737,GO:0005829,GO:0016020,GO:0042802,GO:0042803,GO:0044424,GO:0044444,GO:0044464,GO:0046983	UPF0764 protein C16orf89 homolog
Cluster 1	fhe-miR-1-P2_3p	maker-scaffold10x_640_pilon-snap-gene-0.129	1223	3898	6211.A0A068YDM3	-	-	Bravo-like intracellular region
Cluster 1	fhe-miR-1-P2_3p	maker-scaffold10x_640_pilon-augustus-gene-0.9	715	3818	6183.Smp_041280.1	bru-3	GO:0000381,GO:0003674,GO:0003676,GO:0003723,GO:0003727,GO:0003729,GO:0005488,GO:0005515,GO:0005575,GO:0005622,GO:0005623,GO:0005634,GO:0005654,GO:0006139,GO:0006417,GO:0006725,GO:0006807,GO:0007154,GO:0007267,GO:0007268,GO:0007271,GO:0007275,GO:0007399,GO:0007568,GO:0008150,GO:0008152,GO:0008340,GO:0009889,GO:0009890,GO:0009892,GO:0009987,GO:0010259,GO:0010468,GO:0010556,GO:0010558,GO:0010605,GO:…	Cugbp, Elav-like family member
Cluster 1	fhe-miR-1-P2_3p	maker-scaffold10x_637_pilon-augustus-gene-0.52	3593	8987	6183.Smp_139070.1	SH3BP1	GO:0000287,GO:0001738,GO:0001891,GO:0002009,GO:0003674,GO:0003824,GO:0004721,GO:0005096,GO:0005102,GO:0005488,GO:0005515,GO:0005575,GO:0005622,GO:0005623,GO:0005634,GO:0005737,GO:0005829,GO:0005886,GO:0005911,GO:0005912,GO:0005923,GO:0006081,GO:0006464,GO:0006470,GO:0006725,GO:0006732,GO:0006766,GO:0006767,GO:0006793,GO:0006796,GO:0006807,GO:0006810,GO:0006897,GO:0006909,GO:0006911,GO:0006928,GO:…	establishment of epithelial cell apical/basal polarity
Cluster 1	fhe-miR-1-P2_3p	maker-scaffold10x_632_pilon-snap-gene-0.58	523	2666	6183.Smp_068070.1	-	GO:0007154,GO:0007267,GO:0008150,GO:0009987,GO:0023052,GO:0030154,GO:0032502,GO:0045165,GO:0045168,GO:0046331,GO:0048869	Catalytic activity. It is involved in the biological process described with nucleoside metabolic process
Cluster 1	fhe-miR-1-P2_3p	maker-scaffold10x_632_pilon-snap-gene-0.53	561	2837	6183.Smp_041100.1	-	GO:0000003,GO:0000902,GO:0001655,GO:0001700,GO:0001932,GO:0001933,GO:0002009,GO:0003006,GO:0003008,GO:0005575,GO:0005623,GO:0005886,GO:0007275,GO:0007390,GO:0007391,GO:0007392,GO:0007394,GO:0007399,GO:0007417,GO:0007422,GO:0007431,GO:0007435,GO:0007439,GO:0007442,GO:0007443,GO:0007548,GO:0007610,GO:0007611,GO:0007612,GO:0007635,GO:0008104,GO:0008150,GO:0008306,GO:0008355,GO:0008360,GO:0008406,GO:…	Nucleoside 2-deoxyribosyltransferase like
Cluster 1	fhe-miR-1-P2_3p	maker-scaffold10x_628_pilon-snap-gene-0.36	208	880	6211.A0A068Y2M9	-	-	Calcium-binding protein
Cluster 1	fhe-miR-1-P2_3p	maker-scaffold10x_628_pilon-pred_gff_StringTie-gene-0.107	18614	49869	-	-	-	-
Cluster 1	fhe-miR-1-P2_3p	maker-scaffold10x_628_pilon-pred_gff_StringTie-gene-0.107	31481	62736	-	-	-	-
Cluster 1	fhe-miR-1-P2_3p	maker-scaffold10x_617_pilon-augustus-gene-0.182	343	2417	6183.Smp_162790.1	MPP5	GO:0001654,GO:0001667,GO:0001738,GO:0001838,GO:0001841,GO:0001917,GO:0002009,GO:0002011,GO:0003007,GO:0003674,GO:0003824,GO:0004385,GO:0005488,GO:0005515,GO:0005575,GO:0005622,GO:0005623,GO:0005634,GO:0005737,GO:0005886,GO:0005911,GO:0005912,GO:0005913,GO:0005918,GO:0005923,GO:0005938,GO:0006139,GO:0006163,GO:0006725,GO:0006753,GO:0006793,GO:0006796,GO:0006807,GO:0006928,GO:0007009,GO:0007043,GO:…	protein localization to myelin sheath abaxonal region
Cluster 1	fhe-miR-1-P2_3p	maker-scaffold10x_604_pilon-augustus-gene-0.122	1515	2019	6183.Smp_125780.1	PTDSS2	GO:0003674,GO:0003824,GO:0003882,GO:0005575,GO:0005622,GO:0005623,GO:0005737,GO:0005783,GO:0005789,GO:0006575,GO:0006629,GO:0006644,GO:0006650,GO:0006658,GO:0006659,GO:0006793,GO:0006796,GO:0006807,GO:0008150,GO:0008152,GO:0008610,GO:0008654,GO:0009058,GO:0009987,GO:0012505,GO:0016020,GO:0016740,GO:0016772,GO:0016780,GO:0017169,GO:0019637,GO:0031984,GO:0042175,GO:0042398,GO:0043226,GO:0043227,GO:…	phosphatidylserine biosynthetic process
Cluster 1	fhe-miR-1-P2_3p	maker-scaffold10x_581_pilon-snap-gene-0.98	54	1411	6183.Smp_042550.1	SNX2	GO:0000323,GO:0000902,GO:0001845,GO:0003674,GO:0005102,GO:0005154,GO:0005158,GO:0005488,GO:0005515,GO:0005543,GO:0005547,GO:0005575,GO:0005622,GO:0005623,GO:0005737,GO:0005764,GO:0005768,GO:0005769,GO:0005773,GO:0005829,GO:0006810,GO:0006886,GO:0006897,GO:0006898,GO:0006906,GO:0006909,GO:0006915,GO:0006996,GO:0007033,GO:0007040,GO:0007275,GO:0007399,GO:0007610,GO:0007638,GO:0008104,GO:0008150,GO:…	lamellipodium morphogenesis
Cluster 1	fhe-miR-1-P2_3p	maker-scaffold10x_577_pilon-snap-gene-0.2	190	6082	6183.Smp_142110.1	C16orf58	-	Chromosome 16 open reading frame 58
Cluster 1	fhe-miR-1-P2_3p	maker-scaffold10x_572_pilon-snap-gene-0.1	967	3133	6183.Smp_053900.1	HEXB	GO:0000003,GO:0000323,GO:0000902,GO:0000904,GO:0001501,GO:0001573,GO:0001669,GO:0001775,GO:0002252,GO:0002263,GO:0002274,GO:0002275,GO:0002283,GO:0002366,GO:0002376,GO:0002443,GO:0002444,GO:0002446,GO:0003006,GO:0003008,GO:0003674,GO:0003824,GO:0004553,GO:0004563,GO:0005488,GO:0005515,GO:0005575,GO:0005576,GO:0005615,GO:0005622,GO:0005623,GO:0005737,GO:0005764,GO:0005766,GO:0005773,GO:0005775,GO:…	Beta-hexosaminidase subunit
Cluster 1	fhe-miR-1-P2_3p	maker-scaffold10x_567_pilon-snap-gene-0.25	528	3231	6183.Smp_172700.1	CDK6	GO:0000003,GO:0000079,GO:0000082,GO:0000122,GO:0000166,GO:0000278,GO:0000307,GO:0000785,GO:0001101,GO:0001558,GO:0001654,GO:0001726,GO:0001775,GO:0001932,GO:0001933,GO:0001952,GO:0001954,GO:0002064,GO:0002065,GO:0002066,GO:0002067,GO:0002068,GO:0002088,GO:0002119,GO:0002164,GO:0002237,GO:0002244,GO:0002376,GO:0002520,GO:0002521,GO:0002682,GO:0002683,GO:0002761,GO:0002762,GO:0003002,GO:0003006,GO:…	cyclin-dependent protein serine/threonine kinase activity
Cluster 1	fhe-miR-1-P2_3p	maker-scaffold10x_567_pilon-pred_gff_StringTie-gene-0.23	652	4166	6183.Smp_191250.1	-	-	protein phosphatase regulator activity
Cluster 1	fhe-miR-1-P2_3p	maker-scaffold10x_563_pilon-snap-gene-0.116	1205	4733	6183.Smp_158480.1	-	GO:0001505,GO:0001692,GO:0003674,GO:0003824,GO:0003833,GO:0005575,GO:0005622,GO:0005623,GO:0005737,GO:0006082,GO:0006518,GO:0006520,GO:0006570,GO:0006576,GO:0006582,GO:0006583,GO:0006584,GO:0006629,GO:0006631,GO:0006633,GO:0006725,GO:0006807,GO:0007275,GO:0007564,GO:0007591,GO:0007593,GO:0007610,GO:0007622,GO:0007623,GO:0007626,GO:0008150,GO:0008152,GO:0008610,GO:0009058,GO:0009072,GO:0009308,GO:…	AMP-binding enzyme
Cluster 1	fhe-miR-1-P2_3p	maker-scaffold10x_563_pilon-augustus-gene-0.173	1667	3321	6183.Smp_199470.1	-	-	protein phosphatase regulator activity
Cluster 1	fhe-miR-1-P2_3p	maker-scaffold10x_546_pilon-snap-gene-0.18	163	4024	6183.Smp_141660.1	CACNB2	GO:0001508,GO:0002027,GO:0002253,GO:0002376,GO:0002429,GO:0002520,GO:0002682,GO:0002684,GO:0002757,GO:0002764,GO:0002768,GO:0003008,GO:0003012,GO:0003013,GO:0003015,GO:0003674,GO:0003779,GO:0005215,GO:0005216,GO:0005244,GO:0005245,GO:0005246,GO:0005261,GO:0005262,GO:0005488,GO:0005515,GO:0005575,GO:0005622,GO:0005623,GO:0005634,GO:0005654,GO:0005730,GO:0005737,GO:0005783,GO:0005829,GO:0005886,GO:…	voltage-gated calcium channel activity
Cluster 1	fhe-miR-1-P2_3p	maker-scaffold10x_541_pilon-augustus-gene-0.23	4825	6959	-	-	-	-
Cluster 1	fhe-miR-1-P2_3p	maker-scaffold10x_538_pilon-pred_gff_StringTie-gene-0.13	402	7990	-	-	-	-
Cluster 1	fhe-miR-1-P2_3p	maker-scaffold10x_537_pilon-snap-gene-0.72	88	1620	6183.Smp_017860.1	-	GO:0003674,GO:0003824,GO:0005575,GO:0005622,GO:0005623,GO:0005737,GO:0005783,GO:0005794,GO:0006139,GO:0006259,GO:0006281,GO:0006464,GO:0006470,GO:0006497,GO:0006505,GO:0006506,GO:0006629,GO:0006643,GO:0006644,GO:0006650,GO:0006661,GO:0006664,GO:0006725,GO:0006793,GO:0006796,GO:0006807,GO:0006810,GO:0006888,GO:0006950,GO:0006974,GO:0008150,GO:0008152,GO:0008610,GO:0008654,GO:0009058,GO:0009059,GO:…	GPI anchor biosynthetic process
Cluster 1	fhe-miR-1-P2_3p	maker-scaffold10x_537_pilon-augustus-gene-0.59	429	3360	6183.Smp_168660.1	USO1	GO:0000139,GO:0001650,GO:0002009,GO:0002165,GO:0003674,GO:0005215,GO:0005488,GO:0005515,GO:0005575,GO:0005622,GO:0005623,GO:0005634,GO:0005730,GO:0005737,GO:0005783,GO:0005794,GO:0005795,GO:0005798,GO:0005829,GO:0006810,GO:0006886,GO:0006888,GO:0006891,GO:0006900,GO:0006901,GO:0006903,GO:0006996,GO:0007030,GO:0007275,GO:0007346,GO:0007444,GO:0007472,GO:0007476,GO:0007552,GO:0007560,GO:0008104,GO:…	Golgi vesicle docking
Cluster 1	fhe-miR-1-P2_3p	maker-scaffold10x_537_pilon-augustus-gene-0.47	507	956	6183.Smp_071630.1	RAB2B	GO:0000138,GO:0000139,GO:0000166,GO:0000323,GO:0001845,GO:0001882,GO:0001883,GO:0002119,GO:0002164,GO:0003674,GO:0003824,GO:0003924,GO:0005488,GO:0005515,GO:0005525,GO:0005575,GO:0005622,GO:0005623,GO:0005737,GO:0005764,GO:0005768,GO:0005769,GO:0005773,GO:0005794,GO:0005795,GO:0005802,GO:0006810,GO:0006873,GO:0006885,GO:0006897,GO:0006909,GO:0006996,GO:0007033,GO:0007040,GO:0007275,GO:0008150,GO:…	GTPase activity
Cluster 1	fhe-miR-1-P2_3p	maker-scaffold10x_535_pilon-snap-gene-0.58	307	4763	6183.Smp_171530.1	PARVA	GO:0000902,GO:0000904,GO:0001525,GO:0001568,GO:0001944,GO:0002009,GO:0002040,GO:0002165,GO:0003007,GO:0003148,GO:0003151,GO:0003205,GO:0003206,GO:0003279,GO:0003674,GO:0003779,GO:0005488,GO:0005515,GO:0005575,GO:0005622,GO:0005623,GO:0005634,GO:0005737,GO:0005829,GO:0005856,GO:0005886,GO:0005912,GO:0005924,GO:0005925,GO:0006928,GO:0006935,GO:0006996,GO:0007010,GO:0007155,GO:0007163,GO:0007275,GO:…	smooth muscle cell chemotaxis
Cluster 1	fhe-miR-1-P2_3p	maker-scaffold10x_520_pilon-snap-gene-0.9	128	6641	6183.Smp_135280.1	ARFGEF1	GO:0000139,GO:0001817,GO:0001819,GO:0001881,GO:0003674,GO:0005085,GO:0005086,GO:0005102,GO:0005488,GO:0005515,GO:0005575,GO:0005622,GO:0005623,GO:0005634,GO:0005654,GO:0005730,GO:0005737,GO:0005768,GO:0005794,GO:0005802,GO:0005815,GO:0005829,GO:0005856,GO:0005874,GO:0005879,GO:0005881,GO:0005929,GO:0005930,GO:0006810,GO:0006887,GO:0006892,GO:0006893,GO:0006996,GO:0007030,GO:0007032,GO:0007154,GO:…	Brefeldin A-inhibited guanine nucleotide-exchange protein
Cluster 1	fhe-miR-1-P2_3p	maker-scaffold10x_520_pilon-augustus-gene-2.79	138	2805	6183.Smp_159450.1	-	-	Fibronectin type 3 domain
Cluster 1	fhe-miR-1-P2_3p	maker-scaffold10x_513_pilon-snap-gene-1.166	455	6671	8090.ENSORLP00000016585	TRAPPC9	GO:0000003,GO:0000212,GO:0000226,GO:0000280,GO:0000910,GO:0000916,GO:0003674,GO:0005085,GO:0005088,GO:0005488,GO:0005515,GO:0005575,GO:0005622,GO:0005623,GO:0005737,GO:0005794,GO:0005802,GO:0005829,GO:0006355,GO:0006810,GO:0006888,GO:0006891,GO:0006900,GO:0006901,GO:0006903,GO:0006996,GO:0007010,GO:0007017,GO:0007049,GO:0007051,GO:0007110,GO:0007111,GO:0007112,GO:0007140,GO:0007275,GO:0007276,GO:…	trafficking protein particle complex
Cluster 1	fhe-miR-1-P2_3p	maker-scaffold10x_511_pilon-snap-gene-0.83	23	3890	6183.Smp_104500.1	ATP8A1	GO:0000323,GO:0000902,GO:0000904,GO:0001654,GO:0001775,GO:0002252,GO:0002263,GO:0002274,GO:0002275,GO:0002283,GO:0002366,GO:0002376,GO:0002443,GO:0002444,GO:0002446,GO:0003008,GO:0003009,GO:0003011,GO:0003012,GO:0003407,GO:0003674,GO:0003824,GO:0004012,GO:0005215,GO:0005319,GO:0005548,GO:0005575,GO:0005622,GO:0005623,GO:0005634,GO:0005654,GO:0005737,GO:0005764,GO:0005765,GO:0005766,GO:0005768,GO:…	Belongs to the cation transport ATPase (P-type) (TC 3.A.3) family. Type IV subfamily
Cluster 1	fhe-miR-1-P2_3p	maker-scaffold10x_502_pilon-pred_gff_StringTie-gene-0.71	35238	43111	-	-	-	-
Cluster 1	fhe-miR-1-P2_3p	maker-scaffold10x_502_pilon-augustus-gene-0.20	574	1860	6211.U6HS43	ACTB	GO:0000079,GO:0000123,GO:0000902,GO:0000904,GO:0001654,GO:0001725,GO:0001932,GO:0001933,GO:0002102,GO:0002252,GO:0002253,GO:0002376,GO:0002429,GO:0002431,GO:0002433,GO:0002682,GO:0002684,GO:0002757,GO:0002764,GO:0002768,GO:0003674,GO:0005198,GO:0005200,GO:0005488,GO:0005515,GO:0005522,GO:0005575,GO:0005576,GO:0005615,GO:0005622,GO:0005623,GO:0005634,GO:0005654,GO:0005737,GO:0005829,GO:0005856,GO:…	ATP binding
Cluster 1	fhe-miR-1-P2_3p	maker-scaffold10x_500_pilon-snap-gene-0.48	29	2213	-	-	-	Afadin/alpha-actinin-binding
Cluster 1	fhe-miR-1-P2_3p	maker-scaffold10x_494_pilon-snap-gene-0.44	1731	10207	6183.Smp_151430.1	PCLO	GO:0001221,GO:0001222,GO:0001505,GO:0002790,GO:0003674,GO:0005198,GO:0005488,GO:0005509,GO:0005515,GO:0005522,GO:0005543,GO:0005544,GO:0005575,GO:0005622,GO:0005623,GO:0005737,GO:0005794,GO:0005802,GO:0005856,GO:0005938,GO:0006810,GO:0006836,GO:0006887,GO:0006903,GO:0006996,GO:0007010,GO:0007154,GO:0007165,GO:0007267,GO:0007268,GO:0007269,GO:0008104,GO:0008134,GO:0008150,GO:0008289,GO:0009306,GO:…	Piccolo presynaptic cytomatrix protein
Cluster 1	fhe-miR-1-P2_3p	maker-scaffold10x_494_pilon-snap-gene-0.32	1725	2920	6183.Smp_041830.1	TMEM50A	GO:0005575,GO:0005622,GO:0005623,GO:0005737,GO:0005783,GO:0012505,GO:0043226,GO:0043227,GO:0043229,GO:0043231,GO:0044424,GO:0044444,GO:0044464	Transmembrane protein 50A
Cluster 1	fhe-miR-1-P2_3p	maker-scaffold10x_493_pilon-snap-gene-1.23	321	2997	6183.Smp_168960.1	MPDZ	GO:0003674,GO:0005488,GO:0005515,GO:0005575,GO:0005622,GO:0005623,GO:0005737,GO:0005813,GO:0005815,GO:0005829,GO:0005856,GO:0005886,GO:0005911,GO:0005923,GO:0007043,GO:0007154,GO:0007155,GO:0007165,GO:0007272,GO:0007275,GO:0007399,GO:0008022,GO:0008150,GO:0008366,GO:0009987,GO:0012505,GO:0014069,GO:0015630,GO:0016020,GO:0016043,GO:0016324,GO:0016327,GO:0022607,GO:0022610,GO:0023052,GO:0030054,GO:…	protein C-terminus binding
Cluster 1	fhe-miR-1-P2_3p	maker-scaffold10x_493_pilon-snap-gene-1.22	382	2452	6183.Smp_163130.1	TM9SF4	GO:0001666,GO:0002252,GO:0002376,GO:0002831,GO:0002832,GO:0005575,GO:0005622,GO:0005623,GO:0005737,GO:0005768,GO:0005769,GO:0005794,GO:0005886,GO:0006810,GO:0006873,GO:0006885,GO:0006897,GO:0006909,GO:0006950,GO:0006952,GO:0007155,GO:0008104,GO:0008150,GO:0009605,GO:0009607,GO:0009617,GO:0009628,GO:0009966,GO:0009968,GO:0009987,GO:0010646,GO:0010648,GO:0012505,GO:0016020,GO:0016021,GO:0016043,GO:…	positive regulation of protein exit from endoplasmic reticulum
Cluster 1	fhe-miR-1-P2_3p	maker-scaffold10x_492_pilon-snap-gene-0.5	2633	5495	6183.Smp_096200.1	DUS1L	GO:0002943,GO:0003674,GO:0003824,GO:0006139,GO:0006396,GO:0006399,GO:0006400,GO:0006725,GO:0006807,GO:0008033,GO:0008150,GO:0008152,GO:0009451,GO:0009987,GO:0010467,GO:0016070,GO:0016491,GO:0016627,GO:0017150,GO:0034470,GO:0034641,GO:0034660,GO:0043170,GO:0043412,GO:0044237,GO:0044238,GO:0046483,GO:0055114,GO:0071704,GO:0090304,GO:0140098,GO:0140101,GO:1901360	tRNA dihydrouridine synthase activity
Cluster 1	fhe-miR-1-P2_3p	maker-scaffold10x_487_pilon-snap-gene-0.236	176	5869	6500.XP_005090264.1	-	GO:0003674,GO:0003824,GO:0004383,GO:0005575,GO:0005622,GO:0005623,GO:0005737,GO:0005829,GO:0005886,GO:0005887,GO:0006139,GO:0006163,GO:0006164,GO:0006182,GO:0006725,GO:0006753,GO:0006793,GO:0006796,GO:0006807,GO:0006996,GO:0007030,GO:0007154,GO:0007165,GO:0007346,GO:0008074,GO:0008150,GO:0008152,GO:0008284,GO:0008361,GO:0009058,GO:0009117,GO:0009150,GO:0009152,GO:0009165,GO:0009187,GO:0009190,GO:…	guanylate cyclase activity
Cluster 1	fhe-miR-1-P2_3p	maker-scaffold10x_487_pilon-augustus-gene-0.66	1658	3093	6211.A0A068Y0I1	PRKAB2	GO:0003674,GO:0003824,GO:0004672,GO:0004674,GO:0004679,GO:0005488,GO:0005515,GO:0005575,GO:0005622,GO:0005623,GO:0005634,GO:0005654,GO:0005737,GO:0005829,GO:0005886,GO:0005952,GO:0006464,GO:0006468,GO:0006793,GO:0006796,GO:0006807,GO:0006914,GO:0007049,GO:0007050,GO:0007154,GO:0007163,GO:0007165,GO:0007275,GO:0008150,GO:0008152,GO:0009056,GO:0009889,GO:0009893,GO:0009987,GO:0010468,GO:0010565,GO:…	nail development
Cluster 1	fhe-miR-1-P2_3p	maker-scaffold10x_486_pilon-snap-gene-0.74	331	2484	6183.Smp_166220.1	UBA2	GO:0000166,GO:0000287,GO:0002119,GO:0002164,GO:0003002,GO:0003674,GO:0003824,GO:0005488,GO:0005515,GO:0005524,GO:0005575,GO:0005622,GO:0005623,GO:0005634,GO:0005654,GO:0005737,GO:0006464,GO:0006807,GO:0007275,GO:0007389,GO:0008047,GO:0008134,GO:0008144,GO:0008150,GO:0008152,GO:0008641,GO:0009790,GO:0009791,GO:0009792,GO:0009952,GO:0009987,GO:0016874,GO:0016877,GO:0016925,GO:0017076,GO:0018193,GO:…	SUMO activating enzyme activity
Cluster 1	fhe-miR-1-P2_3p	maker-scaffold10x_485_pilon-snap-gene-0.87	671	1226	6183.Smp_168560.1	let-767	GO:0000003,GO:0001558,GO:0001676,GO:0003006,GO:0003674,GO:0003824,GO:0005575,GO:0005622,GO:0005623,GO:0005737,GO:0005783,GO:0005938,GO:0006082,GO:0006275,GO:0006629,GO:0006631,GO:0006633,GO:0006694,GO:0007154,GO:0007163,GO:0007275,GO:0007548,GO:0008150,GO:0008152,GO:0008156,GO:0008202,GO:0008209,GO:0008210,GO:0008610,GO:0009058,GO:0009605,GO:0009790,GO:0009792,GO:0009889,GO:0009890,GO:0009892,GO:…	3-oxo-lignoceroyl-CoA reductase activity
Cluster 1	fhe-miR-1-P2_3p	maker-scaffold10x_485_pilon-snap-gene-0.86	1431	5934	6183.Smp_138770.1	-	-	polyubiquitinated misfolded protein transport
Cluster 1	fhe-miR-1-P2_3p	maker-scaffold10x_485_pilon-snap-gene-0.74	121	4067	6183.Smp_009990.1	INSR	GO:0000003,GO:0000166,GO:0000187,GO:0000902,GO:0000904,GO:0001101,GO:0001505,GO:0001540,GO:0001655,GO:0001678,GO:0001882,GO:0001883,GO:0001932,GO:0001933,GO:0001934,GO:0001965,GO:0002009,GO:0002119,GO:0002164,GO:0002376,GO:0003006,GO:0003007,GO:0003008,GO:0003205,GO:0003230,GO:0003674,GO:0003824,GO:0004672,GO:0004713,GO:0004714,GO:0004888,GO:0005009,GO:0005010,GO:0005102,GO:0005158,GO:0005159,GO:…	receptor
Cluster 1	fhe-miR-1-P2_3p	maker-scaffold10x_483_pilon-snap-gene-0.113	105	1391	51337.XP_004655746.1	CDK3	GO:0000082,GO:0000086,GO:0000122,GO:0000226,GO:0000278,GO:0000307,GO:0000781,GO:0000793,GO:0000803,GO:0000805,GO:0000806,GO:0001654,GO:0002088,GO:0003674,GO:0003824,GO:0004672,GO:0004674,GO:0004693,GO:0005488,GO:0005515,GO:0005575,GO:0005622,GO:0005623,GO:0005634,GO:0005654,GO:0005667,GO:0005694,GO:0005737,GO:0005768,GO:0005813,GO:0005815,GO:0005819,GO:0005829,GO:0005856,GO:0006139,GO:0006259,GO:…	Serine/Threonine protein kinases, catalytic domain
Cluster 1	fhe-miR-1-P2_3p	maker-scaffold10x_469_pilon-augustus-gene-0.50	510	2283	6183.Smp_128490.1	STXBP5	GO:0000149,GO:0000902,GO:0000904,GO:0001505,GO:0002791,GO:0002792,GO:0002793,GO:0003008,GO:0003674,GO:0005096,GO:0005488,GO:0005515,GO:0005575,GO:0005622,GO:0005623,GO:0005737,GO:0005829,GO:0005886,GO:0005887,GO:0005892,GO:0006810,GO:0006836,GO:0006887,GO:0006892,GO:0006893,GO:0007154,GO:0007163,GO:0007267,GO:0007268,GO:0007269,GO:0007275,GO:0007399,GO:0007409,GO:0007610,GO:0007611,GO:0007613,GO:…	syntaxin binding
Cluster 1	fhe-miR-1-P2_3p	maker-scaffold10x_469_pilon-augustus-gene-0.50	1172	2945	6183.Smp_128490.1	STXBP5	GO:0000149,GO:0000902,GO:0000904,GO:0001505,GO:0002791,GO:0002792,GO:0002793,GO:0003008,GO:0003674,GO:0005096,GO:0005488,GO:0005515,GO:0005575,GO:0005622,GO:0005623,GO:0005737,GO:0005829,GO:0005886,GO:0005887,GO:0005892,GO:0006810,GO:0006836,GO:0006887,GO:0006892,GO:0006893,GO:0007154,GO:0007163,GO:0007267,GO:0007268,GO:0007269,GO:0007275,GO:0007399,GO:0007409,GO:0007610,GO:0007611,GO:0007613,GO:…	syntaxin binding
Cluster 1	fhe-miR-1-P2_3p	maker-scaffold10x_466_pilon-snap-gene-0.84	410	1481	6211.A0A068Y893	-	GO:0003674,GO:0005215,GO:0005310,GO:0005315,GO:0005342,GO:0005575,GO:0005622,GO:0005623,GO:0005737,GO:0005739,GO:0005740,GO:0005743,GO:0006810,GO:0006811,GO:0006817,GO:0006820,GO:0006835,GO:0006839,GO:0006855,GO:0008150,GO:0008272,GO:0008509,GO:0008514,GO:0015075,GO:0015103,GO:0015116,GO:0015117,GO:0015131,GO:0015140,GO:0015141,GO:0015238,GO:0015291,GO:0015297,GO:0015318,GO:0015556,GO:0015698,GO:…	oxaloacetate(2-) transmembrane transport
Cluster 1	fhe-miR-1-P2_3p	maker-scaffold10x_459_pilon-augustus-gene-0.14	61	3470	6183.Smp_141540.1	-	-	thymidine kinase 2, mitochondrial
Cluster 1	fhe-miR-1-P2_3p	maker-scaffold10x_445_pilon-snap-gene-0.28	484	1180	6183.Smp_140840.1	ITPKA	GO:0002165,GO:0003674,GO:0003824,GO:0004672,GO:0004674,GO:0004683,GO:0005488,GO:0005515,GO:0005516,GO:0005575,GO:0005622,GO:0005623,GO:0005634,GO:0005654,GO:0005737,GO:0005829,GO:0005975,GO:0006020,GO:0006066,GO:0006464,GO:0006468,GO:0006793,GO:0006796,GO:0006807,GO:0006996,GO:0007010,GO:0007154,GO:0007165,GO:0007275,GO:0007399,GO:0007431,GO:0007435,GO:0007552,GO:0008150,GO:0008152,GO:0008219,GO:…	inositol-1,4,5-trisphosphate 3-kinase activity
Cluster 1	fhe-miR-1-P2_3p	maker-scaffold10x_436_pilon-snap-gene-0.33	789	1614	6183.Smp_132670.1	mlc-4	GO:0000003,GO:0000278,GO:0000281,GO:0000910,GO:0002119,GO:0002164,GO:0005575,GO:0005622,GO:0005623,GO:0005737,GO:0007049,GO:0007110,GO:0007163,GO:0007275,GO:0008104,GO:0008150,GO:0009653,GO:0009790,GO:0009791,GO:0009987,GO:0010171,GO:0010172,GO:0022402,GO:0022414,GO:0030010,GO:0032501,GO:0032502,GO:0033036,GO:0033206,GO:0044424,GO:0044464,GO:0048598,GO:0048856,GO:0051179,GO:0051301,GO:0051321,GO:…	calcium ion binding
Cluster 1	fhe-miR-1-P2_3p	maker-scaffold10x_436_pilon-snap-gene-0.29	449	3400	6183.Smp_137330.1	-	-	serine dehydratase-like
Cluster 1	fhe-miR-1-P2_3p	maker-scaffold10x_426_pilon-augustus-gene-0.2	834	2994	-	-	-	-
Cluster 1	fhe-miR-1-P2_3p	maker-scaffold10x_414_pilon-snap-gene-0.55	2411	6493	12957.ACEP27649-PA	DEPDC5	GO:0000003,GO:0000323,GO:0003006,GO:0003674,GO:0005096,GO:0005488,GO:0005575,GO:0005622,GO:0005623,GO:0005737,GO:0005764,GO:0005765,GO:0005773,GO:0005774,GO:0005829,GO:0006950,GO:0007154,GO:0007276,GO:0007281,GO:0007282,GO:0007292,GO:0007293,GO:0008047,GO:0008150,GO:0008283,GO:0008356,GO:0008361,GO:0009267,GO:0009605,GO:0009653,GO:0009894,GO:0009966,GO:0009968,GO:0009987,GO:0009991,GO:0010506,GO:…	negative regulation of TORC1 signaling
Cluster 1	fhe-miR-1-P2_3p	maker-scaffold10x_4_pilon-pred_gff_StringTie-gene-0.116	186	2494	6183.Smp_162300.1	-	-	metalloendopeptidase activity
Cluster 1	fhe-miR-1-P2_3p	maker-scaffold10x_391_pilon-snap-gene-0.53	7619	11156	6183.Smp_052640.1	ZFYVE20	GO:0000003,GO:0000011,GO:0000226,GO:0000578,GO:0001736,GO:0001737,GO:0001738,GO:0002009,GO:0002165,GO:0003002,GO:0003006,GO:0003674,GO:0005488,GO:0005515,GO:0005543,GO:0005575,GO:0005622,GO:0005623,GO:0005737,GO:0005768,GO:0005769,GO:0006403,GO:0006810,GO:0006892,GO:0006895,GO:0006896,GO:0006897,GO:0006898,GO:0006906,GO:0006907,GO:0006950,GO:0006996,GO:0007010,GO:0007017,GO:0007028,GO:0007033,GO:…	Zinc finger, FYVE domain containing 20
Cluster 1	fhe-miR-1-P2_3p	maker-scaffold10x_387_pilon-snap-gene-0.73	284	1027	6183.Smp_031730.1	SEC11A	GO:0003674,GO:0003824,GO:0005575,GO:0005622,GO:0005623,GO:0005737,GO:0005783,GO:0005787,GO:0005789,GO:0006465,GO:0006508,GO:0006518,GO:0006807,GO:0008150,GO:0008152,GO:0008233,GO:0009987,GO:0010467,GO:0012505,GO:0016020,GO:0016485,GO:0016787,GO:0019538,GO:0031090,GO:0031984,GO:0032991,GO:0034641,GO:0042175,GO:0043170,GO:0043226,GO:0043227,GO:0043229,GO:0043231,GO:0043603,GO:0044237,GO:0044238,GO:…	signal peptidase complex catalytic subunit
Cluster 1	fhe-miR-1-P2_3p	maker-scaffold10x_377_pilon-snap-gene-0.61	5574	6572	6183.Smp_071880.1	CCDC101	GO:0000123,GO:0000124,GO:0003674,GO:0005488,GO:0005515,GO:0005575,GO:0005622,GO:0005623,GO:0005634,GO:0005654,GO:0005671,GO:0006325,GO:0006338,GO:0006464,GO:0006473,GO:0006475,GO:0006807,GO:0006996,GO:0008104,GO:0008150,GO:0008152,GO:0009987,GO:0016043,GO:0016569,GO:0016570,GO:0016573,GO:0018193,GO:0018205,GO:0018393,GO:0018394,GO:0019538,GO:0019899,GO:0031248,GO:0031974,GO:0031981,GO:0032991,GO:…	methylated histone binding
Cluster 1	fhe-miR-1-P2_3p	maker-scaffold10x_374_pilon-augustus-gene-0.28	1371	4518	6183.Smp_197640.1	-	GO:0001508,GO:0003008,GO:0003674,GO:0005215,GO:0005216,GO:0005261,GO:0005575,GO:0005623,GO:0005886,GO:0006810,GO:0006811,GO:0006812,GO:0006816,GO:0007600,GO:0007610,GO:0007622,GO:0007623,GO:0007626,GO:0008150,GO:0008324,GO:0008344,GO:0010646,GO:0010647,GO:0015075,GO:0015267,GO:0015318,GO:0016020,GO:0022803,GO:0022838,GO:0022857,GO:0022890,GO:0023051,GO:0023056,GO:0030001,GO:0030424,GO:0030534,GO:…	Sodium leak channel, non-selective
Cluster 1	fhe-miR-1-P2_3p	maker-scaffold10x_370_pilon-augustus-gene-0.31	435	6713	6183.Smp_153870.1	ULK4	GO:0000226,GO:0001932,GO:0003341,GO:0003351,GO:0006928,GO:0006996,GO:0007010,GO:0007017,GO:0007018,GO:0007275,GO:0007399,GO:0007417,GO:0007420,GO:0008150,GO:0009966,GO:0009987,GO:0010646,GO:0010975,GO:0016043,GO:0019220,GO:0019222,GO:0021537,GO:0021591,GO:0022008,GO:0022038,GO:0022607,GO:0023051,GO:0030030,GO:0030031,GO:0030154,GO:0030334,GO:0030900,GO:0031323,GO:0031344,GO:0031399,GO:0032268,GO:…	regulation of protein kinase C signaling
Cluster 1	fhe-miR-1-P2_3p	maker-scaffold10x_37_pilon-snap-gene-0.17	4183	5618	6183.Smp_138110.1	DLX1	GO:0000003,GO:0000122,GO:0000976,GO:0000977,GO:0000981,GO:0001012,GO:0001067,GO:0001501,GO:0002009,GO:0002165,GO:0003002,GO:0003006,GO:0003674,GO:0003676,GO:0003677,GO:0003682,GO:0003690,GO:0003700,GO:0005488,GO:0005575,GO:0005622,GO:0005623,GO:0005634,GO:0006355,GO:0006357,GO:0007155,GO:0007275,GO:0007389,GO:0007399,GO:0007417,GO:0007420,GO:0007444,GO:0007447,GO:0007449,GO:0007469,GO:0007472,GO:…	positive regulation of amacrine cell differentiation
Cluster 1	fhe-miR-1-P2_3p	maker-scaffold10x_360_pilon-snap-gene-0.27	365	4190	6500.XP_005102611.1	AGAP3	GO:0000060,GO:0000166,GO:0000302,GO:0001709,GO:0001882,GO:0001883,GO:0001932,GO:0001934,GO:0003008,GO:0003674,GO:0003824,GO:0003924,GO:0005096,GO:0005488,GO:0005515,GO:0005524,GO:0005525,GO:0005543,GO:0005575,GO:0005622,GO:0005623,GO:0005634,GO:0005730,GO:0005737,GO:0005739,GO:0005768,GO:0005829,GO:0006355,GO:0006357,GO:0006508,GO:0006511,GO:0006606,GO:0006807,GO:0006810,GO:0006886,GO:0006913,GO:…	Arf-GAP with GTPase, ANK repeat and PH domain-containing protein
Cluster 1	fhe-miR-1-P2_3p	maker-scaffold10x_360_pilon-snap-gene-0.25	500	974	6183.Smp_019050.2	TBCA	GO:0003674,GO:0005488,GO:0005515,GO:0005575,GO:0005622,GO:0005623,GO:0005634,GO:0005730,GO:0005737,GO:0005829,GO:0005856,GO:0006457,GO:0007021,GO:0007023,GO:0008092,GO:0008150,GO:0009987,GO:0015630,GO:0015631,GO:0016043,GO:0022607,GO:0031974,GO:0031981,GO:0034622,GO:0043226,GO:0043227,GO:0043228,GO:0043229,GO:0043231,GO:0043232,GO:0043233,GO:0043933,GO:0044085,GO:0044183,GO:0044422,GO:0044424,GO:…	post-chaperonin tubulin folding pathway
Cluster 1	fhe-miR-1-P2_3p	maker-scaffold10x_345_pilon-snap-gene-1.109	726	1752	6183.Smp_190140.1	RSPH1	GO:0000003,GO:0000226,GO:0000228,GO:0000793,GO:0000794,GO:0001520,GO:0001578,GO:0003006,GO:0005575,GO:0005622,GO:0005623,GO:0005634,GO:0005694,GO:0005737,GO:0005819,GO:0005829,GO:0005856,GO:0005929,GO:0006996,GO:0007010,GO:0007017,GO:0007276,GO:0007281,GO:0007283,GO:0007286,GO:0008150,GO:0009987,GO:0015630,GO:0016043,GO:0019953,GO:0022412,GO:0022414,GO:0022607,GO:0030030,GO:0030031,GO:0030154,GO:…	axoneme assembly
Cluster 1	fhe-miR-1-P2_3p	maker-scaffold10x_345_pilon-augustus-gene-1.182	1809	2061	-	-	-	-
Cluster 1	fhe-miR-1-P2_3p	maker-scaffold10x_342_pilon-snap-gene-0.50	767	1935	128390.XP_009466556.1	SLC35A3	GO:0000139,GO:0003674,GO:0005215,GO:0005338,GO:0005462,GO:0005575,GO:0005622,GO:0005623,GO:0005737,GO:0005794,GO:0006040,GO:0006047,GO:0006139,GO:0006725,GO:0006793,GO:0006807,GO:0006810,GO:0006811,GO:0006820,GO:0008150,GO:0008152,GO:0008509,GO:0008514,GO:0009225,GO:0009987,GO:0012505,GO:0015075,GO:0015165,GO:0015711,GO:0015780,GO:0015931,GO:0015932,GO:0016020,GO:0022857,GO:0031090,GO:0031984,GO:…	UDP-N-acetylglucosamine transporter
Cluster 1	fhe-miR-1-P2_3p	maker-scaffold10x_340_pilon-augustus-gene-0.11	577	2455	-	-	-	-
Cluster 1	fhe-miR-1-P2_3p	maker-scaffold10x_332_pilon-snap-gene-0.47	1325	3551	6183.Smp_052230.1	lrp11	-	serine-type endopeptidase inhibitor activity
Cluster 1	fhe-miR-1-P2_3p	maker-scaffold10x_325_pilon-augustus-gene-0.81	603	1784	13037.EHJ68257	KLC4	GO:0000003,GO:0000226,GO:0000280,GO:0000902,GO:0000904,GO:0000910,GO:0002064,GO:0002065,GO:0002066,GO:0002119,GO:0002164,GO:0002376,GO:0002478,GO:0002495,GO:0002504,GO:0003006,GO:0003674,GO:0003774,GO:0003777,GO:0003824,GO:0005488,GO:0005515,GO:0005575,GO:0005622,GO:0005623,GO:0005634,GO:0005635,GO:0005737,GO:0005829,GO:0005856,GO:0005871,GO:0005875,GO:0005929,GO:0006810,GO:0006886,GO:0006890,GO:…	Tetratricopeptide repeat
Cluster 1	fhe-miR-1-P2_3p	maker-scaffold10x_324_pilon-snap-gene-0.77	3523	4449	6183.Smp_085300.1	RPL22	GO:0000184,GO:0000956,GO:0001775,GO:0002181,GO:0002376,GO:0002520,GO:0002521,GO:0003674,GO:0003676,GO:0003723,GO:0003735,GO:0005198,GO:0005488,GO:0005539,GO:0005575,GO:0005622,GO:0005623,GO:0005634,GO:0005737,GO:0005783,GO:0005789,GO:0005791,GO:0005829,GO:0005840,GO:0006139,GO:0006401,GO:0006402,GO:0006412,GO:0006413,GO:0006518,GO:0006605,GO:0006612,GO:0006613,GO:0006614,GO:0006725,GO:0006807,GO:…	structural constituent of ribosome
Cluster 1	fhe-miR-1-P2_3p	maker-scaffold10x_324_pilon-snap-gene-0.77	8239	9165	6183.Smp_085300.1	RPL22	GO:0000184,GO:0000956,GO:0001775,GO:0002181,GO:0002376,GO:0002520,GO:0002521,GO:0003674,GO:0003676,GO:0003723,GO:0003735,GO:0005198,GO:0005488,GO:0005539,GO:0005575,GO:0005622,GO:0005623,GO:0005634,GO:0005737,GO:0005783,GO:0005789,GO:0005791,GO:0005829,GO:0005840,GO:0006139,GO:0006401,GO:0006402,GO:0006412,GO:0006413,GO:0006518,GO:0006605,GO:0006612,GO:0006613,GO:0006614,GO:0006725,GO:0006807,GO:…	structural constituent of ribosome
Cluster 1	fhe-miR-1-P2_3p	maker-scaffold10x_323_pilon-snap-gene-0.45	425	3739	6211.A0A068YI23	SLC4A3	GO:0000003,GO:0003674,GO:0005215,GO:0005452,GO:0005488,GO:0005515,GO:0005575,GO:0005623,GO:0005886,GO:0005887,GO:0006810,GO:0006811,GO:0006812,GO:0006814,GO:0006820,GO:0006821,GO:0006873,GO:0006885,GO:0007275,GO:0007276,GO:0007283,GO:0008150,GO:0008324,GO:0008509,GO:0008510,GO:0008514,GO:0009987,GO:0015075,GO:0015077,GO:0015081,GO:0015103,GO:0015106,GO:0015108,GO:0015291,GO:0015293,GO:0015294,GO:…	inorganic anion exchanger activity
Cluster 1	fhe-miR-1-P2_3p	maker-scaffold10x_313_pilon-snap-gene-0.84	174	4193	6183.Smp_042430.2	GINS4	GO:0000228,GO:0000278,GO:0000724,GO:0000725,GO:0000727,GO:0000811,GO:0001701,GO:0001824,GO:0001832,GO:0001833,GO:0005575,GO:0005622,GO:0005623,GO:0005634,GO:0005654,GO:0005657,GO:0005694,GO:0005737,GO:0006139,GO:0006259,GO:0006260,GO:0006261,GO:0006270,GO:0006271,GO:0006281,GO:0006302,GO:0006310,GO:0006725,GO:0006807,GO:0006950,GO:0006974,GO:0007049,GO:0007275,GO:0007346,GO:0008150,GO:0008152,GO:…	double-strand break repair via break-induced replication
Cluster 1	fhe-miR-1-P2_3p	maker-scaffold10x_312_pilon-snap-gene-0.11	196	6289	6211.A0A068YI90	-	-	Cadherin repeats.
Cluster 1	fhe-miR-1-P2_3p	maker-scaffold10x_311_pilon-snap-gene-0.46	106	2655	-	-	-	-
Cluster 1	fhe-miR-1-P2_3p	maker-scaffold10x_306_pilon-snap-gene-0.23	43	3498	6500.NP_001191481.1	RHOA	GO:0000003,GO:0000166,GO:0000226,GO:0000278,GO:0000280,GO:0000281,GO:0000902,GO:0000904,GO:0000910,GO:0000912,GO:0000915,GO:0001101,GO:0001501,GO:0001503,GO:0001505,GO:0001558,GO:0001654,GO:0001655,GO:0001666,GO:0001667,GO:0001700,GO:0001703,GO:0001726,GO:0001736,GO:0001738,GO:0001745,GO:0001775,GO:0001882,GO:0001883,GO:0001932,GO:0001934,GO:0001952,GO:0001956,GO:0001990,GO:0001998,GO:0002009,GO:…	skeletal muscle satellite cell migration
Cluster 1	fhe-miR-1-P2_3p	maker-scaffold10x_306_pilon-snap-gene-0.15	165	907	13037.EHJ72273	RHOA	GO:0000003,GO:0000166,GO:0000226,GO:0000278,GO:0000280,GO:0000281,GO:0000902,GO:0000904,GO:0000910,GO:0000912,GO:0000915,GO:0001101,GO:0001501,GO:0001503,GO:0001558,GO:0001654,GO:0001655,GO:0001666,GO:0001667,GO:0001700,GO:0001703,GO:0001726,GO:0001736,GO:0001738,GO:0001745,GO:0001775,GO:0001882,GO:0001883,GO:0001932,GO:0001934,GO:0001952,GO:0001990,GO:0001998,GO:0002009,GO:0002011,GO:0002034,GO:…	Ras of Complex, Roc, domain of DAPkinase
Cluster 1	fhe-miR-1-P2_3p	maker-scaffold10x_303_pilon-snap-gene-0.29	1855	12144	6183.Smp_128950.1	TNKS2	GO:0000209,GO:0000226,GO:0000228,GO:0000242,GO:0000278,GO:0000723,GO:0000781,GO:0000784,GO:0000922,GO:0003674,GO:0003824,GO:0003950,GO:0005488,GO:0005515,GO:0005575,GO:0005622,GO:0005623,GO:0005634,GO:0005635,GO:0005643,GO:0005654,GO:0005694,GO:0005737,GO:0005794,GO:0005813,GO:0005815,GO:0005819,GO:0005829,GO:0005856,GO:0006139,GO:0006259,GO:0006355,GO:0006357,GO:0006464,GO:0006468,GO:0006471,GO:…	protein auto-ADP-ribosylation
Cluster 1	fhe-miR-1-P2_3p	maker-scaffold10x_295_pilon-snap-gene-0.75	115	7189	103372.F4WY11	-	GO:0003008,GO:0003014,GO:0008150,GO:0032501,GO:0070293,GO:0097017,GO:0097205,GO:0097206	Domain first found in C1r, C1s, uEGF, and bone morphogenetic protein.
Cluster 1	fhe-miR-1-P2_3p	maker-scaffold10x_293_pilon-snap-gene-0.132	354	2212	-	-	-	-
Cluster 1	fhe-miR-1-P2_3p	maker-scaffold10x_289_pilon-snap-gene-0.14	477	1692	6183.Smp_075870.2	TRAM1	GO:0003674,GO:0005575,GO:0005622,GO:0005623,GO:0005737,GO:0005783,GO:0005789,GO:0005791,GO:0005886,GO:0006605,GO:0006612,GO:0006613,GO:0006614,GO:0006616,GO:0006810,GO:0006886,GO:0006897,GO:0006909,GO:0007154,GO:0007165,GO:0008104,GO:0008150,GO:0009987,GO:0012505,GO:0015031,GO:0015833,GO:0016020,GO:0016021,GO:0016192,GO:0023052,GO:0030425,GO:0031224,GO:0031984,GO:0033036,GO:0033365,GO:0034613,GO:…	protein transport
Cluster 1	fhe-miR-1-P2_3p	maker-scaffold10x_286_pilon-snap-gene-0.2	37	740	6183.Smp_056350.1	MAD2L1	GO:0000070,GO:0000075,GO:0000278,GO:0000280,GO:0000775,GO:0000776,GO:0000777,GO:0000779,GO:0000793,GO:0000819,GO:0000922,GO:0003674,GO:0005488,GO:0005515,GO:0005575,GO:0005622,GO:0005623,GO:0005634,GO:0005654,GO:0005694,GO:0005737,GO:0005813,GO:0005815,GO:0005819,GO:0005829,GO:0005856,GO:0006508,GO:0006511,GO:0006807,GO:0006950,GO:0006996,GO:0007049,GO:0007059,GO:0007088,GO:0007093,GO:0007094,GO:…	mitotic spindle assembly checkpoint
Cluster 1	fhe-miR-1-P2_3p	maker-scaffold10x_285_pilon-augustus-gene-0.27	1466	2080	-	-	-	-
Cluster 1	fhe-miR-1-P2_3p	maker-scaffold10x_285_pilon-augustus-gene-0.27	8892	9506	-	-	-	-
Cluster 1	fhe-miR-1-P2_3p	maker-scaffold10x_279_pilon-augustus-gene-0.9	51	3758	6183.Smp_051000.1	CCDC132	GO:0000149,GO:0000938,GO:0003674,GO:0005488,GO:0005515,GO:0005575,GO:0005622,GO:0005623,GO:0005737,GO:0005768,GO:0005794,GO:0006810,GO:0008150,GO:0012505,GO:0016192,GO:0016197,GO:0031410,GO:0031982,GO:0032386,GO:0032388,GO:0032456,GO:0032879,GO:0032991,GO:0040012,GO:0040017,GO:0043226,GO:0043227,GO:0043229,GO:0043231,GO:0044422,GO:0044424,GO:0044431,GO:0044433,GO:0044440,GO:0044444,GO:0044446,GO:…	endocytic recycling
Cluster 1	fhe-miR-1-P2_3p	maker-scaffold10x_271_pilon-snap-gene-0.52	703	1697	-	-	-	-
Cluster 1	fhe-miR-1-P2_3p	maker-scaffold10x_269_pilon-snap-gene-0.9	859	3531	6183.Smp_165700.2	RN-tre	GO:0000003,GO:0001667,GO:0002064,GO:0002065,GO:0002066,GO:0003006,GO:0003674,GO:0005096,GO:0005488,GO:0005515,GO:0005575,GO:0005622,GO:0005623,GO:0006810,GO:0006886,GO:0006928,GO:0007276,GO:0007281,GO:0007292,GO:0007297,GO:0007298,GO:0008047,GO:0008104,GO:0008150,GO:0009888,GO:0009987,GO:0010631,GO:0012505,GO:0015031,GO:0015833,GO:0016477,GO:0017016,GO:0017137,GO:0019899,GO:0019953,GO:0022412,GO:…	regulation of vesicle fusion
Cluster 1	fhe-miR-1-P2_3p	maker-scaffold10x_263_pilon-augustus-gene-0.160	19381	33691	6183.Smp_015520.1	-	-	oxidation-reduction process
Cluster 1	fhe-miR-1-P2_3p	maker-scaffold10x_2572_pilon-snap-gene-0.20	48	1813	6211.A0A068YAT6	-	-	Homeodomain
Cluster 1	fhe-miR-1-P2_3p	maker-scaffold10x_254_pilon-augustus-gene-0.14	8905	9897	6183.Smp_148540.1	TSFM	GO:0003674,GO:0003676,GO:0003723,GO:0003746,GO:0005488,GO:0005575,GO:0005622,GO:0005623,GO:0005634,GO:0005737,GO:0005739,GO:0005759,GO:0006355,GO:0006412,GO:0006414,GO:0006417,GO:0006518,GO:0006807,GO:0008135,GO:0008150,GO:0008152,GO:0009058,GO:0009059,GO:0009889,GO:0009987,GO:0010467,GO:0010468,GO:0010556,GO:0010608,GO:0019219,GO:0019222,GO:0019538,GO:0031323,GO:0031326,GO:0031974,GO:0032268,GO:…	Associates with the EF-Tu.GDP complex and induces the exchange of GDP to GTP. It remains bound to the aminoacyl-tRNA.EF- Tu.GTP complex up to the GTP hydrolysis stage on the ribosome
Cluster 1	fhe-miR-1-P2_3p	maker-scaffold10x_242_pilon-augustus-gene-0.6	904	3609	6183.Smp_132560.1	CNOT10	GO:0000075,GO:0000077,GO:0000278,GO:0000288,GO:0000289,GO:0000956,GO:0005575,GO:0005622,GO:0005623,GO:0005737,GO:0005829,GO:0006139,GO:0006401,GO:0006402,GO:0006417,GO:0006725,GO:0006807,GO:0006950,GO:0006974,GO:0006977,GO:0007049,GO:0007093,GO:0007154,GO:0007165,GO:0007346,GO:0008150,GO:0008152,GO:0009056,GO:0009057,GO:0009889,GO:0009890,GO:0009892,GO:0009987,GO:0010468,GO:0010556,GO:0010558,GO:…	CCR4-NOT transcription complex subunit 10
Cluster 1	fhe-miR-1-P2_3p	maker-scaffold10x_2403_pilon-snap-gene-0.11	915	1483	6183.Smp_095360.1	FABP7	GO:0001654,GO:0001964,GO:0003008,GO:0003407,GO:0003674,GO:0005488,GO:0005504,GO:0005515,GO:0005575,GO:0005622,GO:0005623,GO:0005634,GO:0005737,GO:0005829,GO:0005911,GO:0006629,GO:0006638,GO:0006639,GO:0006641,GO:0007275,GO:0007399,GO:0007417,GO:0007420,GO:0007423,GO:0008134,GO:0008150,GO:0008152,GO:0008283,GO:0008285,GO:0008289,GO:0009056,GO:0009605,GO:0009987,GO:0016042,GO:0019433,GO:0021846,GO:…	prepulse inhibition
Cluster 1	fhe-miR-1-P2_3p	maker-scaffold10x_240_pilon-snap-gene-0.23	123	784	7719.XP_002121705.1	FIS1	GO:0000266,GO:0000422,GO:0001101,GO:0001666,GO:0001678,GO:0001836,GO:0003674,GO:0005102,GO:0005488,GO:0005515,GO:0005575,GO:0005622,GO:0005623,GO:0005737,GO:0005739,GO:0005740,GO:0005741,GO:0005777,GO:0005778,GO:0005779,GO:0006605,GO:0006626,GO:0006810,GO:0006839,GO:0006873,GO:0006874,GO:0006875,GO:0006886,GO:0006914,GO:0006915,GO:0006950,GO:0006996,GO:0007005,GO:0007031,GO:0007154,GO:0007165,GO:…	response to flavonoid
Cluster 1	fhe-miR-1-P2_3p	maker-scaffold10x_237_pilon-snap-gene-0.58	367	1544	-	-	-	Dedicator of cytokinesis
Cluster 1	fhe-miR-1-P2_3p	maker-scaffold10x_237_pilon-snap-gene-0.49	682	4535	6183.Smp_000670.1	ACAP2	GO:0000902,GO:0001726,GO:0001932,GO:0001933,GO:0003674,GO:0005096,GO:0005488,GO:0005515,GO:0005543,GO:0005546,GO:0005547,GO:0005575,GO:0005622,GO:0005623,GO:0005737,GO:0005768,GO:0005769,GO:0005886,GO:0006469,GO:0006915,GO:0008047,GO:0008104,GO:0008150,GO:0008219,GO:0008289,GO:0009653,GO:0009719,GO:0009889,GO:0009890,GO:0009892,GO:0009898,GO:0009987,GO:0010008,GO:0010033,GO:0010511,GO:0010512,GO:…	GTPase activator activity
Cluster 1	fhe-miR-1-P2_3p	maker-scaffold10x_234_pilon-snap-gene-0.19	267	2841	6183.Smp_035650.1	repo	GO:0000976,GO:0000977,GO:0000981,GO:0000982,GO:0001012,GO:0001067,GO:0001077,GO:0001228,GO:0003674,GO:0003676,GO:0003677,GO:0003690,GO:0003700,GO:0005488,GO:0005575,GO:0005622,GO:0005623,GO:0005634,GO:0005737,GO:0006139,GO:0006351,GO:0006355,GO:0006357,GO:0006366,GO:0006725,GO:0006807,GO:0007275,GO:0007399,GO:0007416,GO:0007422,GO:0007528,GO:0008150,GO:0008152,GO:0009058,GO:0009059,GO:0009889,GO:…	Homeodomain
Cluster 1	fhe-miR-1-P2_3p	maker-scaffold10x_231_pilon-snap-gene-0.1	192	1377	6183.Smp_065290.1	CAMK1	GO:0000902,GO:0001932,GO:0001934,GO:0002682,GO:0002684,GO:0002685,GO:0002687,GO:0002688,GO:0002690,GO:0003674,GO:0003824,GO:0004672,GO:0004674,GO:0004683,GO:0005488,GO:0005515,GO:0005516,GO:0005575,GO:0005622,GO:0005623,GO:0005634,GO:0005737,GO:0005829,GO:0006355,GO:0006357,GO:0006464,GO:0006468,GO:0006793,GO:0006796,GO:0006807,GO:0006810,GO:0006913,GO:0007154,GO:0007165,GO:0007275,GO:0007399,GO:…	calmodulin-dependent protein kinase activity
Cluster 1	fhe-miR-1-P2_3p	maker-scaffold10x_226_pilon-snap-gene-0.83	41	10235	6183.Smp_018480.1	-	-	enzyme-directed rRNA 2'-O-methylation
Cluster 1	fhe-miR-1-P2_3p	maker-scaffold10x_225_pilon-snap-gene-0.9	605	1833	6211.A0A068YG16	PELO	GO:0000003,GO:0000212,GO:0000226,GO:0000280,GO:0000956,GO:0001654,GO:0001745,GO:0003006,GO:0003674,GO:0005488,GO:0005575,GO:0005622,GO:0005623,GO:0005737,GO:0006139,GO:0006355,GO:0006357,GO:0006401,GO:0006402,GO:0006412,GO:0006518,GO:0006725,GO:0006807,GO:0006996,GO:0006997,GO:0006998,GO:0007010,GO:0007017,GO:0007049,GO:0007051,GO:0007127,GO:0007140,GO:0007141,GO:0007275,GO:0007276,GO:0007281,GO:…	nonfunctional rRNA decay
Cluster 1	fhe-miR-1-P2_3p	maker-scaffold10x_22_pilon-snap-gene-0.130	3470	5491	7739.XP_002594729.1	SH3BP5L	GO:0001932,GO:0001933,GO:0003674,GO:0004857,GO:0004860,GO:0005488,GO:0005515,GO:0005575,GO:0005622,GO:0005623,GO:0005737,GO:0006469,GO:0007154,GO:0007165,GO:0008150,GO:0009892,GO:0009987,GO:0010563,GO:0010605,GO:0017124,GO:0019207,GO:0019210,GO:0019220,GO:0019222,GO:0019887,GO:0019904,GO:0023052,GO:0030234,GO:0031323,GO:0031324,GO:0031399,GO:0031400,GO:0032268,GO:0032269,GO:0033673,GO:0035556,GO:…	negative regulation of protein tyrosine kinase activity
Cluster 1	fhe-miR-1-P2_3p	maker-scaffold10x_2171_pilon-augustus-gene-0.3	8327	8987	-	-	-	Phosphorylated adapter RNA export protein%2C RNA-binding domain
Cluster 1	fhe-miR-1-P2_3p	maker-scaffold10x_217_pilon-snap-gene-1.134	274	3073	7739.XP_002599973.1	TPH1	GO:0001505,GO:0003674,GO:0003824,GO:0004497,GO:0004510,GO:0005575,GO:0005622,GO:0005623,GO:0005737,GO:0005829,GO:0006082,GO:0006520,GO:0006568,GO:0006576,GO:0006586,GO:0006587,GO:0006725,GO:0006807,GO:0006950,GO:0007275,GO:0007623,GO:0008150,GO:0008152,GO:0009058,GO:0009072,GO:0009308,GO:0009605,GO:0009719,GO:0009725,GO:0009987,GO:0009991,GO:0010033,GO:0010035,GO:0010038,GO:0010226,GO:0014070,GO:…	tryptophan 5-monooxygenase activity
Cluster 1	fhe-miR-1-P2_3p	maker-scaffold10x_2154_pilon-snap-gene-0.24	189	2211	128390.XP_009463454.1	SGK494	-	protein kinase C activity
Cluster 1	fhe-miR-1-P2_3p	maker-scaffold10x_213_pilon-snap-gene-0.33	39	954	-	-	-	-
Cluster 1	fhe-miR-1-P2_3p	maker-scaffold10x_21_pilon-snap-gene-0.44	186	2518	6183.Smp_057320.1	NSF	GO:0000149,GO:0001505,GO:0001664,GO:0001919,GO:0001921,GO:0002090,GO:0003674,GO:0003824,GO:0005102,GO:0005488,GO:0005515,GO:0005575,GO:0005622,GO:0005623,GO:0005737,GO:0005794,GO:0005795,GO:0005829,GO:0005886,GO:0006810,GO:0006811,GO:0006812,GO:0006813,GO:0006836,GO:0006886,GO:0006887,GO:0006888,GO:0006890,GO:0006892,GO:0006896,GO:0006900,GO:0006901,GO:0006903,GO:0006906,GO:0006914,GO:0006996,GO:…	SNARE complex disassembly
Cluster 1	fhe-miR-1-P2_3p	maker-scaffold10x_2098_pilon-snap-gene-0.51	185	488	-	-	-	-
Cluster 1	fhe-miR-1-P2_3p	maker-scaffold10x_209_pilon-snap-gene-0.44	110	2580	6183.Smp_179070.1	RPS6KB2	GO:0000003,GO:0000082,GO:0000166,GO:0000278,GO:0000768,GO:0000902,GO:0000904,GO:0001101,GO:0001558,GO:0001662,GO:0002119,GO:0002164,GO:0002209,GO:0002237,GO:0002376,GO:0003006,GO:0003008,GO:0003009,GO:0003012,GO:0003674,GO:0003824,GO:0004672,GO:0004674,GO:0004711,GO:0004712,GO:0005488,GO:0005515,GO:0005524,GO:0005575,GO:0005622,GO:0005623,GO:0005634,GO:0005654,GO:0005737,GO:0005739,GO:0005740,GO:…	ribosomal protein S6 kinase
Cluster 1	fhe-miR-1-P2_3p	maker-scaffold10x_209_pilon-snap-gene-0.41	471	3235	6183.Smp_130900.1	CTNNA1	GO:0000902,GO:0000904,GO:0001667,GO:0001669,GO:0001700,GO:0001755,GO:0001964,GO:0002009,GO:0002064,GO:0003008,GO:0003382,GO:0003383,GO:0003674,GO:0003779,GO:0005198,GO:0005200,GO:0005488,GO:0005515,GO:0005575,GO:0005622,GO:0005623,GO:0005737,GO:0005794,GO:0005829,GO:0005856,GO:0005886,GO:0005901,GO:0005911,GO:0005912,GO:0005913,GO:0005914,GO:0005915,GO:0006928,GO:0006996,GO:0007010,GO:0007016,GO:…	cadherin binding
Cluster 1	fhe-miR-1-P2_3p	maker-scaffold10x_203_pilon-snap-gene-0.73	442	1145	6183.Smp_146600.1	-	-	skeletal muscle satellite cell migration
Cluster 1	fhe-miR-1-P2_3p	maker-scaffold10x_203_pilon-snap-gene-0.71	1655	9914	6183.Smp_167010.1	TLN1	GO:0000003,GO:0001667,GO:0001700,GO:0001708,GO:0001726,GO:0001786,GO:0001894,GO:0002009,GO:0002064,GO:0002065,GO:0002066,GO:0002119,GO:0002164,GO:0002165,GO:0002576,GO:0003006,GO:0003008,GO:0003012,GO:0003674,GO:0003779,GO:0005102,GO:0005178,GO:0005198,GO:0005200,GO:0005488,GO:0005515,GO:0005543,GO:0005575,GO:0005576,GO:0005604,GO:0005605,GO:0005622,GO:0005623,GO:0005737,GO:0005829,GO:0005856,GO:…	It is involved in the biological process described with cytoskeletal anchoring at plasma membrane
Cluster 1	fhe-miR-1-P2_3p	maker-scaffold10x_203_pilon-pred_gff_StringTie-gene-0.194	3307	4986	-	-	-	-
Cluster 1	fhe-miR-1-P2_3p	maker-scaffold10x_196_pilon-snap-gene-0.25	231	2300	6183.Smp_039870.2	ENAH	GO:0000003,GO:0000902,GO:0000904,GO:0001654,GO:0001667,GO:0001700,GO:0001725,GO:0001838,GO:0001841,GO:0001843,GO:0002009,GO:0002064,GO:0002065,GO:0002066,GO:0003002,GO:0003006,GO:0003382,GO:0003674,GO:0003779,GO:0005102,GO:0005488,GO:0005515,GO:0005522,GO:0005575,GO:0005622,GO:0005623,GO:0005737,GO:0005829,GO:0005856,GO:0005886,GO:0005911,GO:0005912,GO:0005924,GO:0005925,GO:0006810,GO:0006928,GO:…	Enabled homolog
Cluster 1	fhe-miR-1-P2_3p	maker-scaffold10x_1926_pilon-augustus-gene-0.8	3073	6365	6211.A0A068YA76	DIP2	GO:0003674,GO:0005488,GO:0005515	Disco-interacting protein 2 homolog
Cluster 1	fhe-miR-1-P2_3p	maker-scaffold10x_19_pilon-snap-gene-0.100	71	1955	6183.Smp_210900.1	CAMKMT	GO:0003674,GO:0003824,GO:0005488,GO:0005515,GO:0005575,GO:0005622,GO:0005623,GO:0005634,GO:0005737,GO:0005829,GO:0006417,GO:0006464,GO:0006479,GO:0006807,GO:0006996,GO:0007005,GO:0008150,GO:0008152,GO:0008168,GO:0008170,GO:0008213,GO:0008276,GO:0008277,GO:0008757,GO:0009889,GO:0009966,GO:0009987,GO:0010468,GO:0010556,GO:0010608,GO:0010646,GO:0016043,GO:0016278,GO:0016279,GO:0016740,GO:0016741,GO:…	calmodulin-lysine N-methyltransferase activity
Cluster 1	fhe-miR-1-P2_3p	maker-scaffold10x_188_pilon-snap-gene-0.15	1085	1778	6183.Smp_104730.1	DNAJB13	GO:0000226,GO:0001578,GO:0005575,GO:0005622,GO:0005623,GO:0005737,GO:0005856,GO:0005929,GO:0005930,GO:0006996,GO:0007010,GO:0007017,GO:0008150,GO:0009987,GO:0016043,GO:0022607,GO:0030030,GO:0030031,GO:0031514,GO:0032838,GO:0035082,GO:0036126,GO:0042995,GO:0043226,GO:0043228,GO:0043229,GO:0043232,GO:0044085,GO:0044422,GO:0044424,GO:0044430,GO:0044441,GO:0044444,GO:0044446,GO:0044463,GO:0044464,GO:…	subfamily B member 13
Cluster 1	fhe-miR-1-P2_3p	maker-scaffold10x_186_pilon-snap-gene-0.90	865	2321	6183.Smp_154110.1	WDR45B	GO:0000045,GO:0000407,GO:0000422,GO:0003674,GO:0005488,GO:0005543,GO:0005575,GO:0005622,GO:0005623,GO:0005737,GO:0005829,GO:0006464,GO:0006497,GO:0006807,GO:0006914,GO:0006996,GO:0007005,GO:0007033,GO:0008104,GO:0008150,GO:0008152,GO:0008289,GO:0009056,GO:0009058,GO:0009059,GO:0009987,GO:0016020,GO:0016043,GO:0016236,GO:0019538,GO:0019898,GO:0022411,GO:0022607,GO:0032266,GO:0033036,GO:0034045,GO:…	protein localization to phagophore assembly site
Cluster 1	fhe-miR-1-P2_3p	maker-scaffold10x_1847_pilon-snap-gene-0.19	600	1976	6183.Smp_102160.1	VAMP1	GO:0000149,GO:0001505,GO:0003674,GO:0005484,GO:0005488,GO:0005515,GO:0005575,GO:0005622,GO:0005623,GO:0005737,GO:0005886,GO:0006810,GO:0006836,GO:0006887,GO:0006904,GO:0006906,GO:0006996,GO:0007154,GO:0007267,GO:0007268,GO:0007269,GO:0007275,GO:0007424,GO:0008021,GO:0008150,GO:0009653,GO:0009987,GO:0012505,GO:0016020,GO:0016043,GO:0016050,GO:0016079,GO:0016081,GO:0016192,GO:0017156,GO:0022406,GO:…	vesicle-mediated transport
Cluster 1	fhe-miR-1-P2_3p	maker-scaffold10x_1843_pilon-snap-gene-0.1	1160	5918	6183.Smp_155270.1	unc-10	GO:0000003,GO:0001505,GO:0003008,GO:0003674,GO:0005488,GO:0005515,GO:0005575,GO:0005622,GO:0005623,GO:0005737,GO:0005856,GO:0005938,GO:0006810,GO:0006836,GO:0006887,GO:0007154,GO:0007267,GO:0007268,GO:0007269,GO:0007271,GO:0007274,GO:0007275,GO:0007399,GO:0007588,GO:0007610,GO:0007617,GO:0007618,GO:0007626,GO:0008021,GO:0008022,GO:0008104,GO:0008150,GO:0009987,GO:0010646,GO:0010647,GO:0012505,GO:…	regulating synaptic membrane exocytosis
Cluster 1	fhe-miR-1-P2_3p	maker-scaffold10x_166_pilon-augustus-gene-0.78	2313	9866	6183.Smp_150040.2	CDK7	GO:0000079,GO:0000278,GO:0000307,GO:0000428,GO:0001109,GO:0001111,GO:0001932,GO:0003674,GO:0003712,GO:0003713,GO:0003824,GO:0004672,GO:0004674,GO:0004693,GO:0005102,GO:0005488,GO:0005515,GO:0005575,GO:0005622,GO:0005623,GO:0005634,GO:0005654,GO:0005667,GO:0005675,GO:0005730,GO:0005737,GO:0005829,GO:0005856,GO:0006139,GO:0006259,GO:0006281,GO:0006283,GO:0006289,GO:0006294,GO:0006351,GO:0006352,GO:…	RNA polymerase II CTD heptapeptide repeat kinase activity
Cluster 1	fhe-miR-1-P2_3p	maker-scaffold10x_1611_pilon-augustus-gene-0.0	391	9386	6183.Smp_123710.1	ACACB	GO:0000166,GO:0000902,GO:0000976,GO:0000977,GO:0000978,GO:0000987,GO:0001012,GO:0001067,GO:0001101,GO:0001650,GO:0001894,GO:0002119,GO:0002164,GO:0003002,GO:0003674,GO:0003676,GO:0003677,GO:0003690,GO:0003824,GO:0003989,GO:0004075,GO:0005102,GO:0005488,GO:0005515,GO:0005524,GO:0005575,GO:0005622,GO:0005623,GO:0005634,GO:0005730,GO:0005737,GO:0005739,GO:0005740,GO:0005741,GO:0005783,GO:0005789,GO:…	acetyl-CoA carboxylase activity
Cluster 1	fhe-miR-1-P2_3p	maker-scaffold10x_1608_pilon-pred_gff_StringTie-gene-0.21	25204	51738	7668.SPU_016462-tr	-	-	mannose metabolic process
Cluster 1	fhe-miR-1-P2_3p	maker-scaffold10x_1600_pilon-snap-gene-0.3	315	1116	8496.XP_006267164.1	F12	GO:0002254,GO:0002353,GO:0002376,GO:0002526,GO:0002542,GO:0002673,GO:0002675,GO:0003674,GO:0003824,GO:0004175,GO:0004252,GO:0005488,GO:0005515,GO:0005575,GO:0005576,GO:0005615,GO:0005623,GO:0005886,GO:0006508,GO:0006807,GO:0006950,GO:0006952,GO:0006954,GO:0006955,GO:0007596,GO:0007597,GO:0007599,GO:0008150,GO:0008152,GO:0008233,GO:0008236,GO:0009611,GO:0009893,GO:0010033,GO:0010467,GO:0010468,GO:…	Factor XII activation
Cluster 1	fhe-miR-1-P2_3p	maker-scaffold10x_1600_pilon-snap-gene-0.3	411	1212	8496.XP_006267164.1	F12	GO:0002254,GO:0002353,GO:0002376,GO:0002526,GO:0002542,GO:0002673,GO:0002675,GO:0003674,GO:0003824,GO:0004175,GO:0004252,GO:0005488,GO:0005515,GO:0005575,GO:0005576,GO:0005615,GO:0005623,GO:0005886,GO:0006508,GO:0006807,GO:0006950,GO:0006952,GO:0006954,GO:0006955,GO:0007596,GO:0007597,GO:0007599,GO:0008150,GO:0008152,GO:0008233,GO:0008236,GO:0009611,GO:0009893,GO:0010033,GO:0010467,GO:0010468,GO:…	Factor XII activation
Cluster 1	fhe-miR-1-P2_3p	maker-scaffold10x_158_pilon-snap-gene-0.51	768	2314	6211.A0A087VX72	NUBP1	GO:0000166,GO:0001558,GO:0003674,GO:0005488,GO:0005575,GO:0005622,GO:0005623,GO:0005737,GO:0005815,GO:0005829,GO:0005856,GO:0005886,GO:0006790,GO:0006873,GO:0006875,GO:0006879,GO:0008104,GO:0008150,GO:0008152,GO:0009987,GO:0010564,GO:0010639,GO:0010824,GO:0010826,GO:0010948,GO:0015630,GO:0016020,GO:0016043,GO:0016226,GO:0019725,GO:0022607,GO:0030003,GO:0031163,GO:0031344,GO:0032886,GO:0033036,GO:…	iron-sulfur cluster assembly
Cluster 1	fhe-miR-1-P2_3p	maker-scaffold10x_157_pilon-snap-gene-0.193	127	4727	10141.ENSCPOP00000002431	TTC13	-	Tetratricopeptide repeat
Cluster 1	fhe-miR-1-P2_3p	maker-scaffold10x_1569_pilon-augustus-gene-0.36	287	613	-	-	-	EF-hand domain
Cluster 1	fhe-miR-1-P2_3p	maker-scaffold10x_1566_pilon-snap-gene-0.18	933	3199	-	-	-	-
Cluster 1	fhe-miR-1-P2_3p	maker-scaffold10x_1546_pilon-snap-gene-0.20	2775	5532	6183.Smp_038820.1	NDOR1	GO:0000166,GO:0003674,GO:0003824,GO:0005488,GO:0005575,GO:0005622,GO:0005623,GO:0005634,GO:0005737,GO:0005829,GO:0005856,GO:0008150,GO:0008152,GO:0008219,GO:0009987,GO:0010033,GO:0010181,GO:0016491,GO:0032553,GO:0035690,GO:0036094,GO:0036245,GO:0042221,GO:0042493,GO:0043167,GO:0043168,GO:0043226,GO:0043227,GO:0043228,GO:0043229,GO:0043231,GO:0043232,GO:0044424,GO:0044444,GO:0044464,GO:0045111,GO:…	cellular response to menadione
Cluster 1	fhe-miR-1-P2_3p	maker-scaffold10x_1546_pilon-snap-gene-0.20	4822	7579	6183.Smp_038820.1	NDOR1	GO:0000166,GO:0003674,GO:0003824,GO:0005488,GO:0005575,GO:0005622,GO:0005623,GO:0005634,GO:0005737,GO:0005829,GO:0005856,GO:0008150,GO:0008152,GO:0008219,GO:0009987,GO:0010033,GO:0010181,GO:0016491,GO:0032553,GO:0035690,GO:0036094,GO:0036245,GO:0042221,GO:0042493,GO:0043167,GO:0043168,GO:0043226,GO:0043227,GO:0043228,GO:0043229,GO:0043231,GO:0043232,GO:0044424,GO:0044444,GO:0044464,GO:0045111,GO:…	cellular response to menadione
Cluster 1	fhe-miR-1-P2_3p	maker-scaffold10x_1546_pilon-snap-gene-0.19	1910	5441	6183.Smp_072210.1	ZNF704	GO:0000976,GO:0001067,GO:0001158,GO:0003674,GO:0003676,GO:0003677,GO:0003690,GO:0005488,GO:0005575,GO:0005622,GO:0005623,GO:0005634,GO:0006355,GO:0006357,GO:0008150,GO:0009889,GO:0010468,GO:0010556,GO:0019219,GO:0019222,GO:0031323,GO:0031326,GO:0035326,GO:0043226,GO:0043227,GO:0043229,GO:0043231,GO:0043565,GO:0044212,GO:0044424,GO:0044464,GO:0050789,GO:0050794,GO:0051171,GO:0051252,GO:0060255,GO:…	c-clamp
Cluster 1	fhe-miR-1-P2_3p	maker-scaffold10x_1502_pilon-pred_gff_StringTie-gene-0.52	35419	176115	-	-	-	-
Cluster 1	fhe-miR-1-P2_3p	maker-scaffold10x_1502_pilon-pred_gff_StringTie-gene-0.52	36732	177428	-	-	-	-
Cluster 1	fhe-miR-1-P2_3p	maker-scaffold10x_1502_pilon-pred_gff_StringTie-gene-0.52	42250	182946	-	-	-	-
Cluster 1	fhe-miR-1-P2_3p	maker-scaffold10x_1502_pilon-pred_gff_StringTie-gene-0.52	51327	192023	-	-	-	-
Cluster 1	fhe-miR-1-P2_3p	maker-scaffold10x_1502_pilon-pred_gff_StringTie-gene-0.52	72032	212728	-	-	-	-
Cluster 1	fhe-miR-1-P2_3p	maker-scaffold10x_1500_pilon-snap-gene-0.69	1146	2474	6183.Smp_063040.1	ACTL6A	GO:0000123,GO:0000228,GO:0000278,GO:0000281,GO:0000785,GO:0000790,GO:0000902,GO:0000904,GO:0000910,GO:0001654,GO:0003407,GO:0003674,GO:0003682,GO:0003712,GO:0003713,GO:0005198,GO:0005200,GO:0005488,GO:0005575,GO:0005622,GO:0005623,GO:0005634,GO:0005654,GO:0005694,GO:0005730,GO:0005886,GO:0006325,GO:0006333,GO:0006338,GO:0006355,GO:0006357,GO:0006464,GO:0006473,GO:0006475,GO:0006508,GO:0006807,GO:…	chromatin remodeling
Cluster 1	fhe-miR-1-P2_3p	maker-scaffold10x_15_pilon-snap-gene-0.31	199	2829	6183.Smp_210820.1	ADRBK2	GO:0000003,GO:0000166,GO:0000302,GO:0001505,GO:0001541,GO:0001664,GO:0001678,GO:0001817,GO:0001819,GO:0001932,GO:0001933,GO:0001934,GO:0002009,GO:0002026,GO:0002029,GO:0002031,GO:0002165,GO:0003002,GO:0003006,GO:0003008,GO:0003012,GO:0003013,GO:0003015,GO:0003018,GO:0003057,GO:0003108,GO:0003674,GO:0003824,GO:0004672,GO:0004674,GO:0004703,GO:0005102,GO:0005488,GO:0005515,GO:0005524,GO:0005543,GO:…	beta-adrenergic receptor kinase activity
Cluster 1	fhe-miR-1-P2_3p	maker-scaffold10x_1493_pilon-augustus-gene-0.0	30	2952	6500.XP_005105331.1	CCDC39	GO:0000226,GO:0001539,GO:0001578,GO:0001889,GO:0001947,GO:0002009,GO:0003007,GO:0003143,GO:0003341,GO:0003351,GO:0003352,GO:0003356,GO:0005575,GO:0005622,GO:0005623,GO:0005737,GO:0005856,GO:0005929,GO:0005930,GO:0006928,GO:0006996,GO:0007010,GO:0007017,GO:0007018,GO:0007275,GO:0007368,GO:0007389,GO:0007507,GO:0008150,GO:0009653,GO:0009790,GO:0009799,GO:0009855,GO:0009887,GO:0009888,GO:0009987,GO:…	Coiled-coil domain-containing protein 39
Cluster 1	fhe-miR-1-P2_3p	maker-scaffold10x_149_pilon-snap-gene-0.91	100	5126	181119.XP_005516500.1	ABCC4	GO:0001666,GO:0002576,GO:0003002,GO:0003674,GO:0003824,GO:0005215,GO:0005575,GO:0005622,GO:0005623,GO:0005737,GO:0005886,GO:0005887,GO:0006810,GO:0006811,GO:0006820,GO:0006869,GO:0006887,GO:0006950,GO:0006979,GO:0006996,GO:0007275,GO:0007389,GO:0007444,GO:0007447,GO:0007450,GO:0007568,GO:0008150,GO:0008152,GO:0008340,GO:0008509,GO:0008514,GO:0009611,GO:0009628,GO:0009888,GO:0009953,GO:0009987,GO:…	Multidrug resistance-associated protein 4
Cluster 1	fhe-miR-1-P2_3p	maker-scaffold10x_149_pilon-snap-gene-0.109	351	2323	6183.Smp_132940.1	PICK1	GO:0000003,GO:0001664,GO:0002090,GO:0002092,GO:0003674,GO:0003779,GO:0005080,GO:0005102,GO:0005484,GO:0005488,GO:0005515,GO:0005543,GO:0005575,GO:0005622,GO:0005623,GO:0005737,GO:0005739,GO:0005768,GO:0005769,GO:0005794,GO:0005829,GO:0005886,GO:0006139,GO:0006259,GO:0006304,GO:0006305,GO:0006306,GO:0006464,GO:0006468,GO:0006605,GO:0006725,GO:0006793,GO:0006796,GO:0006807,GO:0006810,GO:0006811,GO:…	negative regulation of Arp2/3 complex-mediated actin nucleation
Cluster 1	fhe-miR-1-P2_3p	maker-scaffold10x_1476_pilon-snap-gene-0.34	1464	2246	6183.Smp_191250.1	-	-	protein phosphatase regulator activity
Cluster 1	fhe-miR-1-P2_3p	maker-scaffold10x_147_pilon-augustus-gene-0.73	401	7360	6183.Smp_105090.1	NR2C2	GO:0000003,GO:0000122,GO:0000165,GO:0000976,GO:0000977,GO:0000978,GO:0000981,GO:0000982,GO:0000987,GO:0001012,GO:0001067,GO:0001077,GO:0001078,GO:0001227,GO:0001228,GO:0003674,GO:0003676,GO:0003677,GO:0003690,GO:0003700,GO:0003707,GO:0003712,GO:0003713,GO:0004879,GO:0005488,GO:0005515,GO:0005575,GO:0005622,GO:0005623,GO:0005634,GO:0005652,GO:0005654,GO:0005737,GO:0006139,GO:0006351,GO:0006352,GO:…	steroid hormone receptor activity
Cluster 1	fhe-miR-1-P2_3p	maker-scaffold10x_1464_pilon-snap-gene-0.33	782	3299	-	-	-	BEN domain
Cluster 1	fhe-miR-1-P2_3p	maker-scaffold10x_1464_pilon-snap-gene-0.33	853	3370	-	-	-	BEN domain
Cluster 1	fhe-miR-1-P2_3p	maker-scaffold10x_145_pilon-snap-gene-2.175	1598	2821	-	-	-	Leucine-rich repeat
Cluster 1	fhe-miR-1-P2_3p	maker-scaffold10x_145_pilon-snap-gene-2.168	14020	15951	6183.Smp_058780.1	LENG1	-	N-terminal domain of CBF1 interacting co-repressor CIR
Cluster 1	fhe-miR-1-P2_3p	maker-scaffold10x_145_pilon-snap-gene-0.11	1922	13289	6183.Smp_099560.2	NUFIP1	GO:0000228,GO:0000491,GO:0000492,GO:0000785,GO:0000790,GO:0001650,GO:0003674,GO:0003676,GO:0003677,GO:0003723,GO:0005488,GO:0005515,GO:0005575,GO:0005622,GO:0005623,GO:0005634,GO:0005654,GO:0005694,GO:0005726,GO:0005730,GO:0006139,GO:0006355,GO:0006357,GO:0006396,GO:0006725,GO:0006807,GO:0008023,GO:0008150,GO:0008152,GO:0009889,GO:0009891,GO:0009893,GO:0009987,GO:0010467,GO:0010468,GO:0010556,GO:…	box C/D snoRNP assembly
Cluster 1	fhe-miR-1-P2_3p	maker-scaffold10x_1446_pilon-snap-gene-0.35	34	3123	7918.ENSLOCP00000012281	OFD1	GO:0000086,GO:0000278,GO:0002009,GO:0003341,GO:0003351,GO:0003674,GO:0005488,GO:0005515,GO:0005575,GO:0005622,GO:0005623,GO:0005634,GO:0005737,GO:0005813,GO:0005814,GO:0005815,GO:0005829,GO:0005856,GO:0005929,GO:0006928,GO:0006996,GO:0007017,GO:0007018,GO:0007049,GO:0007275,GO:0007346,GO:0007368,GO:0007369,GO:0007389,GO:0007507,GO:0008092,GO:0008150,GO:0009653,GO:0009790,GO:0009799,GO:0009855,GO:…	Oral-facial-digital syndrome 1
Cluster 1	fhe-miR-1-P2_3p	maker-scaffold10x_143_pilon-snap-gene-0.7	4345	7351	6183.Smp_176690.1	RALGPS2	GO:0003674,GO:0005085,GO:0005088,GO:0005488,GO:0005515,GO:0007154,GO:0007165,GO:0008150,GO:0008321,GO:0009966,GO:0009987,GO:0010646,GO:0017016,GO:0017160,GO:0019899,GO:0023051,GO:0023052,GO:0031267,GO:0032485,GO:0035556,GO:0046578,GO:0048583,GO:0050789,GO:0050794,GO:0050896,GO:0051020,GO:0051056,GO:0051716,GO:0065007,GO:0065009,GO:0098772,GO:1902531	Ral GEF with PH domain and SH3 binding motif
Cluster 1	fhe-miR-1-P2_3p	maker-scaffold10x_142_pilon-pred_gff_StringTie-gene-0.156	29988	33602	6183.Smp_182910.1	-	-	retrotransposable element Tf2 155 kDa protein type 1-like
Cluster 1	fhe-miR-1-P2_3p	maker-scaffold10x_142_pilon-pred_gff_StringTie-gene-0.156	30279	33893	6183.Smp_182910.1	-	-	retrotransposable element Tf2 155 kDa protein type 1-like
Cluster 1	fhe-miR-1-P2_3p	maker-scaffold10x_1412_pilon-snap-gene-0.8	449	3372	6183.Smp_162030.1	-	-	tetrahydrofolylpolyglutamate synthase activity
Cluster 1	fhe-miR-1-P2_3p	maker-scaffold10x_14_pilon-snap-gene-0.119	74	382	-	-	-	-
Cluster 1	fhe-miR-1-P2_3p	maker-scaffold10x_1399_pilon-snap-gene-0.16	448	766	-	-	-	-
Cluster 1	fhe-miR-1-P2_3p	maker-scaffold10x_136_pilon-snap-gene-0.27	928	3409	6183.Smp_121880.1	PTPLAD1	GO:0000038,GO:0000165,GO:0000187,GO:0001932,GO:0001934,GO:0003674,GO:0003824,GO:0005096,GO:0005488,GO:0005515,GO:0005575,GO:0005622,GO:0005623,GO:0005634,GO:0005635,GO:0005737,GO:0005739,GO:0005783,GO:0005789,GO:0005829,GO:0006082,GO:0006464,GO:0006468,GO:0006629,GO:0006631,GO:0006633,GO:0006643,GO:0006665,GO:0006793,GO:0006796,GO:0006807,GO:0006950,GO:0007154,GO:0007165,GO:0007249,GO:0007254,GO:…	3-hydroxyacyl-CoA dehydratase activity
Cluster 1	fhe-miR-1-P2_3p	maker-scaffold10x_1323_pilon-augustus-gene-0.9	186	2151	6183.Smp_083770.1	ANO7	GO:0003674,GO:0005215,GO:0005216,GO:0005229,GO:0005253,GO:0005254,GO:0005319,GO:0005548,GO:0005575,GO:0005622,GO:0005623,GO:0005634,GO:0005737,GO:0005783,GO:0005886,GO:0006810,GO:0006811,GO:0006820,GO:0006821,GO:0006869,GO:0007009,GO:0008150,GO:0008509,GO:0009987,GO:0010256,GO:0010876,GO:0012505,GO:0015075,GO:0015103,GO:0015108,GO:0015267,GO:0015318,GO:0015698,GO:0015711,GO:0015748,GO:0015914,GO:…	Anoctamin
Cluster 1	fhe-miR-1-P2_3p	maker-scaffold10x_1322_pilon-snap-gene-0.11	1005	2037	6183.Smp_166830.1	WBSCR22	GO:0000154,GO:0001510,GO:0003674,GO:0003824,GO:0005488,GO:0005515,GO:0005575,GO:0005622,GO:0005623,GO:0005634,GO:0005654,GO:0005730,GO:0005737,GO:0006139,GO:0006364,GO:0006396,GO:0006725,GO:0006807,GO:0008150,GO:0008152,GO:0008168,GO:0008173,GO:0008649,GO:0008757,GO:0009451,GO:0009893,GO:0009987,GO:0010467,GO:0010468,GO:0010604,GO:0010628,GO:0016070,GO:0016072,GO:0016435,GO:0016740,GO:0016741,GO:…	Williams Beuren syndrome chromosome region 22
Cluster 1	fhe-miR-1-P2_3p	maker-scaffold10x_1309_pilon-snap-gene-0.84	360	7248	6500.XP_005099517.1	RhoGEF4	GO:0003674,GO:0005085,GO:0005088,GO:0005089,GO:0005488,GO:0005515,GO:0005575,GO:0005622,GO:0005623,GO:0005634,GO:0005737,GO:0008150,GO:0009966,GO:0009967,GO:0010638,GO:0010646,GO:0010647,GO:0017016,GO:0017048,GO:0019899,GO:0023051,GO:0023056,GO:0031267,GO:0032231,GO:0032233,GO:0032956,GO:0032970,GO:0033043,GO:0035023,GO:0035025,GO:0043226,GO:0043227,GO:0043229,GO:0043231,GO:0044087,GO:0044089,GO:…	Rho guanyl-nucleotide exchange factor activity
Cluster 1	fhe-miR-1-P2_3p	maker-scaffold10x_1309_pilon-snap-gene-0.84	420	7308	6500.XP_005099517.1	RhoGEF4	GO:0003674,GO:0005085,GO:0005088,GO:0005089,GO:0005488,GO:0005515,GO:0005575,GO:0005622,GO:0005623,GO:0005634,GO:0005737,GO:0008150,GO:0009966,GO:0009967,GO:0010638,GO:0010646,GO:0010647,GO:0017016,GO:0017048,GO:0019899,GO:0023051,GO:0023056,GO:0031267,GO:0032231,GO:0032233,GO:0032956,GO:0032970,GO:0033043,GO:0035023,GO:0035025,GO:0043226,GO:0043227,GO:0043229,GO:0043231,GO:0044087,GO:0044089,GO:…	Rho guanyl-nucleotide exchange factor activity
Cluster 1	fhe-miR-1-P2_3p	maker-scaffold10x_13_pilon-snap-gene-1.82	253	1069	-	-	-	Glycosylphosphatidylinositol-mannosyltransferase I%2C PIG-X/PBN1
Cluster 1	fhe-miR-1-P2_3p	maker-scaffold10x_1296_pilon-snap-gene-0.16	2386	3324	-	-	-	-
Cluster 1	fhe-miR-1-P2_3p	maker-scaffold10x_1296_pilon-snap-gene-0.16	5690	6628	-	-	-	-
Cluster 1	fhe-miR-1-P2_3p	maker-scaffold10x_1296_pilon-pred_gff_StringTie-gene-0.42	15597	25219	-	-	-	-
Cluster 1	fhe-miR-1-P2_3p	maker-scaffold10x_1278_pilon-snap-gene-0.16	618	7683	6183.Smp_128750.1	CCDC141	-	coreceptor activity involved in Wnt signaling pathway, planar cell polarity pathway
Cluster 1	fhe-miR-1-P2_3p	maker-scaffold10x_1278_pilon-snap-gene-0.16	1371	8436	6183.Smp_128750.1	CCDC141	-	coreceptor activity involved in Wnt signaling pathway, planar cell polarity pathway
Cluster 1	fhe-miR-1-P2_3p	maker-scaffold10x_1257_pilon-snap-gene-0.75	2841	6757	6183.Smp_173450.1	KIF4A	GO:0000003,GO:0000022,GO:0000070,GO:0000226,GO:0000228,GO:0000278,GO:0000280,GO:0000281,GO:0000793,GO:0000794,GO:0000819,GO:0000910,GO:0002376,GO:0002478,GO:0002495,GO:0002504,GO:0003674,GO:0003774,GO:0003777,GO:0003824,GO:0005488,GO:0005515,GO:0005575,GO:0005576,GO:0005622,GO:0005623,GO:0005634,GO:0005654,GO:0005694,GO:0005737,GO:0005818,GO:0005819,GO:0005829,GO:0005856,GO:0005871,GO:0005874,GO:…	Belongs to the TRAFAC class myosin-kinesin ATPase superfamily. Kinesin family
Cluster 1	fhe-miR-1-P2_3p	maker-scaffold10x_124_pilon-snap-gene-0.17	4066	6023	6183.Smp_167540.1	CDT1	GO:0000003,GO:0000070,GO:0000075,GO:0000076,GO:0000082,GO:0000083,GO:0000226,GO:0000278,GO:0000280,GO:0000281,GO:0000819,GO:0000910,GO:0002064,GO:0002065,GO:0002066,GO:0002376,GO:0003006,GO:0003674,GO:0003676,GO:0003677,GO:0003682,GO:0005488,GO:0005515,GO:0005575,GO:0005622,GO:0005623,GO:0005634,GO:0005654,GO:0005657,GO:0005694,GO:0005737,GO:0005829,GO:0006139,GO:0006259,GO:0006260,GO:0006261,GO:…	DNA replication factor
Cluster 1	fhe-miR-1-P2_3p	maker-scaffold10x_1193_pilon-snap-gene-0.4	122	1244	6183.Smp_020920.1	DNAJB5	GO:0000122,GO:0001671,GO:0002682,GO:0002684,GO:0003674,GO:0003712,GO:0003714,GO:0005488,GO:0005515,GO:0005575,GO:0005622,GO:0005623,GO:0005634,GO:0005654,GO:0005737,GO:0005829,GO:0005886,GO:0006355,GO:0006357,GO:0006457,GO:0006458,GO:0006950,GO:0006986,GO:0008047,GO:0008134,GO:0008150,GO:0008593,GO:0009266,GO:0009408,GO:0009628,GO:0009889,GO:0009890,GO:0009892,GO:0009966,GO:0009968,GO:0009987,GO:…	unfolded protein binding
Cluster 1	fhe-miR-1-P2_3p	maker-scaffold10x_119_pilon-snap-gene-0.2	94	2654	-	-	-	-
Cluster 1	fhe-miR-1-P2_3p	maker-scaffold10x_1189_pilon-snap-gene-0.105	491	6621	6183.Smp_134590.1	UNC13C	GO:0000003,GO:0000149,GO:0001505,GO:0001558,GO:0001565,GO:0001566,GO:0001678,GO:0001956,GO:0002791,GO:0002793,GO:0002831,GO:0002833,GO:0003674,GO:0005488,GO:0005515,GO:0005516,GO:0005575,GO:0005622,GO:0005623,GO:0005737,GO:0005794,GO:0005829,GO:0005886,GO:0005938,GO:0006518,GO:0006807,GO:0006810,GO:0006836,GO:0006887,GO:0006903,GO:0006904,GO:0006996,GO:0007154,GO:0007165,GO:0007267,GO:0007268,GO:…	diacylglycerol binding
Cluster 1	fhe-miR-1-P2_3p	maker-scaffold10x_1181_pilon-snap-gene-0.1	1915	16631	6183.Smp_175450.1	HYDIN	GO:0000226,GO:0001578,GO:0002064,GO:0003341,GO:0005575,GO:0005622,GO:0005623,GO:0005737,GO:0005856,GO:0005929,GO:0005930,GO:0006928,GO:0006996,GO:0007010,GO:0007017,GO:0007018,GO:0007275,GO:0007399,GO:0007417,GO:0007420,GO:0008150,GO:0009888,GO:0009987,GO:0016043,GO:0021591,GO:0022607,GO:0030030,GO:0030031,GO:0030154,GO:0030855,GO:0032501,GO:0032502,GO:0032838,GO:0035082,GO:0042995,GO:0043226,GO:…	axonemal central apparatus assembly
Cluster 1	fhe-miR-1-P2_3p	maker-scaffold10x_1176_pilon-snap-gene-0.17	617	2776	-	-	-	-
Cluster 1	fhe-miR-1-P2_3p	maker-scaffold10x_1165_pilon-snap-gene-0.17	262	5798	6183.Smp_156160.1	WDR7	GO:0002244,GO:0002376,GO:0002520,GO:0005575,GO:0005622,GO:0005623,GO:0005737,GO:0006873,GO:0006885,GO:0007035,GO:0007275,GO:0007424,GO:0008021,GO:0008150,GO:0008593,GO:0009653,GO:0009966,GO:0009987,GO:0010646,GO:0012505,GO:0019725,GO:0023051,GO:0030003,GO:0030004,GO:0030097,GO:0030133,GO:0030154,GO:0030641,GO:0031410,GO:0031982,GO:0032501,GO:0032502,GO:0035148,GO:0035149,GO:0035152,GO:0035239,GO:…	hematopoietic progenitor cell differentiation
Cluster 1	fhe-miR-1-P2_3p	maker-scaffold10x_114_pilon-snap-gene-0.91	1508	3715	6211.A0A068Y6N1	WDR27	GO:0005575,GO:0005622,GO:0005623,GO:0005634,GO:0005654,GO:0031974,GO:0031981,GO:0043226,GO:0043227,GO:0043229,GO:0043231,GO:0043233,GO:0044422,GO:0044424,GO:0044428,GO:0044446,GO:0044464,GO:0070013	WD repeat domain 27
Cluster 1	fhe-miR-1-P2_3p	maker-scaffold10x_1137_pilon-snap-gene-0.105	1569	2959	6211.A0A068YD55	CECR5	GO:0005575,GO:0005622,GO:0005623,GO:0005737,GO:0005739,GO:0006629,GO:0006644,GO:0006650,GO:0006793,GO:0006796,GO:0008150,GO:0008152,GO:0008610,GO:0008654,GO:0009058,GO:0009987,GO:0019637,GO:0043226,GO:0043227,GO:0043229,GO:0043231,GO:0044237,GO:0044238,GO:0044249,GO:0044255,GO:0044424,GO:0044444,GO:0044464,GO:0045017,GO:0046474,GO:0046486,GO:0071704,GO:0090407,GO:1901576	cat eye syndrome
Cluster 1	fhe-miR-1-P2_3p	maker-scaffold10x_1137_pilon-augustus-gene-0.75	789	3028	6183.Smp_166190.1	TIAL1	GO:0000003,GO:0000323,GO:0000375,GO:0000377,GO:0000381,GO:0000398,GO:0001817,GO:0001818,GO:0002119,GO:0002164,GO:0003006,GO:0003674,GO:0003676,GO:0003723,GO:0003727,GO:0003729,GO:0005488,GO:0005575,GO:0005622,GO:0005623,GO:0005634,GO:0005654,GO:0005685,GO:0005737,GO:0005764,GO:0005773,GO:0005829,GO:0006139,GO:0006355,GO:0006357,GO:0006396,GO:0006397,GO:0006417,GO:0006725,GO:0006807,GO:0006915,GO:…	Tia1 cytotoxic granule-associated RNA binding
Cluster 1	fhe-miR-1-P2_3p	maker-scaffold10x_113_pilon-snap-gene-0.196	581	1400	27923.ML06097a-PA	-	-	acyl-CoA oxidase activity
Cluster 1	fhe-miR-1-P2_3p	maker-scaffold10x_113_pilon-snap-gene-0.196	599	1418	27923.ML06097a-PA	-	-	acyl-CoA oxidase activity
Cluster 1	fhe-miR-1-P2_3p	maker-scaffold10x_113_pilon-snap-gene-0.194	256	3020	6183.Smp_149930.1	SLC8B1	GO:0002682,GO:0002685,GO:0002688,GO:0002791,GO:0003674,GO:0005215,GO:0005432,GO:0005488,GO:0005515,GO:0005575,GO:0005622,GO:0005623,GO:0005737,GO:0005739,GO:0005740,GO:0005743,GO:0005886,GO:0006810,GO:0006811,GO:0006812,GO:0006814,GO:0006816,GO:0006839,GO:0006851,GO:0006873,GO:0006874,GO:0006875,GO:0007204,GO:0007275,GO:0007399,GO:0008150,GO:0008324,GO:0009987,GO:0010646,GO:0010769,GO:0010817,GO:…	calcium:sodium antiporter activity involved in regulation of cardiac muscle cell membrane potential
Cluster 1	fhe-miR-1-P2_3p	maker-scaffold10x_113_pilon-pred_gff_StringTie-gene-0.102	4089	11925	-	-	-	-
Cluster 1	fhe-miR-1-P2_3p	maker-scaffold10x_113_pilon-pred_gff_StringTie-gene-0.102	99284	107120	-	-	-	-
Cluster 1	fhe-miR-1-P2_3p	maker-scaffold10x_113_pilon-pred_gff_StringTie-gene-0.102	173941	181777	-	-	-	-
Cluster 1	fhe-miR-1-P2_3p	maker-scaffold10x_113_pilon-pred_gff_StringTie-gene-0.102	179372	187208	-	-	-	-
Cluster 1	fhe-miR-1-P2_3p	maker-scaffold10x_113_pilon-pred_gff_StringTie-gene-0.102	279436	287272	-	-	-	-
Cluster 1	fhe-miR-1-P2_3p	maker-scaffold10x_113_pilon-pred_gff_StringTie-gene-0.102	391664	399500	-	-	-	-
Cluster 1	fhe-miR-1-P2_3p	maker-scaffold10x_113_pilon-pred_gff_StringTie-gene-0.102	392362	400198	-	-	-	-
Cluster 1	fhe-miR-1-P2_3p	maker-scaffold10x_113_pilon-pred_gff_StringTie-gene-0.102	407267	415103	-	-	-	-
Cluster 1	fhe-miR-1-P2_3p	maker-scaffold10x_1087_pilon-snap-gene-0.68	2381	4333	-	-	-	-
Cluster 1	fhe-miR-1-P2_3p	maker-scaffold10x_1086_pilon-snap-gene-0.93	506	2593	6183.Smp_133350.1	GTPBP4	GO:0000079,GO:0000166,GO:0000226,GO:0000278,GO:0000280,GO:0000463,GO:0000470,GO:0001882,GO:0001883,GO:0001932,GO:0003674,GO:0003824,GO:0003924,GO:0005488,GO:0005525,GO:0005575,GO:0005622,GO:0005623,GO:0005634,GO:0005635,GO:0005730,GO:0005737,GO:0005794,GO:0005829,GO:0006139,GO:0006275,GO:0006364,GO:0006396,GO:0006725,GO:0006807,GO:0006996,GO:0007010,GO:0007017,GO:0007049,GO:0007051,GO:0007052,GO:…	negative regulation of collagen binding
Cluster 1	fhe-miR-1-P2_3p	maker-scaffold10x_1083_pilon-snap-gene-0.14	2760	3637	7370.XP_005184520.1	ETFA	GO:0000166,GO:0001655,GO:0001700,GO:0002009,GO:0003674,GO:0003824,GO:0005488,GO:0005575,GO:0005622,GO:0005623,GO:0005737,GO:0005739,GO:0005759,GO:0006082,GO:0006091,GO:0006119,GO:0006139,GO:0006163,GO:0006629,GO:0006631,GO:0006635,GO:0006725,GO:0006753,GO:0006793,GO:0006796,GO:0006807,GO:0007275,GO:0007424,GO:0007439,GO:0007442,GO:0007443,GO:0008150,GO:0008152,GO:0008258,GO:0009055,GO:0009056,GO:…	Flavin adenine dinucleotide binding
Cluster 1	fhe-miR-1-P2_3p	maker-scaffold10x_1074_pilon-snap-gene-0.109	3681	4634	6183.Smp_068480.1	VTI1A	GO:0000139,GO:0000149,GO:0003674,GO:0005484,GO:0005488,GO:0005515,GO:0005575,GO:0005622,GO:0005623,GO:0005737,GO:0005768,GO:0005770,GO:0005773,GO:0005776,GO:0005783,GO:0005789,GO:0005794,GO:0005798,GO:0005802,GO:0006605,GO:0006623,GO:0006810,GO:0006886,GO:0006888,GO:0006891,GO:0006892,GO:0006896,GO:0006906,GO:0006914,GO:0006996,GO:0007030,GO:0007034,GO:0008021,GO:0008104,GO:0008150,GO:0008152,GO:…	vesicle fusion with Golgi apparatus
Cluster 1	fhe-miR-1-P2_3p	maker-scaffold10x_1050_pilon-snap-gene-0.13	378	2727	6183.Smp_145470.1	-	-	zinc finger
Cluster 1	fhe-miR-1-P2_3p	maker-scaffold10x_1050_pilon-pred_gff_StringTie-gene-0.58	743	1085	-	-	-	-
Cluster 1	fhe-miR-1-P2_3p	maker-scaffold10x_1050_pilon-augustus-gene-0.71	118	406	6183.Smp_157390.1	-	-	Lipoma HMGIC fusion partner-like protein
Cluster 1	fhe-miR-1-P2_3p	maker-scaffold10x_1041_pilon-snap-gene-0.9	2993	3929	-	-	-	-
Cluster 1	fhe-miR-1-P2_3p	maker-scaffold10x_1035_pilon-augustus-gene-0.15	1921	3045	6211.A0A068YKQ1	CTDSPL	GO:0001932,GO:0001933,GO:0003674,GO:0003824,GO:0004721,GO:0004722,GO:0005575,GO:0005622,GO:0005623,GO:0005634,GO:0005654,GO:0006355,GO:0006357,GO:0006464,GO:0006470,GO:0006793,GO:0006796,GO:0006807,GO:0007275,GO:0007346,GO:0007399,GO:0008150,GO:0008152,GO:0008420,GO:0009889,GO:0009892,GO:0009987,GO:0010468,GO:0010556,GO:0010563,GO:0010564,GO:0010605,GO:0010721,GO:0010948,GO:0016311,GO:0016787,GO:…	phosphoprotein phosphatase activity
Cluster 1	fhe-miR-1-P2_3p	maker-scaffold10x_103_pilon-snap-gene-0.106	3903	7476	6211.A0A068YAV2	CDK5RAP3	GO:0000075,GO:0000077,GO:0000079,GO:0000278,GO:0001932,GO:0001933,GO:0003674,GO:0005488,GO:0005515,GO:0005575,GO:0005622,GO:0005623,GO:0005634,GO:0005730,GO:0005737,GO:0005813,GO:0005815,GO:0005829,GO:0005856,GO:0006355,GO:0006357,GO:0006464,GO:0006469,GO:0006807,GO:0006915,GO:0006921,GO:0006950,GO:0006974,GO:0006986,GO:0007049,GO:0007093,GO:0007095,GO:0007154,GO:0007165,GO:0007275,GO:0007346,GO:…	CDK5 regulatory subunit associated protein 3
Cluster 1	fhe-miR-1-P2_3p	maker-scaffold10x_1017_pilon-pred_gff_StringTie-gene-0.81	4805	6512	6183.Smp_039400.1	eif5a2	GO:0000003,GO:0002119,GO:0002164,GO:0003006,GO:0003674,GO:0005488,GO:0005515,GO:0007275,GO:0007276,GO:0007548,GO:0008104,GO:0008150,GO:0008406,GO:0009653,GO:0009791,GO:0009887,GO:0019953,GO:0022414,GO:0032501,GO:0032502,GO:0032504,GO:0033036,GO:0035262,GO:0044703,GO:0045137,GO:0045138,GO:0046661,GO:0048513,GO:0048608,GO:0048609,GO:0048731,GO:0048856,GO:0051179,GO:0051704,GO:0061458,GO:0090598	positive regulation of translational termination
Cluster 1	fhe-miR-1-P2_3p	maker-scaffold10x_1010_pilon-snap-gene-0.102	1512	5790	6211.A0A068Y1D7	-	-	Integrin alpha
Cluster 1	fhe-miR-1-P2_3p	maker-scaffold10x_1010_pilon-snap-gene-0.100	671	3567	-	-	-	GDNF receptor alpha
Cluster 1	fhe-miR-1-P2_3p	maker-scaffold10x_1010_pilon-pred_gff_StringTie-gene-0.79	7373	28792	6500.XP_005100564.1	ARL6	GO:0000166,GO:0001654,GO:0001882,GO:0001883,GO:0003008,GO:0003407,GO:0003674,GO:0003824,GO:0003924,GO:0005488,GO:0005525,GO:0005543,GO:0005575,GO:0005622,GO:0005623,GO:0005737,GO:0005829,GO:0005856,GO:0005874,GO:0005879,GO:0005881,GO:0005886,GO:0005929,GO:0005930,GO:0006464,GO:0006471,GO:0006605,GO:0006612,GO:0006807,GO:0006810,GO:0006886,GO:0006996,GO:0007154,GO:0007165,GO:0007166,GO:0007264,GO:…	Belongs to the small GTPase superfamily. Arf family
Cluster 1	fhe-miR-1-P2_3p	maker-scaffold10x_1008_pilon-snap-gene-0.3	402	803	-	-	-	PH-like domain superfamily
Cluster 1	fhe-miR-1-P2_3p	augustus_masked-scaffold10x_712_pilon-processed-gene-0.52	5049	9010	6183.Smp_141900.1	CEP290	GO:0000086,GO:0000278,GO:0001654,GO:0001655,GO:0001750,GO:0001754,GO:0001775,GO:0001822,GO:0001894,GO:0001895,GO:0002009,GO:0002252,GO:0002263,GO:0002274,GO:0002275,GO:0002283,GO:0002366,GO:0002376,GO:0002443,GO:0002444,GO:0002446,GO:0003674,GO:0005488,GO:0005515,GO:0005575,GO:0005576,GO:0005622,GO:0005623,GO:0005634,GO:0005737,GO:0005813,GO:0005814,GO:0005815,GO:0005829,GO:0005856,GO:0005929,GO:…	otic vesicle formation
Cluster 1	fhe-miR-1-P2_3p	augustus_masked-scaffold10x_469_pilon-processed-gene-0.37	2048	6894	7668.SPU_027330-tr	TNRC18	GO:0000785,GO:0000976,GO:0001067,GO:0002009,GO:0002165,GO:0003674,GO:0003676,GO:0003677,GO:0003682,GO:0003690,GO:0005488,GO:0005575,GO:0005622,GO:0005623,GO:0005634,GO:0005635,GO:0005654,GO:0005677,GO:0005694,GO:0005737,GO:0005739,GO:0005829,GO:0006323,GO:0006325,GO:0006333,GO:0006338,GO:0006342,GO:0006355,GO:0006996,GO:0007275,GO:0007444,GO:0007552,GO:0007560,GO:0008150,GO:0009653,GO:0009791,GO:…	heterochromatin assembly
Cluster 1	fhe-miR-1-P2_3p	augustus_masked-scaffold10x_1866_pilon-processed-gene-0.25	9134	10555	6183.Smp_174230.1	UNC80	GO:0003674,GO:0005215,GO:0005216,GO:0005261,GO:0005575,GO:0005623,GO:0005886,GO:0006810,GO:0006811,GO:0006812,GO:0007610,GO:0007622,GO:0007623,GO:0007626,GO:0008150,GO:0008324,GO:0015075,GO:0015267,GO:0015318,GO:0016020,GO:0016021,GO:0022803,GO:0022838,GO:0022857,GO:0022890,GO:0030424,GO:0031224,GO:0032991,GO:0034220,GO:0034702,GO:0034703,GO:0040012,GO:0040017,GO:0042221,GO:0042493,GO:0042592,GO:…	ion transmembrane transport
Cluster 1	fhe-miR-1-P2_3p	augustus_masked-scaffold10x_1781_pilon-processed-gene-0.18	207	2048	6183.Smp_073510.1	MAP2K3	GO:0000003,GO:0000165,GO:0000187,GO:0000302,GO:0000303,GO:0000305,GO:0000578,GO:0001817,GO:0001932,GO:0001934,GO:0002218,GO:0002221,GO:0002225,GO:0002251,GO:0002253,GO:0002376,GO:0002385,GO:0002682,GO:0002684,GO:0002697,GO:0002699,GO:0002700,GO:0002702,GO:0002753,GO:0002757,GO:0002758,GO:0002759,GO:0002760,GO:0002764,GO:0002784,GO:0002831,GO:0002833,GO:0002920,GO:0002922,GO:0003002,GO:0003006,GO:…	MAP kinase kinase activity
Cluster 1	fhe-miR-1-P2_3p	16_00134224	214	3727	-	-	-	-
Cluster 1	fhe-miR-1-P2_3p	16_00129429	46	557	-	-	-	-
Cluster 1	fhe-miR-1-P2_3p	16_00125172	504	1295	-	-	-	-
Cluster 1	fhe-miR-1-P2_3p	16_00124457	349	10347	136037.KDR20625	PIGW	GO:0003674,GO:0003824,GO:0005575,GO:0005622,GO:0005623,GO:0005737,GO:0005783,GO:0005789,GO:0006464,GO:0006497,GO:0006505,GO:0006506,GO:0006629,GO:0006643,GO:0006644,GO:0006650,GO:0006661,GO:0006664,GO:0006793,GO:0006796,GO:0006807,GO:0008104,GO:0008150,GO:0008152,GO:0008374,GO:0008610,GO:0008654,GO:0009058,GO:0009059,GO:0009247,GO:0009987,GO:0012505,GO:0016020,GO:0016254,GO:0016740,GO:0016746,GO:…	acetyltransferase, which acetylates the inositol ring of phosphatidylinositol during biosynthesis of GPI- anchor
Cluster 1	fhe-miR-1-P2_3p	16_00119718	126	630	6211.A0A068Y4J8	-	-	-
Cluster 1	fhe-miR-1-P2_3p	16_00112547	51	535	6183.Smp_147160.1	-	-	-
Cluster 1	fhe-miR-1-P2_3p	16_00112439	51	726	6183.Smp_147160.1	-	-	-
Cluster 1	fhe-miR-1-P2_3p	16_00112312	51	659	6183.Smp_147160.1	-	-	-
Cluster 1	fhe-miR-1-P2_3p	16_00105701	3976	5198	-	-	-	-
Cluster 1	fhe-miR-1-P2_3p	16_00105631	2919	4145	-	-	-	-
Cluster 1	fhe-miR-1-P2_3p	16_00103770	731	1143	7213.XP_004526006.1	OSBPL9	GO:0003674,GO:0005215,GO:0005319,GO:0005488,GO:0005515,GO:0005516,GO:0005575,GO:0005622,GO:0005623,GO:0005737,GO:0005794,GO:0005829,GO:0006082,GO:0006629,GO:0006694,GO:0006699,GO:0006810,GO:0006869,GO:0008150,GO:0008152,GO:0008202,GO:0008206,GO:0008610,GO:0009058,GO:0009987,GO:0010876,GO:0012505,GO:0015248,GO:0015850,GO:0015918,GO:0016053,GO:0019752,GO:0032787,GO:0033036,GO:0043226,GO:0043227,GO:…	Oxysterol-binding protein
Cluster 1	fhe-miR-1-P2_3p	16_00102929	58	554	-	-	-	-
Cluster 1	fhe-miR-1-P2_3p	16_00096276	4422	6219	-	-	-	-
Cluster 1	fhe-miR-1-P2_3p	16_00090621	1499	3874	-	-	-	-
Cluster 1	fhe-miR-1-P2_3p	16_00079069	1261	2782	6183.Smp_199470.1	-	-	protein phosphatase regulator activity
Cluster 1	fhe-miR-1-P2_3p	16_00078822	272	2982	-	-	-	-
Cluster 1	fhe-miR-1-P2_3p	16_00078777	272	964	-	-	-	-
Cluster 1	fhe-miR-1-P2_3p	16_00068240	35	603	6183.Smp_072080.1	PTS	GO:0003674,GO:0003824,GO:0003874,GO:0005488,GO:0005515,GO:0005575,GO:0005622,GO:0005623,GO:0005737,GO:0005739,GO:0005829,GO:0006066,GO:0006082,GO:0006520,GO:0006725,GO:0006728,GO:0006729,GO:0006732,GO:0006807,GO:0007275,GO:0007399,GO:0007417,GO:0008150,GO:0008152,GO:0009058,GO:0009108,GO:0009987,GO:0016829,GO:0016835,GO:0016838,GO:0017144,GO:0018130,GO:0019438,GO:0019751,GO:0019752,GO:0019889,GO:…	6-pyruvoyltetrahydropterin synthase activity
Cluster 1	fhe-miR-1-P2_3p	16_00062324	380	1281	7668.SPU_019416-tr	-	-	retrotransposable element Tf2 155 kDa protein type 1-like
Cluster 1	fhe-miR-1-P2_3p	16_00062056	380	1552	7668.SPU_019416-tr	-	-	retrotransposable element Tf2 155 kDa protein type 1-like
Cluster 1	fhe-miR-1-P2_3p	16_00061639	1160	3692	27923.ML051320a-PA	-	-	BH2 domain binding
Cluster 1	fhe-miR-1-P2_3p	16_00053295	1564	4095	6087.XP_004208704.1	-	-	transposition, RNA-mediated
Cluster 1	fhe-miR-1-P2_3p	16_00051780	479	1542	6412.HelroP127646	SPDEF	GO:0000122,GO:0000981,GO:0001227,GO:0002064,GO:0002065,GO:0002066,GO:0002067,GO:0003674,GO:0003676,GO:0003677,GO:0003700,GO:0005488,GO:0005575,GO:0005622,GO:0005623,GO:0005634,GO:0006355,GO:0006357,GO:0007275,GO:0008150,GO:0009888,GO:0009889,GO:0009890,GO:0009891,GO:0009892,GO:0009893,GO:0009987,GO:0010453,GO:0010454,GO:0010455,GO:0010468,GO:0010556,GO:0010557,GO:0010558,GO:0010604,GO:0010605,GO:…	lung goblet cell differentiation
Cluster 1	fhe-miR-1-P2_3p	16_00051233	2104	7944	6183.Smp_166950.1	-	-	retrotransposable element Tf2 155 kDa protein type 1-like
Cluster 1	fhe-miR-1-P2_3p	16_00051198	2104	11452	6183.Smp_166950.1	-	-	retrotransposable element Tf2 155 kDa protein type 1-like
Cluster 1	fhe-miR-1-P2_3p	16_00050497	69	956	-	-	-	-
Cluster 1	fhe-miR-1-P2_3p	16_00040921	40	847	-	-	-	-
Cluster 1	fhe-miR-1-P2_3p	16_00040916	40	1010	-	-	-	-
Cluster 1	fhe-miR-1-P2_3p	16_00040909	40	1083	-	-	-	-
Cluster 1	fhe-miR-1-P2_3p	16_00029049	131	1054	-	-	-	-
Cluster 1	fhe-miR-1-P2_3p	16_00028319	333	1382	-	-	-	-
Cluster 1	fhe-miR-1-P2_3p	16_00026161	109	689	-	-	-	-
Cluster 1	fhe-miR-1-P2_3p	16_00025880	109	596	-	-	-	-
Cluster 1	fhe-miR-1-P2_3p	16_00025876	109	786	-	-	-	-
Cluster 1	fhe-miR-1-P2_3p	16_00022902	65	1127	-	-	-	-
Cluster 1	fhe-miR-1-P2_3p	16_00021607	223	830	-	-	-	-
Cluster 1	fhe-miR-1-P2_3p	16_00020588	222	1458	-	-	-	-
Cluster 1	fhe-miR-1-P2_3p	16_00020588	2706	3942	-	-	-	-
Cluster 1	fhe-miR-1-P2_3p	16_00020587	222	1458	-	-	-	-
Cluster 1	fhe-miR-1-P2_3p	16_00020587	2706	3942	-	-	-	-
Cluster 1	fhe-miR-1-P2_3p	16_00020522	222	1489	-	-	-	-
Cluster 1	fhe-miR-1-P2_3p	16_00016995	1139	1889	-	-	-	-
Cluster 1	fhe-miR-71-P1b_5p	snap_masked-scaffold10x_894_pilon-processed-gene-0.52	1414	3151	6183.Smp_142380.1	C11orf30	GO:0000118,GO:0000228,GO:0000785,GO:0000790,GO:0003674,GO:0005488,GO:0005515,GO:0005575,GO:0005622,GO:0005623,GO:0005634,GO:0005654,GO:0005694,GO:0031974,GO:0031981,GO:0032991,GO:0042802,GO:0042803,GO:0043226,GO:0043227,GO:0043228,GO:0043229,GO:0043231,GO:0043232,GO:0043233,GO:0044422,GO:0044424,GO:0044427,GO:0044428,GO:0044446,GO:0044451,GO:0044454,GO:0044464,GO:0046983,GO:0070013,GO:0070822,GO:…	regulation of nucleic acid-templated transcription
Cluster 1	fhe-miR-71-P1b_5p	snap_masked-scaffold10x_732_pilon-processed-gene-0.55	111	1518	6183.Smp_166580.1	FDXR	GO:0000166,GO:0002165,GO:0003674,GO:0003824,GO:0004324,GO:0005488,GO:0005575,GO:0005622,GO:0005623,GO:0005737,GO:0005739,GO:0005759,GO:0006066,GO:0006091,GO:0006139,GO:0006629,GO:0006694,GO:0006700,GO:0006706,GO:0006707,GO:0006725,GO:0006732,GO:0006733,GO:0006739,GO:0006743,GO:0006744,GO:0006753,GO:0006793,GO:0006796,GO:0006807,GO:0007275,GO:0007552,GO:0007591,GO:0007610,GO:0007635,GO:0008150,GO:…	NADPH-adrenodoxin reductase activity
Cluster 1	fhe-miR-71-P1b_5p	snap_masked-scaffold10x_431_pilon-processed-gene-0.1	492	951	6183.Smp_126170.1	RABEP1	GO:0003674,GO:0005488,GO:0005515,GO:0005575,GO:0005622,GO:0005623,GO:0005737,GO:0005768,GO:0005769,GO:0006810,GO:0006897,GO:0008150,GO:0008270,GO:0009987,GO:0010008,GO:0012505,GO:0016020,GO:0016043,GO:0016192,GO:0017016,GO:0017137,GO:0018996,GO:0019899,GO:0019904,GO:0030139,GO:0031090,GO:0031267,GO:0031410,GO:0031901,GO:0031982,GO:0032501,GO:0032535,GO:0032794,GO:0032991,GO:0042303,GO:0042802,GO:…	growth factor activity
Cluster 1	fhe-miR-71-P1b_5p	snap_masked-scaffold10x_430_pilon-processed-gene-0.15	2004	4296	6412.HelroP86050	-	GO:0003674,GO:0005215,GO:0005216,GO:0005217,GO:0005221,GO:0005244,GO:0005249,GO:0005261,GO:0005267,GO:0005575,GO:0005623,GO:0005886,GO:0005887,GO:0006810,GO:0006811,GO:0006812,GO:0006813,GO:0007154,GO:0007165,GO:0008150,GO:0008324,GO:0009987,GO:0015075,GO:0015077,GO:0015079,GO:0015267,GO:0015276,GO:0015318,GO:0015672,GO:0016020,GO:0016021,GO:0017071,GO:0019932,GO:0019935,GO:0022803,GO:0022832,GO:…	Cyclic nucleotide-monophosphate binding domain
Cluster 1	fhe-miR-71-P1b_5p	snap_masked-scaffold10x_430_pilon-processed-gene-0.15	5650	7942	6412.HelroP86050	-	GO:0003674,GO:0005215,GO:0005216,GO:0005217,GO:0005221,GO:0005244,GO:0005249,GO:0005261,GO:0005267,GO:0005575,GO:0005623,GO:0005886,GO:0005887,GO:0006810,GO:0006811,GO:0006812,GO:0006813,GO:0007154,GO:0007165,GO:0008150,GO:0008324,GO:0009987,GO:0015075,GO:0015077,GO:0015079,GO:0015267,GO:0015276,GO:0015318,GO:0015672,GO:0016020,GO:0016021,GO:0017071,GO:0019932,GO:0019935,GO:0022803,GO:0022832,GO:…	Cyclic nucleotide-monophosphate binding domain
Cluster 1	fhe-miR-71-P1b_5p	snap_masked-scaffold10x_280_pilon-processed-gene-0.40	68	842	-	-	-	-
Cluster 1	fhe-miR-71-P1b_5p	snap_masked-scaffold10x_1813_pilon-processed-gene-0.80	870	2739	-	-	-	-
Cluster 1	fhe-miR-71-P1b_5p	snap_masked-scaffold10x_1448_pilon-processed-gene-0.7	579	3704	6183.Smp_078710.1	DYM	GO:0001501,GO:0003674,GO:0005488,GO:0005515,GO:0005575,GO:0005622,GO:0005623,GO:0005737,GO:0005794,GO:0006996,GO:0007030,GO:0007275,GO:0008150,GO:0009987,GO:0010256,GO:0012505,GO:0016043,GO:0019899,GO:0032501,GO:0032502,GO:0043226,GO:0043227,GO:0043229,GO:0043231,GO:0044424,GO:0044444,GO:0044464,GO:0048513,GO:0048731,GO:0048856,GO:0060348,GO:0071840	Golgi organization
Cluster 1	fhe-miR-71-P1b_5p	snap_masked-scaffold10x_1366_pilon-processed-gene-0.46	678	2502	7918.ENSLOCP00000009988	SLC7A4	GO:0003333,GO:0003674,GO:0005215,GO:0005342,GO:0005575,GO:0006082,GO:0006520,GO:0006807,GO:0006810,GO:0006811,GO:0006820,GO:0006865,GO:0008150,GO:0008152,GO:0008509,GO:0008514,GO:0009987,GO:0015075,GO:0015171,GO:0015174,GO:0015318,GO:0015711,GO:0015802,GO:0015849,GO:0016020,GO:0016021,GO:0019752,GO:0022857,GO:0031224,GO:0034220,GO:0043436,GO:0044237,GO:0044238,GO:0044281,GO:0044425,GO:0046942,GO:…	Solute carrier family 7 (cationic amino acid transporter, y system), member 4
Cluster 1	fhe-miR-71-P1b_5p	snap_masked-scaffold10x_1124_pilon-processed-gene-0.26	287	4842	6183.Smp_068990.1	SNRK	GO:0000166,GO:0000287,GO:0002376,GO:0002520,GO:0003674,GO:0003824,GO:0004672,GO:0004674,GO:0005488,GO:0005524,GO:0005575,GO:0005622,GO:0005623,GO:0005634,GO:0005737,GO:0006464,GO:0006468,GO:0006793,GO:0006796,GO:0006807,GO:0007154,GO:0007165,GO:0007275,GO:0008144,GO:0008150,GO:0008152,GO:0009987,GO:0010941,GO:0016301,GO:0016310,GO:0016740,GO:0016772,GO:0016773,GO:0017076,GO:0019538,GO:0023052,GO:…	protein kinase activity
Cluster 1	fhe-miR-71-P1b_5p	maker-scaffold10x_998_pilon-augustus-gene-0.72	9414	10729	-	-	-	BIR repeat
Cluster 1	fhe-miR-71-P1b_5p	maker-scaffold10x_99_pilon-snap-gene-0.65	92	2505	6183.Smp_141230.1	DYRK2	GO:0000003,GO:0000151,GO:0000166,GO:0000278,GO:0000281,GO:0000287,GO:0000578,GO:0000793,GO:0000910,GO:0001709,GO:0003002,GO:0003006,GO:0003674,GO:0003824,GO:0004672,GO:0004674,GO:0004713,GO:0005488,GO:0005515,GO:0005524,GO:0005575,GO:0005622,GO:0005623,GO:0005634,GO:0005654,GO:0005694,GO:0005737,GO:0005813,GO:0005815,GO:0005819,GO:0005829,GO:0005856,GO:0005938,GO:0005979,GO:0006109,GO:0006464,GO:…	P granule disassembly
Cluster 1	fhe-miR-71-P1b_5p	maker-scaffold10x_99_pilon-snap-gene-0.64	40	8776	6183.Smp_032150.1	CHMP3	GO:0000815,GO:0000920,GO:0002020,GO:0003674,GO:0005488,GO:0005515,GO:0005543,GO:0005546,GO:0005575,GO:0005622,GO:0005623,GO:0005737,GO:0005768,GO:0005769,GO:0005770,GO:0005829,GO:0005886,GO:0006810,GO:0006900,GO:0006914,GO:0006996,GO:0007032,GO:0007034,GO:0007041,GO:0008150,GO:0008152,GO:0008289,GO:0008333,GO:0009056,GO:0009987,GO:0010008,GO:0010256,GO:0010564,GO:0010824,GO:0012505,GO:0016020,GO:…	multivesicular body-lysosome fusion
Cluster 1	fhe-miR-71-P1b_5p	maker-scaffold10x_988_pilon-snap-gene-0.12	403	4229	-	-	-	-
Cluster 1	fhe-miR-71-P1b_5p	maker-scaffold10x_973_pilon-pred_gff_StringTie-gene-0.99	8072	8478	7668.SPU_020351-tr	-	-	-
Cluster 1	fhe-miR-71-P1b_5p	maker-scaffold10x_97_pilon-snap-gene-0.96	5599	9371	6183.Smp_009520.1	EARS2	GO:0000959,GO:0003674,GO:0003824,GO:0004812,GO:0004818,GO:0005575,GO:0005622,GO:0005623,GO:0005737,GO:0005739,GO:0006082,GO:0006139,GO:0006399,GO:0006412,GO:0006418,GO:0006424,GO:0006518,GO:0006520,GO:0006725,GO:0006807,GO:0008150,GO:0008152,GO:0009058,GO:0009059,GO:0009987,GO:0010467,GO:0016070,GO:0016874,GO:0016875,GO:0019538,GO:0019752,GO:0032543,GO:0034641,GO:0034645,GO:0034660,GO:0043038,GO:…	glutamate-tRNA(Gln) ligase activity
Cluster 1	fhe-miR-71-P1b_5p	maker-scaffold10x_97_pilon-snap-gene-0.89	165	1099	6183.Smp_153770.1	ERCC4	GO:0000003,GO:0000014,GO:0000109,GO:0000110,GO:0000228,GO:0000280,GO:0000428,GO:0000712,GO:0000722,GO:0000723,GO:0000724,GO:0000725,GO:0000726,GO:0000781,GO:0000784,GO:0001085,GO:0001091,GO:0001094,GO:0001098,GO:0001099,GO:0001709,GO:0003674,GO:0003676,GO:0003677,GO:0003684,GO:0003697,GO:0003824,GO:0004518,GO:0004519,GO:0004520,GO:0004536,GO:0005488,GO:0005515,GO:0005575,GO:0005622,GO:0005623,GO:…	ERCC excision repair 4, endonuclease catalytic subunit
Cluster 1	fhe-miR-71-P1b_5p	maker-scaffold10x_97_pilon-snap-gene-0.75	38	3271	6183.Smp_140640.1	TTI1	GO:0005575,GO:0005622,GO:0005623,GO:0005737,GO:0007154,GO:0007267,GO:0008150,GO:0009966,GO:0009987,GO:0010646,GO:0023051,GO:0023052,GO:0030154,GO:0031931,GO:0031932,GO:0032006,GO:0032502,GO:0032991,GO:0038201,GO:0044424,GO:0044464,GO:0045165,GO:0045168,GO:0046331,GO:0048583,GO:0048869,GO:0050789,GO:0050794,GO:0065007,GO:1902531	TELO2-interacting protein 1 homolog
Cluster 1	fhe-miR-71-P1b_5p	maker-scaffold10x_966_pilon-snap-gene-0.94	221	3304	6183.Smp_157340.1	RASSF1	GO:0000922,GO:0003674,GO:0005488,GO:0005515,GO:0005575,GO:0005622,GO:0005623,GO:0005634,GO:0005815,GO:0005819,GO:0005856,GO:0006950,GO:0006974,GO:0007049,GO:0007050,GO:0007154,GO:0007165,GO:0007264,GO:0007265,GO:0008150,GO:0008270,GO:0009893,GO:0009987,GO:0010564,GO:0010604,GO:0010948,GO:0015630,GO:0019222,GO:0022402,GO:0023052,GO:0031323,GO:0031325,GO:0031396,GO:0031398,GO:0031399,GO:0031401,GO:…	negative regulation of cell cycle arrest
Cluster 1	fhe-miR-71-P1b_5p	maker-scaffold10x_964_pilon-snap-gene-0.21	138	2113	6211.A0A068Y749	FICD	GO:0000166,GO:0003008,GO:0003674,GO:0003824,GO:0005488,GO:0005515,GO:0005524,GO:0005575,GO:0005622,GO:0005623,GO:0005634,GO:0005635,GO:0005737,GO:0005783,GO:0005789,GO:0005886,GO:0006464,GO:0006807,GO:0006810,GO:0006811,GO:0006812,GO:0006836,GO:0006950,GO:0006952,GO:0007600,GO:0007601,GO:0007610,GO:0007632,GO:0008081,GO:0008144,GO:0008150,GO:0008152,GO:0009314,GO:0009416,GO:0009581,GO:0009582,GO:…	protein adenylyltransferase activity
Cluster 1	fhe-miR-71-P1b_5p	maker-scaffold10x_958_pilon-augustus-gene-0.63	333	1637	6183.Smp_128340.1	-	-	-
Cluster 1	fhe-miR-71-P1b_5p	maker-scaffold10x_951_pilon-augustus-gene-0.24	424	2410	6211.A0A068YDU6	-	-	RAS and EF-hand
Cluster 1	fhe-miR-71-P1b_5p	maker-scaffold10x_949_pilon-augustus-gene-0.26	4398	8855	-	-	-	-
Cluster 1	fhe-miR-71-P1b_5p	maker-scaffold10x_942_pilon-snap-gene-0.47	164	1353	6183.Smp_210580.1	TRMT10C	GO:0000049,GO:0000959,GO:0000963,GO:0000964,GO:0000965,GO:0000966,GO:0001510,GO:0003674,GO:0003676,GO:0003723,GO:0003824,GO:0005488,GO:0005575,GO:0005622,GO:0005623,GO:0005634,GO:0005654,GO:0005737,GO:0005739,GO:0005759,GO:0006139,GO:0006396,GO:0006399,GO:0006400,GO:0006417,GO:0006725,GO:0006807,GO:0008033,GO:0008150,GO:0008152,GO:0008168,GO:0008173,GO:0008174,GO:0008175,GO:0008757,GO:0009019,GO:…	mRNA (adenine-N1-)-methyltransferase activity
Cluster 1	fhe-miR-71-P1b_5p	maker-scaffold10x_942_pilon-snap-gene-0.46	475	3195	48698.ENSPFOP00000012130	KLF1	GO:0000228,GO:0000785,GO:0000790,GO:0000976,GO:0000977,GO:0000978,GO:0000981,GO:0000982,GO:0000987,GO:0001012,GO:0001067,GO:0001077,GO:0001228,GO:0001701,GO:0001889,GO:0002262,GO:0002376,GO:0002520,GO:0003674,GO:0003676,GO:0003677,GO:0003690,GO:0003700,GO:0005488,GO:0005515,GO:0005575,GO:0005622,GO:0005623,GO:0005634,GO:0005654,GO:0005694,GO:0006139,GO:0006325,GO:0006338,GO:0006351,GO:0006355,GO:…	Kruppel-like factor d
Cluster 1	fhe-miR-71-P1b_5p	maker-scaffold10x_94_pilon-snap-gene-0.51	25	2177	-	-	-	Protein Lines
Cluster 1	fhe-miR-71-P1b_5p	maker-scaffold10x_939_pilon-snap-gene-0.17	2899	4324	6183.Smp_037900.1	-	-	regulation of lipid metabolic process
Cluster 1	fhe-miR-71-P1b_5p	maker-scaffold10x_938_pilon-snap-gene-0.59	801	5463	6183.Smp_125630.1	TCF7L2	GO:0000003,GO:0000122,GO:0000228,GO:0000785,GO:0000790,GO:0000902,GO:0000976,GO:0000977,GO:0000978,GO:0000980,GO:0000981,GO:0000987,GO:0001012,GO:0001067,GO:0001085,GO:0001103,GO:0001158,GO:0001205,GO:0001228,GO:0001503,GO:0001568,GO:0001678,GO:0001704,GO:0001707,GO:0001708,GO:0001709,GO:0001710,GO:0001944,GO:0002009,GO:0002164,GO:0002165,GO:0002168,GO:0002682,GO:0002791,GO:0002793,GO:0003002,GO:…	regulation of neuroblast migration
Cluster 1	fhe-miR-71-P1b_5p	maker-scaffold10x_936_pilon-pred_gff_StringTie-gene-0.38	1867	3648	-	-	-	-
Cluster 1	fhe-miR-71-P1b_5p	maker-scaffold10x_935_pilon-snap-gene-0.42	157	2561	6183.Smp_163680.1	-	-	RNA splicing
Cluster 1	fhe-miR-71-P1b_5p	maker-scaffold10x_935_pilon-snap-gene-0.42	816	3220	6183.Smp_163680.1	-	-	RNA splicing
Cluster 1	fhe-miR-71-P1b_5p	maker-scaffold10x_933_pilon-snap-gene-0.84	109	4732	6183.Smp_137530.1	TMF1	GO:0000003,GO:0000139,GO:0001675,GO:0001817,GO:0001819,GO:0003006,GO:0003008,GO:0003674,GO:0003712,GO:0005488,GO:0005515,GO:0005575,GO:0005622,GO:0005623,GO:0005634,GO:0005737,GO:0005783,GO:0005794,GO:0005829,GO:0006139,GO:0006351,GO:0006355,GO:0006366,GO:0006725,GO:0006807,GO:0006810,GO:0006928,GO:0006950,GO:0006952,GO:0006996,GO:0006997,GO:0007154,GO:0007267,GO:0007275,GO:0007276,GO:0007281,GO:…	positive regulation of testosterone secretion
Cluster 1	fhe-miR-71-P1b_5p	maker-scaffold10x_93_pilon-pred_gff_StringTie-gene-0.66	427	8370	-	-	-	Zinc finger C2H2-type
Cluster 1	fhe-miR-71-P1b_5p	maker-scaffold10x_926_pilon-augustus-gene-0.7	135	3293	6183.Smp_139020.1	TBCK	GO:0000166,GO:0003674,GO:0003824,GO:0004672,GO:0005096,GO:0005488,GO:0005515,GO:0005524,GO:0005575,GO:0005622,GO:0005623,GO:0005737,GO:0005819,GO:0005856,GO:0006464,GO:0006468,GO:0006793,GO:0006796,GO:0006807,GO:0006810,GO:0006886,GO:0006996,GO:0007010,GO:0007030,GO:0008047,GO:0008104,GO:0008144,GO:0008150,GO:0008152,GO:0008283,GO:0009966,GO:0009987,GO:0010256,GO:0010646,GO:0012505,GO:0015031,GO:…	regulation of vesicle fusion
Cluster 1	fhe-miR-71-P1b_5p	maker-scaffold10x_926_pilon-augustus-gene-0.6	726	2093	6183.Smp_132040.1	DNAJC28	GO:0000301,GO:0005575,GO:0005622,GO:0005623,GO:0005737,GO:0005794,GO:0006810,GO:0006890,GO:0006891,GO:0006996,GO:0007030,GO:0008150,GO:0009987,GO:0010256,GO:0012505,GO:0016043,GO:0016192,GO:0017119,GO:0022607,GO:0032991,GO:0034622,GO:0043226,GO:0043227,GO:0043229,GO:0043231,GO:0043933,GO:0044085,GO:0044422,GO:0044424,GO:0044431,GO:0044444,GO:0044446,GO:0044464,GO:0048193,GO:0048213,GO:0051179,GO:…	Golgi vesicle prefusion complex stabilization
Cluster 1	fhe-miR-71-P1b_5p	maker-scaffold10x_926_pilon-augustus-gene-0.17	466	1222	6500.XP_005107733.1	RNF11	GO:0000151,GO:0003674,GO:0003676,GO:0003677,GO:0003824,GO:0004842,GO:0005488,GO:0005575,GO:0005622,GO:0005623,GO:0005634,GO:0005737,GO:0005768,GO:0005769,GO:0006464,GO:0006508,GO:0006511,GO:0006807,GO:0008150,GO:0008152,GO:0008270,GO:0009056,GO:0009057,GO:0009987,GO:0010498,GO:0012505,GO:0016567,GO:0016740,GO:0019538,GO:0019787,GO:0019941,GO:0030163,GO:0031410,GO:0031982,GO:0032446,GO:0032991,GO:…	protein modification by small protein conjugation
Cluster 1	fhe-miR-71-P1b_5p	maker-scaffold10x_922_pilon-snap-gene-0.63	408	3288	6183.Smp_079410.1	PLK4	GO:0000003,GO:0000086,GO:0000226,GO:0000278,GO:0000280,GO:0000803,GO:0001578,GO:0001701,GO:0001741,GO:0001890,GO:0001892,GO:0003006,GO:0003674,GO:0003824,GO:0004672,GO:0004674,GO:0005488,GO:0005515,GO:0005575,GO:0005622,GO:0005623,GO:0005634,GO:0005694,GO:0005730,GO:0005737,GO:0005813,GO:0005814,GO:0005815,GO:0005829,GO:0005856,GO:0005886,GO:0006464,GO:0006468,GO:0006793,GO:0006796,GO:0006807,GO:…	centriole replication
Cluster 1	fhe-miR-71-P1b_5p	maker-scaffold10x_922_pilon-augustus-gene-0.20	285	3982	6211.A0A068YCX8	XPNPEP3	GO:0003008,GO:0003014,GO:0003094,GO:0003674,GO:0003824,GO:0004177,GO:0005488,GO:0005515,GO:0005575,GO:0005622,GO:0005623,GO:0005737,GO:0005739,GO:0006508,GO:0006807,GO:0008150,GO:0008152,GO:0008233,GO:0008235,GO:0008237,GO:0008238,GO:0010467,GO:0016485,GO:0016787,GO:0019538,GO:0030145,GO:0032501,GO:0042802,GO:0042803,GO:0043167,GO:0043169,GO:0043170,GO:0043226,GO:0043227,GO:0043229,GO:0043231,GO:…	X-prolyl aminopeptidase (aminopeptidase P) 3
Cluster 1	fhe-miR-71-P1b_5p	maker-scaffold10x_918_pilon-snap-gene-0.3	3335	6226	6211.A0A068Y8Y0	PRPF6	GO:0000244,GO:0000245,GO:0000375,GO:0000377,GO:0000387,GO:0000398,GO:0003674,GO:0003676,GO:0003712,GO:0003713,GO:0003723,GO:0005102,GO:0005488,GO:0005515,GO:0005575,GO:0005622,GO:0005623,GO:0005634,GO:0005654,GO:0005681,GO:0005682,GO:0005684,GO:0006139,GO:0006355,GO:0006357,GO:0006396,GO:0006397,GO:0006403,GO:0006725,GO:0006807,GO:0008134,GO:0008150,GO:0008152,GO:0008380,GO:0009889,GO:0009891,GO:…	spliceosomal tri-snRNP complex assembly
Cluster 1	fhe-miR-71-P1b_5p	maker-scaffold10x_908_pilon-snap-gene-1.158	280	1192	6183.Smp_157790.1	-	-	Neurotransmitter-gated ion-channel ligand binding domain
Cluster 1	fhe-miR-71-P1b_5p	maker-scaffold10x_907_pilon-augustus-gene-0.21	104	3226	6183.Smp_186680.1	-	-	GTPase-activator protein for Rho-like GTPases
Cluster 1	fhe-miR-71-P1b_5p	maker-scaffold10x_898_pilon-augustus-gene-0.27	412	2638	6183.Smp_168160.1	UBE3A	GO:0000003,GO:0000209,GO:0000902,GO:0000904,GO:0001541,GO:0001655,GO:0003006,GO:0003008,GO:0003674,GO:0003712,GO:0003713,GO:0003824,GO:0004842,GO:0005575,GO:0005622,GO:0005623,GO:0005634,GO:0005737,GO:0005829,GO:0006355,GO:0006357,GO:0006464,GO:0006508,GO:0006511,GO:0006807,GO:0006810,GO:0006897,GO:0007154,GO:0007165,GO:0007275,GO:0007338,GO:0007399,GO:0007417,GO:0007420,GO:0007422,GO:0007548,GO:…	sperm entry
Cluster 1	fhe-miR-71-P1b_5p	maker-scaffold10x_894_pilon-augustus-gene-0.81	105	2421	6183.Smp_194570.1	WSB2	GO:0000209,GO:0003674,GO:0003824,GO:0004842,GO:0005575,GO:0005622,GO:0005623,GO:0005737,GO:0005829,GO:0006464,GO:0006807,GO:0008150,GO:0008152,GO:0009987,GO:0016567,GO:0016740,GO:0019538,GO:0019787,GO:0032446,GO:0036211,GO:0043170,GO:0043412,GO:0043687,GO:0044237,GO:0044238,GO:0044260,GO:0044267,GO:0044424,GO:0044444,GO:0044464,GO:0070647,GO:0071704,GO:0140096,GO:1901564	WD repeat-containing protein
Cluster 1	fhe-miR-71-P1b_5p	maker-scaffold10x_88_pilon-snap-gene-0.0	166	1483	6183.Smp_044690.1	SLC25A22	GO:0003333,GO:0003674,GO:0005215,GO:0005280,GO:0005283,GO:0005310,GO:0005313,GO:0005314,GO:0005326,GO:0005328,GO:0005342,GO:0005343,GO:0005416,GO:0005575,GO:0005622,GO:0005623,GO:0005737,GO:0005739,GO:0005740,GO:0005743,GO:0006810,GO:0006811,GO:0006812,GO:0006814,GO:0006820,GO:0006835,GO:0006836,GO:0006839,GO:0006855,GO:0006865,GO:0008150,GO:0008324,GO:0008509,GO:0008514,GO:0015075,GO:0015077,GO:…	high-affinity glutamate transmembrane transporter activity
Cluster 1	fhe-miR-71-P1b_5p	maker-scaffold10x_862_pilon-augustus-gene-0.34	180	2409	6183.Smp_143170.1	EDEM2	GO:0003674,GO:0003824,GO:0004553,GO:0004559,GO:0004571,GO:0005575,GO:0005622,GO:0005623,GO:0005737,GO:0005783,GO:0006464,GO:0006491,GO:0006508,GO:0006511,GO:0006516,GO:0006517,GO:0006807,GO:0006950,GO:0006986,GO:0007154,GO:0007165,GO:0007275,GO:0007568,GO:0008150,GO:0008152,GO:0008340,GO:0009056,GO:0009057,GO:0009100,GO:0009893,GO:0009894,GO:0009896,GO:0009987,GO:0010033,GO:0010243,GO:0010259,GO:…	trimming of terminal mannose on B branch
Cluster 1	fhe-miR-71-P1b_5p	maker-scaffold10x_856_pilon-snap-gene-0.11	3525	10961	6183.Smp_036090.1	ANKLE2	GO:0000278,GO:0000902,GO:0003674,GO:0005488,GO:0005515,GO:0005575,GO:0005622,GO:0005623,GO:0005634,GO:0005635,GO:0005737,GO:0005783,GO:0005789,GO:0006996,GO:0006997,GO:0006998,GO:0007049,GO:0007084,GO:0007275,GO:0007399,GO:0007417,GO:0008150,GO:0009653,GO:0009892,GO:0009893,GO:0009987,GO:0010256,GO:0010562,GO:0010563,GO:0010604,GO:0010921,GO:0010941,GO:0012505,GO:0016020,GO:0016021,GO:0016043,GO:…	mitotic nuclear envelope reassembly
Cluster 1	fhe-miR-71-P1b_5p	maker-scaffold10x_851_pilon-snap-gene-0.27	1845	2719	6183.Smp_035730.1	-	-	Post-GPI attachment to proteins factor 2-like
Cluster 1	fhe-miR-71-P1b_5p	maker-scaffold10x_851_pilon-augustus-gene-0.4	33	2117	-	-	-	-
Cluster 1	fhe-miR-71-P1b_5p	maker-scaffold10x_851_pilon-augustus-gene-0.14	352	2113	-	-	-	-
Cluster 1	fhe-miR-71-P1b_5p	maker-scaffold10x_832_pilon-snap-gene-0.44	550	5417	6183.Smp_060010.1	NSFL1C	GO:0000045,GO:0000132,GO:0000226,GO:0000278,GO:0000922,GO:0001654,GO:0001745,GO:0001751,GO:0001754,GO:0003674,GO:0005488,GO:0005515,GO:0005575,GO:0005622,GO:0005623,GO:0005634,GO:0005654,GO:0005737,GO:0005813,GO:0005815,GO:0005819,GO:0005829,GO:0005856,GO:0005886,GO:0006508,GO:0006511,GO:0006807,GO:0006914,GO:0006996,GO:0006997,GO:0006998,GO:0007010,GO:0007017,GO:0007030,GO:0007033,GO:0007049,GO:…	negative regulation of protein localization to centrosome
Cluster 1	fhe-miR-71-P1b_5p	maker-scaffold10x_831_pilon-snap-gene-0.4	111	3323	6211.A0A068YD00	MTMR4	GO:0003674,GO:0003824,GO:0004438,GO:0004721,GO:0004722,GO:0004725,GO:0005488,GO:0005515,GO:0005575,GO:0005622,GO:0005623,GO:0005737,GO:0005768,GO:0005769,GO:0005829,GO:0006464,GO:0006470,GO:0006629,GO:0006644,GO:0006650,GO:0006661,GO:0006793,GO:0006796,GO:0006807,GO:0006914,GO:0006950,GO:0007154,GO:0008138,GO:0008150,GO:0008152,GO:0008610,GO:0008654,GO:0009056,GO:0009058,GO:0009267,GO:0009605,GO:…	phosphatidylinositol 5-phosphate metabolic process
Cluster 1	fhe-miR-71-P1b_5p	maker-scaffold10x_83_pilon-snap-gene-0.221	2937	4173	6211.A0A068XXV4	TSNAXIP1	GO:0005575,GO:0005622,GO:0005623,GO:0005737,GO:0044424,GO:0044464	spermatogenesis
Cluster 1	fhe-miR-71-P1b_5p	maker-scaffold10x_824_pilon-snap-gene-0.34	572	2134	6183.Smp_074510.1	cta	GO:0000902,GO:0000904,GO:0001664,GO:0001667,GO:0001703,GO:0002009,GO:0002064,GO:0002225,GO:0002682,GO:0002684,GO:0002697,GO:0002699,GO:0002700,GO:0002702,GO:0002759,GO:0002760,GO:0002784,GO:0002831,GO:0002833,GO:0002920,GO:0002922,GO:0003365,GO:0003371,GO:0003379,GO:0003380,GO:0003381,GO:0003382,GO:0003383,GO:0003384,GO:0003674,GO:0003824,GO:0003924,GO:0005102,GO:0005488,GO:0005515,GO:0005575,GO:…	Guanine nucleotide binding protein (G protein) alpha
Cluster 1	fhe-miR-71-P1b_5p	maker-scaffold10x_82_pilon-augustus-gene-0.132	626	8278	6211.A0A068YIN2	TRPM2	GO:0000003,GO:0000041,GO:0000302,GO:0000323,GO:0001659,GO:0001775,GO:0002252,GO:0002263,GO:0002274,GO:0002275,GO:0002283,GO:0002366,GO:0002376,GO:0002407,GO:0002443,GO:0002444,GO:0002446,GO:0002520,GO:0002521,GO:0002791,GO:0002793,GO:0003674,GO:0005215,GO:0005216,GO:0005217,GO:0005261,GO:0005262,GO:0005384,GO:0005488,GO:0005509,GO:0005575,GO:0005622,GO:0005623,GO:0005737,GO:0005764,GO:0005765,GO:…	calcium channel activity
Cluster 1	fhe-miR-71-P1b_5p	maker-scaffold10x_815_pilon-snap-gene-1.106	625	1442	32507.XP_006808137.1	SMAP1	GO:0002682,GO:0002684,GO:0003674,GO:0005096,GO:0005488,GO:0005515,GO:0005575,GO:0005622,GO:0005623,GO:0005737,GO:0008047,GO:0008150,GO:0030100,GO:0030234,GO:0030276,GO:0030695,GO:0032879,GO:0043085,GO:0043087,GO:0043547,GO:0044093,GO:0044424,GO:0044464,GO:0045595,GO:0045597,GO:0045637,GO:0045639,GO:0045646,GO:0045648,GO:0048259,GO:0048518,GO:0048522,GO:0050789,GO:0050790,GO:0050793,GO:0050794,GO:…	Stromal membrane-associated protein
Cluster 1	fhe-miR-71-P1b_5p	maker-scaffold10x_815_pilon-augustus-gene-1.16	5719	6640	6183.Smp_019790.1	Vkr	-	Tyrosine kinase, catalytic domain
Cluster 1	fhe-miR-71-P1b_5p	maker-scaffold10x_813_pilon-snap-gene-0.71	110	1559	6183.Smp_132770.1	RNF19B	GO:0000151,GO:0000209,GO:0000226,GO:0000323,GO:0001816,GO:0001906,GO:0001909,GO:0002228,GO:0002252,GO:0002376,GO:0002443,GO:0002449,GO:0002790,GO:0003674,GO:0003824,GO:0004842,GO:0005488,GO:0005515,GO:0005575,GO:0005622,GO:0005623,GO:0005737,GO:0005764,GO:0005773,GO:0005813,GO:0005815,GO:0005829,GO:0005856,GO:0006464,GO:0006807,GO:0006810,GO:0006950,GO:0006952,GO:0006955,GO:0006996,GO:0007010,GO:…	e3 ubiquitin-protein ligase
Cluster 1	fhe-miR-71-P1b_5p	maker-scaffold10x_81_pilon-snap-gene-0.163	1745	6267	-	-	-	-
Cluster 1	fhe-miR-71-P1b_5p	maker-scaffold10x_81_pilon-augustus-gene-0.99	302	2099	6183.Smp_176270.1	STX5	GO:0000003,GO:0000139,GO:0000149,GO:0000278,GO:0000280,GO:0000281,GO:0000902,GO:0000910,GO:0001505,GO:0002164,GO:0002376,GO:0002520,GO:0002790,GO:0003674,GO:0005484,GO:0005488,GO:0005515,GO:0005575,GO:0005622,GO:0005623,GO:0005737,GO:0005783,GO:0005789,GO:0005793,GO:0005794,GO:0005798,GO:0005801,GO:0005886,GO:0006810,GO:0006836,GO:0006873,GO:0006875,GO:0006878,GO:0006886,GO:0006887,GO:0006888,GO:…	Golgi disassembly
Cluster 1	fhe-miR-71-P1b_5p	maker-scaffold10x_80_pilon-snap-gene-0.192	171	3267	6211.A0A068YDX4	CADPS2	GO:0000003,GO:0001505,GO:0001820,GO:0003674,GO:0005488,GO:0005509,GO:0005515,GO:0005543,GO:0005546,GO:0005575,GO:0005622,GO:0005623,GO:0005634,GO:0005654,GO:0005737,GO:0005829,GO:0005886,GO:0006810,GO:0006811,GO:0006812,GO:0006836,GO:0006837,GO:0006887,GO:0006937,GO:0006950,GO:0006996,GO:0007154,GO:0007267,GO:0007268,GO:0007269,GO:0007610,GO:0007626,GO:0007631,GO:0007635,GO:0008021,GO:0008150,GO:…	secretion activator
Cluster 1	fhe-miR-71-P1b_5p	maker-scaffold10x_80_pilon-snap-gene-0.171	57	1825	6211.A0A068Y2W8	-	-	negative regulation of glycogen synthase activity, transferring glucose-1-phosphate
Cluster 1	fhe-miR-71-P1b_5p	maker-scaffold10x_794_pilon-snap-gene-0.115	1168	6252	6183.Smp_150300.1	MADD	GO:0000003,GO:0000187,GO:0001505,GO:0001932,GO:0001934,GO:0001956,GO:0001959,GO:0002791,GO:0002792,GO:0003008,GO:0003674,GO:0005085,GO:0005088,GO:0005102,GO:0005123,GO:0005126,GO:0005488,GO:0005515,GO:0005575,GO:0005622,GO:0005623,GO:0005634,GO:0005737,GO:0005829,GO:0005886,GO:0006810,GO:0006836,GO:0006869,GO:0006915,GO:0006996,GO:0007010,GO:0007154,GO:0007165,GO:0007166,GO:0007267,GO:0007268,GO:…	negative regulation of pancreatic amylase secretion
Cluster 1	fhe-miR-71-P1b_5p	maker-scaffold10x_781_pilon-snap-gene-0.75	2824	4806	-	-	-	-
Cluster 1	fhe-miR-71-P1b_5p	maker-scaffold10x_78_pilon-snap-gene-0.40	104	1964	-	-	-	Quinoprotein alcohol dehydrogenase-like superfamily
Cluster 1	fhe-miR-71-P1b_5p	maker-scaffold10x_77_pilon-augustus-gene-0.33	808	4933	6183.Smp_142960.1	GSS	GO:0000166,GO:0000287,GO:0001101,GO:0003674,GO:0003824,GO:0004363,GO:0005488,GO:0005515,GO:0005524,GO:0005575,GO:0005622,GO:0005623,GO:0005737,GO:0005829,GO:0006082,GO:0006518,GO:0006520,GO:0006575,GO:0006749,GO:0006750,GO:0006790,GO:0006807,GO:0006950,GO:0006974,GO:0006979,GO:0007275,GO:0007399,GO:0007568,GO:0008144,GO:0008150,GO:0008152,GO:0009058,GO:0009410,GO:0009605,GO:0009636,GO:0009987,GO:…	glutathione synthase activity
Cluster 1	fhe-miR-71-P1b_5p	maker-scaffold10x_764_pilon-snap-gene-0.65	59	2665	6183.Smp_138840.1	STX16	GO:0000139,GO:0000149,GO:0000323,GO:0001505,GO:0003674,GO:0005484,GO:0005488,GO:0005515,GO:0005575,GO:0005622,GO:0005623,GO:0005737,GO:0005764,GO:0005773,GO:0005794,GO:0005795,GO:0005802,GO:0005829,GO:0005886,GO:0006810,GO:0006836,GO:0006886,GO:0006887,GO:0006904,GO:0006906,GO:0006996,GO:0007030,GO:0007154,GO:0007267,GO:0007268,GO:0007269,GO:0008104,GO:0008150,GO:0009987,GO:0010256,GO:0012505,GO:…	Belongs to the syntaxin family
Cluster 1	fhe-miR-71-P1b_5p	maker-scaffold10x_756_pilon-snap-gene-0.56	59	1246	6183.Smp_173420.1	LRRC18	GO:0005575,GO:0005622,GO:0005623,GO:0005737,GO:0007154,GO:0007165,GO:0008150,GO:0009987,GO:0023052,GO:0044424,GO:0044464,GO:0050789,GO:0050794,GO:0050896,GO:0051716,GO:0065007	regulation of response to stimulus
Cluster 1	fhe-miR-71-P1b_5p	maker-scaffold10x_75_pilon-snap-gene-0.125	182	3426	6669.EFX81396	ZNF608	GO:0000122,GO:0000902,GO:0000904,GO:0002009,GO:0002165,GO:0002682,GO:0002683,GO:0002694,GO:0002695,GO:0003002,GO:0003674,GO:0003712,GO:0003714,GO:0005575,GO:0005622,GO:0005623,GO:0005634,GO:0006355,GO:0006357,GO:0006928,GO:0006935,GO:0007154,GO:0007162,GO:0007275,GO:0007389,GO:0007399,GO:0007409,GO:0007411,GO:0007412,GO:0007444,GO:0007447,GO:0007450,GO:0007472,GO:0007476,GO:0007552,GO:0007560,GO:…	Metal ion binding
Cluster 1	fhe-miR-71-P1b_5p	maker-scaffold10x_748_pilon-snap-gene-0.55	5324	7155	7029.ACYPI002865-PA	EPN2	GO:0000003,GO:0000323,GO:0001505,GO:0001701,GO:0001891,GO:0003674,GO:0005488,GO:0005515,GO:0005575,GO:0005622,GO:0005623,GO:0005634,GO:0005737,GO:0005764,GO:0005773,GO:0005776,GO:0005829,GO:0005886,GO:0005905,GO:0006810,GO:0006836,GO:0006897,GO:0006898,GO:0006914,GO:0007154,GO:0007165,GO:0007166,GO:0007219,GO:0007267,GO:0007268,GO:0007269,GO:0007275,GO:0007565,GO:0008134,GO:0008150,GO:0008152,GO:…	Epsin N-terminal homology (ENTH) domain
Cluster 1	fhe-miR-71-P1b_5p	maker-scaffold10x_748_pilon-snap-gene-0.55	7443	9274	7029.ACYPI002865-PA	EPN2	GO:0000003,GO:0000323,GO:0001505,GO:0001701,GO:0001891,GO:0003674,GO:0005488,GO:0005515,GO:0005575,GO:0005622,GO:0005623,GO:0005634,GO:0005737,GO:0005764,GO:0005773,GO:0005776,GO:0005829,GO:0005886,GO:0005905,GO:0006810,GO:0006836,GO:0006897,GO:0006898,GO:0006914,GO:0007154,GO:0007165,GO:0007166,GO:0007219,GO:0007267,GO:0007268,GO:0007269,GO:0007275,GO:0007565,GO:0008134,GO:0008150,GO:0008152,GO:…	Epsin N-terminal homology (ENTH) domain
Cluster 1	fhe-miR-71-P1b_5p	maker-scaffold10x_744_pilon-snap-gene-0.82	285	1656	6183.Smp_069400.1	RGS3	GO:0000188,GO:0001932,GO:0001933,GO:0003674,GO:0005096,GO:0005488,GO:0005515,GO:0005575,GO:0005622,GO:0005623,GO:0005634,GO:0005654,GO:0005737,GO:0005829,GO:0005886,GO:0005938,GO:0006469,GO:0007154,GO:0007165,GO:0007186,GO:0008047,GO:0008150,GO:0008277,GO:0009892,GO:0009966,GO:0009968,GO:0009987,GO:0010563,GO:0010605,GO:0010646,GO:0010648,GO:0016020,GO:0019220,GO:0019222,GO:0023051,GO:0023052,GO:…	Regulator of G-protein signaling
Cluster 1	fhe-miR-71-P1b_5p	maker-scaffold10x_744_pilon-snap-gene-0.71	731	2688	6183.Smp_131870.1	STXBP1	GO:0000003,GO:0000149,GO:0000278,GO:0000281,GO:0000323,GO:0000902,GO:0000904,GO:0000910,GO:0001505,GO:0001775,GO:0001906,GO:0001909,GO:0001956,GO:0002064,GO:0002065,GO:0002066,GO:0002252,GO:0002263,GO:0002274,GO:0002275,GO:0002283,GO:0002366,GO:0002376,GO:0002443,GO:0002444,GO:0002446,GO:0002576,GO:0002682,GO:0002684,GO:0002694,GO:0002696,GO:0002697,GO:0002699,GO:0002703,GO:0002705,GO:0002886,GO:…	positive regulation of vesicle docking
Cluster 1	fhe-miR-71-P1b_5p	maker-scaffold10x_744_pilon-snap-gene-0.71	842	2799	6183.Smp_131870.1	STXBP1	GO:0000003,GO:0000149,GO:0000278,GO:0000281,GO:0000323,GO:0000902,GO:0000904,GO:0000910,GO:0001505,GO:0001775,GO:0001906,GO:0001909,GO:0001956,GO:0002064,GO:0002065,GO:0002066,GO:0002252,GO:0002263,GO:0002274,GO:0002275,GO:0002283,GO:0002366,GO:0002376,GO:0002443,GO:0002444,GO:0002446,GO:0002576,GO:0002682,GO:0002684,GO:0002694,GO:0002696,GO:0002697,GO:0002699,GO:0002703,GO:0002705,GO:0002886,GO:…	positive regulation of vesicle docking
Cluster 1	fhe-miR-71-P1b_5p	maker-scaffold10x_742_pilon-snap-gene-0.70	68	1847	6183.Smp_043200.1	RIOK2	GO:0002119,GO:0002164,GO:0003674,GO:0003824,GO:0004672,GO:0005575,GO:0005622,GO:0005623,GO:0005634,GO:0005654,GO:0005737,GO:0005829,GO:0006139,GO:0006364,GO:0006396,GO:0006464,GO:0006468,GO:0006725,GO:0006793,GO:0006796,GO:0006807,GO:0007088,GO:0007275,GO:0007346,GO:0007399,GO:0008150,GO:0008152,GO:0008284,GO:0009791,GO:0009893,GO:0009987,GO:0010467,GO:0010468,GO:0010564,GO:0010604,GO:0010628,GO:…	Serine threonine-protein kinase
Cluster 1	fhe-miR-71-P1b_5p	maker-scaffold10x_742_pilon-augustus-gene-0.148	213	1563	-	-	-	-
Cluster 1	fhe-miR-71-P1b_5p	maker-scaffold10x_74_pilon-snap-gene-0.19	2415	3264	6183.Smp_161160.1	LARP6	GO:0003674,GO:0003676,GO:0003723,GO:0003729,GO:0005488,GO:0005515,GO:0005575,GO:0005622,GO:0005623,GO:0005634,GO:0005737,GO:0005844,GO:0006417,GO:0008092,GO:0008150,GO:0009889,GO:0009891,GO:0009892,GO:0009893,GO:0010468,GO:0010556,GO:0010557,GO:0010604,GO:0010605,GO:0010608,GO:0010628,GO:0010629,GO:0010712,GO:0010714,GO:0017022,GO:0019222,GO:0031323,GO:0031325,GO:0031326,GO:0031328,GO:0032268,GO:…	La ribonucleoprotein domain family member 6
Cluster 1	fhe-miR-71-P1b_5p	maker-scaffold10x_735_pilon-pred_gff_StringTie-gene-0.48	121	455	-	-	-	-
Cluster 1	fhe-miR-71-P1b_5p	maker-scaffold10x_735_pilon-pred_gff_StringTie-gene-0.48	493	827	-	-	-	-
Cluster 1	fhe-miR-71-P1b_5p	maker-scaffold10x_730_pilon-snap-gene-0.76	34	2878	6211.A0A068YKG1	GLRA3	GO:0000003,GO:0001101,GO:0001508,GO:0001964,GO:0002087,GO:0003008,GO:0003012,GO:0003674,GO:0005215,GO:0005216,GO:0005230,GO:0005231,GO:0005234,GO:0005237,GO:0005253,GO:0005254,GO:0005488,GO:0005515,GO:0005575,GO:0005622,GO:0005623,GO:0005737,GO:0005783,GO:0005886,GO:0005887,GO:0006810,GO:0006811,GO:0006820,GO:0006821,GO:0006936,GO:0007154,GO:0007165,GO:0007166,GO:0007186,GO:0007218,GO:0007267,GO:…	extracellularly glycine-gated chloride channel activity
Cluster 1	fhe-miR-71-P1b_5p	maker-scaffold10x_73_pilon-snap-gene-0.26	86	1337	6183.Smp_068120.1	AIPL1	GO:0001894,GO:0001895,GO:0001917,GO:0001918,GO:0003008,GO:0003674,GO:0003712,GO:0003713,GO:0005102,GO:0005488,GO:0005515,GO:0005575,GO:0005622,GO:0005623,GO:0005634,GO:0005654,GO:0005667,GO:0005737,GO:0005829,GO:0006457,GO:0006464,GO:0006605,GO:0006626,GO:0006805,GO:0006807,GO:0006810,GO:0006839,GO:0006886,GO:0006996,GO:0007005,GO:0007154,GO:0007165,GO:0007166,GO:0007600,GO:0007601,GO:0007602,GO:…	aryl hydrocarbon receptor interacting
Cluster 1	fhe-miR-71-P1b_5p	maker-scaffold10x_73_pilon-snap-gene-0.10	1107	2597	6183.Smp_133180.2	PORCN	GO:0001704,GO:0001706,GO:0001708,GO:0001709,GO:0001711,GO:0001714,GO:0002790,GO:0003002,GO:0003674,GO:0003824,GO:0005488,GO:0005515,GO:0005575,GO:0005622,GO:0005623,GO:0005737,GO:0005783,GO:0005789,GO:0005886,GO:0005887,GO:0006464,GO:0006497,GO:0006807,GO:0006810,GO:0007154,GO:0007165,GO:0007166,GO:0007267,GO:0007275,GO:0007346,GO:0007369,GO:0007389,GO:0007492,GO:0008104,GO:0008150,GO:0008152,GO:…	protein palmitoleylation
Cluster 1	fhe-miR-71-P1b_5p	maker-scaffold10x_73_pilon-snap-gene-0.10	3636	5126	6183.Smp_133180.2	PORCN	GO:0001704,GO:0001706,GO:0001708,GO:0001709,GO:0001711,GO:0001714,GO:0002790,GO:0003002,GO:0003674,GO:0003824,GO:0005488,GO:0005515,GO:0005575,GO:0005622,GO:0005623,GO:0005737,GO:0005783,GO:0005789,GO:0005886,GO:0005887,GO:0006464,GO:0006497,GO:0006807,GO:0006810,GO:0007154,GO:0007165,GO:0007166,GO:0007267,GO:0007275,GO:0007346,GO:0007369,GO:0007389,GO:0007492,GO:0008104,GO:0008150,GO:0008152,GO:…	protein palmitoleylation
Cluster 1	fhe-miR-71-P1b_5p	maker-scaffold10x_73_pilon-pred_gff_StringTie-gene-0.81	80	2725	6183.Smp_020120.1	CNEP1R1	GO:0000278,GO:0005575,GO:0005622,GO:0005623,GO:0005634,GO:0005635,GO:0005737,GO:0005829,GO:0006996,GO:0006997,GO:0006998,GO:0007049,GO:0007077,GO:0008104,GO:0008150,GO:0008287,GO:0009889,GO:0009891,GO:0009893,GO:0009987,GO:0010256,GO:0010562,GO:0010604,GO:0010866,GO:0010867,GO:0012505,GO:0016020,GO:0016043,GO:0019216,GO:0019220,GO:0019222,GO:0022402,GO:0022411,GO:0030397,GO:0031090,GO:0031323,GO:…	CTD nuclear envelope phosphatase 1 regulatory subunit 1
Cluster 1	fhe-miR-71-P1b_5p	maker-scaffold10x_73_pilon-augustus-gene-0.137	128	3092	-	-	-	Jhy protein
Cluster 1	fhe-miR-71-P1b_5p	maker-scaffold10x_724_pilon-snap-gene-0.110	598	2497	-	-	-	C2 domain superfamily
Cluster 1	fhe-miR-71-P1b_5p	maker-scaffold10x_721_pilon-snap-gene-0.2	81	633	13249.RPRC011758-PA	NUDT16	GO:0000166,GO:0000287,GO:0001882,GO:0001883,GO:0003674,GO:0003676,GO:0003723,GO:0003729,GO:0003824,GO:0005488,GO:0005515,GO:0005525,GO:0005575,GO:0005622,GO:0005623,GO:0005634,GO:0005730,GO:0005737,GO:0006139,GO:0006163,GO:0006195,GO:0006282,GO:0006382,GO:0006401,GO:0006402,GO:0006508,GO:0006725,GO:0006753,GO:0006793,GO:0006796,GO:0006807,GO:0006996,GO:0008150,GO:0008152,GO:0008233,GO:0008235,GO:…	U8 snoRNA-decapping
Cluster 1	fhe-miR-71-P1b_5p	maker-scaffold10x_721_pilon-pred_gff_StringTie-gene-0.53	522	1147	7668.SPU_017131-tr	-	-	transposition
Cluster 1	fhe-miR-71-P1b_5p	maker-scaffold10x_720_pilon-snap-gene-0.0	38	5257	6183.Smp_167590.1	TRIP4	GO:0002020,GO:0002119,GO:0002164,GO:0003674,GO:0003712,GO:0003713,GO:0005102,GO:0005488,GO:0005515,GO:0005575,GO:0005622,GO:0005623,GO:0005634,GO:0005654,GO:0005737,GO:0006355,GO:0006810,GO:0007154,GO:0007165,GO:0007275,GO:0008134,GO:0008150,GO:0009719,GO:0009725,GO:0009755,GO:0009791,GO:0009889,GO:0009891,GO:0009893,GO:0009987,GO:0010033,GO:0010468,GO:0010556,GO:0010557,GO:0010604,GO:0010628,GO:…	zinc ion binding
Cluster 1	fhe-miR-71-P1b_5p	maker-scaffold10x_719_pilon-snap-gene-0.2	545	3491	6183.Smp_179930.1	-	-	positive regulation of spontaneous neurotransmitter secretion
Cluster 1	fhe-miR-71-P1b_5p	maker-scaffold10x_717_pilon-snap-gene-0.17	205	6747	6183.Smp_131220.1	TPP2	GO:0000209,GO:0003674,GO:0003824,GO:0004175,GO:0004177,GO:0005488,GO:0005515,GO:0005575,GO:0005622,GO:0005623,GO:0005634,GO:0005654,GO:0005737,GO:0005829,GO:0006464,GO:0006508,GO:0006807,GO:0008150,GO:0008152,GO:0008233,GO:0008236,GO:0008238,GO:0008240,GO:0009987,GO:0010883,GO:0010884,GO:0016043,GO:0016567,GO:0016604,GO:0016787,GO:0017171,GO:0019538,GO:0022607,GO:0031974,GO:0031981,GO:0032446,GO:…	tripeptidyl-peptidase activity
Cluster 1	fhe-miR-71-P1b_5p	maker-scaffold10x_715_pilon-snap-gene-0.25	101	1303	176946.XP_007426605.1	ODF3	GO:0001520,GO:0005575,GO:0005622,GO:0005623,GO:0005856,GO:0005929,GO:0031514,GO:0036126,GO:0042995,GO:0043226,GO:0043228,GO:0043229,GO:0043232,GO:0044422,GO:0044424,GO:0044430,GO:0044441,GO:0044446,GO:0044463,GO:0044464,GO:0097223,GO:0097729,GO:0099080,GO:0099081,GO:0099512,GO:0099513,GO:0120025,GO:0120038	spermatogenesis
Cluster 1	fhe-miR-71-P1b_5p	maker-scaffold10x_7_pilon-pred_gff_StringTie-gene-1.153	347	27656	6183.Smp_005020.1	CBLB	GO:0000003,GO:0000209,GO:0001654,GO:0001667,GO:0001745,GO:0001751,GO:0001752,GO:0001754,GO:0001775,GO:0001784,GO:0001894,GO:0001932,GO:0001933,GO:0002009,GO:0002064,GO:0002065,GO:0002066,GO:0002165,GO:0002376,GO:0002643,GO:0002645,GO:0002664,GO:0002666,GO:0002667,GO:0002669,GO:0002682,GO:0002683,GO:0002684,GO:0002694,GO:0002695,GO:0002911,GO:0002913,GO:0003002,GO:0003006,GO:0003674,GO:0003700,GO:…	E3 ubiquitin-protein ligase
Cluster 1	fhe-miR-71-P1b_5p	maker-scaffold10x_693_pilon-snap-gene-0.5	311	4139	6211.A0A068YFN9	KSR1	GO:0000003,GO:0000165,GO:0000578,GO:0001708,GO:0001932,GO:0001934,GO:0002009,GO:0002119,GO:0002164,GO:0002165,GO:0002252,GO:0002376,GO:0003002,GO:0003006,GO:0003674,GO:0003824,GO:0004672,GO:0005078,GO:0005198,GO:0005488,GO:0005515,GO:0005575,GO:0005622,GO:0005623,GO:0005737,GO:0005783,GO:0005829,GO:0005886,GO:0006355,GO:0006357,GO:0006464,GO:0006468,GO:0006793,GO:0006796,GO:0006807,GO:0006928,GO:…	mitogen-activated protein kinase kinase binding
Cluster 1	fhe-miR-71-P1b_5p	maker-scaffold10x_685_pilon-snap-gene-0.21	780	4497	-	-	-	-
Cluster 1	fhe-miR-71-P1b_5p	maker-scaffold10x_680_pilon-snap-gene-0.26	158	1488	6211.A0A068Y1L5	SLC35A4	GO:0005575,GO:0005622,GO:0005623,GO:0005737,GO:0005794,GO:0006417,GO:0006950,GO:0008150,GO:0009889,GO:0009891,GO:0009893,GO:0009987,GO:0010468,GO:0010556,GO:0010557,GO:0010604,GO:0010608,GO:0010628,GO:0012505,GO:0019222,GO:0031323,GO:0031325,GO:0031326,GO:0031328,GO:0032056,GO:0032268,GO:0032270,GO:0033554,GO:0034248,GO:0034250,GO:0043226,GO:0043227,GO:0043229,GO:0043231,GO:0043555,GO:0044424,GO:…	pyrimidine nucleotide-sugar transmembrane transporter activity
Cluster 1	fhe-miR-71-P1b_5p	maker-scaffold10x_680_pilon-snap-gene-0.18	136	19567	-	-	-	Immunoglobulin subtype
Cluster 1	fhe-miR-71-P1b_5p	maker-scaffold10x_677_pilon-augustus-gene-0.99	692	1307	6183.Smp_196040.1	SHC3	GO:0000165,GO:0000187,GO:0000302,GO:0000902,GO:0000904,GO:0001525,GO:0001568,GO:0001666,GO:0001784,GO:0001932,GO:0001934,GO:0001944,GO:0002252,GO:0002376,GO:0002682,GO:0002764,GO:0002768,GO:0003008,GO:0003013,GO:0003018,GO:0003674,GO:0003824,GO:0004672,GO:0004713,GO:0005068,GO:0005085,GO:0005088,GO:0005102,GO:0005126,GO:0005154,GO:0005158,GO:0005159,GO:0005165,GO:0005167,GO:0005168,GO:0005488,GO:…	SHC (Src homology 2 domain containing) transforming protein
Cluster 1	fhe-miR-71-P1b_5p	maker-scaffold10x_66_pilon-pred_gff_StringTie-gene-0.48	59186	75793	-	-	-	-
Cluster 1	fhe-miR-71-P1b_5p	maker-scaffold10x_654_pilon-snap-gene-0.172	1058	4258	6183.Smp_210460.1	ANAPC10	GO:0000151,GO:0000152,GO:0000209,GO:0000278,GO:0003674,GO:0003824,GO:0004842,GO:0005575,GO:0005622,GO:0005623,GO:0005634,GO:0005654,GO:0005680,GO:0005737,GO:0005829,GO:0006464,GO:0006508,GO:0006511,GO:0006807,GO:0007049,GO:0007113,GO:0008150,GO:0008152,GO:0009056,GO:0009057,GO:0009893,GO:0009987,GO:0010498,GO:0010604,GO:0016567,GO:0016740,GO:0019222,GO:0019538,GO:0019787,GO:0019941,GO:0030163,GO:…	anaphase-promoting complex-dependent catabolic process
Cluster 1	fhe-miR-71-P1b_5p	maker-scaffold10x_65_pilon-snap-gene-0.7	1901	4088	6183.Smp_123860.1	nrx-1	GO:0005575,GO:0005623,GO:0008150,GO:0032879,GO:0032880,GO:0044456,GO:0044464,GO:0045202,GO:0048519,GO:0048786,GO:0050789,GO:0060341,GO:0065007,GO:0097458,GO:0098793,GO:1903827,GO:1903828,GO:1903909,GO:1903910,GO:1905475,GO:1905476	neuroligin family protein binding
Cluster 1	fhe-miR-71-P1b_5p	maker-scaffold10x_647_pilon-snap-gene-0.38	619	2109	6183.Smp_022130.1	TBC1D22B	GO:0003674,GO:0005096,GO:0005488,GO:0005515,GO:0005575,GO:0005622,GO:0005623,GO:0005737,GO:0005794,GO:0006810,GO:0006886,GO:0008047,GO:0008104,GO:0008150,GO:0012505,GO:0015031,GO:0015833,GO:0017016,GO:0017137,GO:0019899,GO:0030234,GO:0030695,GO:0031267,GO:0031338,GO:0032879,GO:0033036,GO:0033043,GO:0034613,GO:0042802,GO:0042803,GO:0042886,GO:0043085,GO:0043087,GO:0043226,GO:0043227,GO:0043229,GO:…	14-3-3 protein binding
Cluster 1	fhe-miR-71-P1b_5p	maker-scaffold10x_646_pilon-snap-gene-0.17	646	2189	215358.XP_010753855.1	RASL12	-	Ras-like protein family member
Cluster 1	fhe-miR-71-P1b_5p	maker-scaffold10x_640_pilon-snap-gene-0.147	314	2927	6183.Smp_144770.1	GPR155	GO:0003008,GO:0005575,GO:0005622,GO:0005623,GO:0005737,GO:0008150,GO:0016020,GO:0032501,GO:0044424,GO:0044464,GO:0050877,GO:0050890	intracellular signal transduction
Cluster 1	fhe-miR-71-P1b_5p	maker-scaffold10x_640_pilon-augustus-gene-0.9	142	3245	6183.Smp_041280.1	bru-3	GO:0000381,GO:0003674,GO:0003676,GO:0003723,GO:0003727,GO:0003729,GO:0005488,GO:0005515,GO:0005575,GO:0005622,GO:0005623,GO:0005634,GO:0005654,GO:0006139,GO:0006417,GO:0006725,GO:0006807,GO:0007154,GO:0007267,GO:0007268,GO:0007271,GO:0007275,GO:0007399,GO:0007568,GO:0008150,GO:0008152,GO:0008340,GO:0009889,GO:0009890,GO:0009892,GO:0009987,GO:0010259,GO:0010468,GO:0010556,GO:0010558,GO:0010605,GO:…	Cugbp, Elav-like family member
Cluster 1	fhe-miR-71-P1b_5p	maker-scaffold10x_637_pilon-snap-gene-0.155	4200	5767	6183.Smp_068250.1	PPOX	GO:0000166,GO:0003674,GO:0003824,GO:0004729,GO:0005488,GO:0005575,GO:0005622,GO:0005623,GO:0005737,GO:0005739,GO:0005740,GO:0005743,GO:0005758,GO:0006725,GO:0006778,GO:0006779,GO:0006783,GO:0006807,GO:0008150,GO:0008152,GO:0009058,GO:0009987,GO:0016020,GO:0016021,GO:0016491,GO:0016627,GO:0016634,GO:0018130,GO:0019438,GO:0019866,GO:0031090,GO:0031224,GO:0031300,GO:0031301,GO:0031304,GO:0031305,GO:…	protoporphyrinogen oxidase activity
Cluster 1	fhe-miR-71-P1b_5p	maker-scaffold10x_637_pilon-snap-gene-0.142	60	1989	6183.Smp_158030.4	CCZ1	GO:0001845,GO:0003674,GO:0005085,GO:0005488,GO:0005515,GO:0005575,GO:0005622,GO:0005623,GO:0005737,GO:0005768,GO:0005770,GO:0005829,GO:0006810,GO:0006897,GO:0006909,GO:0006914,GO:0006996,GO:0007033,GO:0007034,GO:0007040,GO:0007041,GO:0008150,GO:0008152,GO:0008333,GO:0009056,GO:0009987,GO:0012505,GO:0016043,GO:0016050,GO:0016192,GO:0016197,GO:0016234,GO:0016235,GO:0019899,GO:0022607,GO:0030139,GO:…	vesicle-mediated transport
Cluster 1	fhe-miR-71-P1b_5p	maker-scaffold10x_637_pilon-augustus-gene-0.52	3278	8672	6183.Smp_139070.1	SH3BP1	GO:0000287,GO:0001738,GO:0001891,GO:0002009,GO:0003674,GO:0003824,GO:0004721,GO:0005096,GO:0005102,GO:0005488,GO:0005515,GO:0005575,GO:0005622,GO:0005623,GO:0005634,GO:0005737,GO:0005829,GO:0005886,GO:0005911,GO:0005912,GO:0005923,GO:0006081,GO:0006464,GO:0006470,GO:0006725,GO:0006732,GO:0006766,GO:0006767,GO:0006793,GO:0006796,GO:0006807,GO:0006810,GO:0006897,GO:0006909,GO:0006911,GO:0006928,GO:…	establishment of epithelial cell apical/basal polarity
Cluster 1	fhe-miR-71-P1b_5p	maker-scaffold10x_632_pilon-snap-gene-0.57	570	4039	-	-	-	-
Cluster 1	fhe-miR-71-P1b_5p	maker-scaffold10x_632_pilon-snap-gene-0.54	43	2822	6183.Smp_167220.1	MTIF2	GO:0000049,GO:0003674,GO:0003676,GO:0003723,GO:0003743,GO:0003824,GO:0003924,GO:0005488,GO:0005575,GO:0005622,GO:0005623,GO:0005634,GO:0005654,GO:0005737,GO:0005739,GO:0005759,GO:0006412,GO:0006413,GO:0006417,GO:0006446,GO:0006518,GO:0006807,GO:0006996,GO:0008135,GO:0008150,GO:0008152,GO:0009058,GO:0009059,GO:0009889,GO:0009987,GO:0010467,GO:0010468,GO:0010556,GO:0010608,GO:0016043,GO:0016462,GO:…	mitochondrial translational initiation
Cluster 1	fhe-miR-71-P1b_5p	maker-scaffold10x_632_pilon-snap-gene-0.53	64	2340	6183.Smp_041100.1	-	GO:0000003,GO:0000902,GO:0001655,GO:0001700,GO:0001932,GO:0001933,GO:0002009,GO:0003006,GO:0003008,GO:0005575,GO:0005623,GO:0005886,GO:0007275,GO:0007390,GO:0007391,GO:0007392,GO:0007394,GO:0007399,GO:0007417,GO:0007422,GO:0007431,GO:0007435,GO:0007439,GO:0007442,GO:0007443,GO:0007548,GO:0007610,GO:0007611,GO:0007612,GO:0007635,GO:0008104,GO:0008150,GO:0008306,GO:0008355,GO:0008360,GO:0008406,GO:…	Nucleoside 2-deoxyribosyltransferase like
Cluster 1	fhe-miR-71-P1b_5p	maker-scaffold10x_631_pilon-snap-gene-0.25	501	4160	6183.Smp_156410.1	SPNS3	GO:0000003,GO:0000323,GO:0001501,GO:0001525,GO:0001568,GO:0001569,GO:0001763,GO:0001776,GO:0001782,GO:0001944,GO:0002009,GO:0002165,GO:0002260,GO:0002376,GO:0002520,GO:0002682,GO:0002920,GO:0003006,GO:0003007,GO:0003143,GO:0003313,GO:0003314,GO:0003315,GO:0003318,GO:0003319,GO:0003376,GO:0003674,GO:0005215,GO:0005319,GO:0005575,GO:0005622,GO:0005623,GO:0005737,GO:0005764,GO:0005765,GO:0005768,GO:…	sphingolipid transporter activity
Cluster 1	fhe-miR-71-P1b_5p	maker-scaffold10x_631_pilon-augustus-gene-0.118	1999	2482	7213.XP_004520160.1	-	GO:0000003,GO:0003674,GO:0004888,GO:0004930,GO:0004993,GO:0005488,GO:0005575,GO:0007154,GO:0007165,GO:0007186,GO:0007187,GO:0007188,GO:0007189,GO:0007192,GO:0007193,GO:0007198,GO:0007210,GO:0007610,GO:0007617,GO:0007618,GO:0007619,GO:0008049,GO:0008150,GO:0008227,GO:0009987,GO:0016020,GO:0016021,GO:0016543,GO:0016545,GO:0016546,GO:0019098,GO:0019932,GO:0019933,GO:0019935,GO:0019953,GO:0022414,GO:…	receptor activity. It is involved in the biological process described with G-protein coupled receptor signaling pathway
Cluster 1	fhe-miR-71-P1b_5p	maker-scaffold10x_628_pilon-pred_gff_StringTie-gene-0.80	537	2664	6183.Smp_153700.1	-	GO:0003674,GO:0005488,GO:0005515,GO:0008157,GO:0019899,GO:0019902,GO:0019903	Starch/carbohydrate-binding module (family 53)
Cluster 1	fhe-miR-71-P1b_5p	maker-scaffold10x_617_pilon-snap-gene-0.22	348	3054	6183.Smp_135230.1	Tdc2	GO:0000003,GO:0001505,GO:0003674,GO:0003824,GO:0004837,GO:0005575,GO:0005623,GO:0006066,GO:0006576,GO:0006589,GO:0006725,GO:0006807,GO:0007610,GO:0007622,GO:0007623,GO:0007626,GO:0008150,GO:0008152,GO:0009058,GO:0009308,GO:0009309,GO:0009410,GO:0009636,GO:0009987,GO:0010033,GO:0010243,GO:0014070,GO:0016829,GO:0016830,GO:0016831,GO:0018958,GO:0018991,GO:0019098,GO:0019438,GO:0022414,GO:0030424,GO:…	decarboxylase
Cluster 1	fhe-miR-71-P1b_5p	maker-scaffold10x_61_pilon-snap-gene-0.54	651	5204	6183.Smp_141830.1	TEAD4	GO:0000003,GO:0000976,GO:0000977,GO:0000978,GO:0000980,GO:0000981,GO:0000982,GO:0000987,GO:0000988,GO:0000989,GO:0001012,GO:0001067,GO:0001077,GO:0001085,GO:0001101,GO:0001134,GO:0001158,GO:0001221,GO:0001223,GO:0001224,GO:0001225,GO:0001228,GO:0001501,GO:0001568,GO:0001570,GO:0001654,GO:0001701,GO:0001708,GO:0001745,GO:0001824,GO:0001825,GO:0001829,GO:0001830,GO:0001838,GO:0001841,GO:0001843,GO:…	transcriptional enhancer factor
Cluster 1	fhe-miR-71-P1b_5p	maker-scaffold10x_606_pilon-snap-gene-0.36	85	2940	6183.Smp_129130.1	RECQL5	GO:0000018,GO:0000070,GO:0000122,GO:0000166,GO:0000278,GO:0000280,GO:0000428,GO:0000724,GO:0000725,GO:0000726,GO:0000819,GO:0000993,GO:0001098,GO:0001099,GO:0001882,GO:0001883,GO:0003674,GO:0003676,GO:0003677,GO:0003678,GO:0003824,GO:0003924,GO:0004003,GO:0004386,GO:0005488,GO:0005515,GO:0005525,GO:0005575,GO:0005622,GO:0005623,GO:0005634,GO:0005654,GO:0005694,GO:0005737,GO:0005829,GO:0006139,GO:…	ATP-dependent DNA- helicase
Cluster 1	fhe-miR-71-P1b_5p	maker-scaffold10x_602_pilon-snap-gene-0.39	830	2474	6183.Smp_026250.3	NAA25	GO:0000003,GO:0000323,GO:0000902,GO:0000904,GO:0001667,GO:0002064,GO:0002065,GO:0002066,GO:0002253,GO:0002376,GO:0002682,GO:0002684,GO:0003006,GO:0003674,GO:0003779,GO:0005488,GO:0005515,GO:0005575,GO:0005622,GO:0005623,GO:0005737,GO:0005764,GO:0005773,GO:0005794,GO:0005829,GO:0006464,GO:0006473,GO:0006474,GO:0006807,GO:0006810,GO:0006897,GO:0006909,GO:0006911,GO:0006928,GO:0006935,GO:0006955,GO:…	N-terminal peptidyl-methionine acetylation
Cluster 1	fhe-miR-71-P1b_5p	maker-scaffold10x_599_pilon-augustus-gene-0.16	566	1241	6183.Smp_064950.1	PPP3R1	GO:0001525,GO:0001568,GO:0001569,GO:0001763,GO:0001837,GO:0001944,GO:0002009,GO:0002682,GO:0002764,GO:0002768,GO:0003674,GO:0003824,GO:0004721,GO:0004722,GO:0004723,GO:0005488,GO:0005509,GO:0005515,GO:0005516,GO:0005575,GO:0005622,GO:0005623,GO:0005634,GO:0005654,GO:0005737,GO:0005829,GO:0005886,GO:0005955,GO:0006355,GO:0006357,GO:0006464,GO:0006470,GO:0006606,GO:0006793,GO:0006796,GO:0006807,GO:…	calcineurin-NFAT signaling cascade
Cluster 1	fhe-miR-71-P1b_5p	maker-scaffold10x_598_pilon-snap-gene-1.121	765	7707	6183.Smp_097820.1	TTBK2	GO:0000226,GO:0001932,GO:0001934,GO:0002682,GO:0002684,GO:0002694,GO:0002696,GO:0003008,GO:0003674,GO:0003824,GO:0004672,GO:0004674,GO:0005488,GO:0005515,GO:0005575,GO:0005622,GO:0005623,GO:0005634,GO:0005654,GO:0005737,GO:0005814,GO:0005815,GO:0005819,GO:0005829,GO:0005856,GO:0005875,GO:0005929,GO:0006464,GO:0006468,GO:0006793,GO:0006796,GO:0006807,GO:0006928,GO:0006996,GO:0007010,GO:0007017,GO:…	cerebellar granule cell precursor tangential migration
Cluster 1	fhe-miR-71-P1b_5p	maker-scaffold10x_598_pilon-snap-gene-1.112	40	2192	6183.Smp_130790.2	HBS1L	GO:0000166,GO:0000288,GO:0000291,GO:0000956,GO:0001882,GO:0001883,GO:0003674,GO:0003824,GO:0003924,GO:0005488,GO:0005515,GO:0005525,GO:0005575,GO:0005622,GO:0005623,GO:0005737,GO:0005829,GO:0006139,GO:0006401,GO:0006402,GO:0006412,GO:0006518,GO:0006725,GO:0006807,GO:0007154,GO:0007165,GO:0008150,GO:0008152,GO:0009056,GO:0009057,GO:0009058,GO:0009059,GO:0009892,GO:0009987,GO:0010467,GO:0010468,GO:…	Hbs1-like
Cluster 1	fhe-miR-71-P1b_5p	maker-scaffold10x_598_pilon-snap-gene-0.32	1777	5005	6183.Smp_170530.1	USF1	GO:0000228,GO:0000429,GO:0000430,GO:0000432,GO:0000436,GO:0000785,GO:0000790,GO:0000981,GO:0001666,GO:0003674,GO:0003676,GO:0003677,GO:0003690,GO:0003700,GO:0003705,GO:0005488,GO:0005515,GO:0005575,GO:0005622,GO:0005623,GO:0005634,GO:0005654,GO:0005667,GO:0005694,GO:0005975,GO:0005996,GO:0006006,GO:0006139,GO:0006351,GO:0006355,GO:0006357,GO:0006366,GO:0006725,GO:0006807,GO:0006950,GO:0007154,GO:…	factor 1
Cluster 1	fhe-miR-71-P1b_5p	maker-scaffold10x_596_pilon-pred_gff_StringTie-gene-0.17	11890	13755	-	-	-	Stabilizer of axonemal microtubules 1/2
Cluster 1	fhe-miR-71-P1b_5p	maker-scaffold10x_596_pilon-pred_gff_StringTie-gene-0.17	21791	23656	-	-	-	Stabilizer of axonemal microtubules 1/2
Cluster 1	fhe-miR-71-P1b_5p	maker-scaffold10x_588_pilon-augustus-gene-0.1	1483	2678	6183.Smp_130910.1	pck	GO:0005575,GO:0005911,GO:0005918,GO:0006810,GO:0007043,GO:0007275,GO:0007399,GO:0007424,GO:0008150,GO:0009987,GO:0010001,GO:0016020,GO:0016021,GO:0016043,GO:0019991,GO:0021782,GO:0022008,GO:0022607,GO:0030054,GO:0030154,GO:0031224,GO:0032501,GO:0032502,GO:0034329,GO:0034330,GO:0035002,GO:0035150,GO:0035151,GO:0035152,GO:0042044,GO:0042045,GO:0042063,GO:0043296,GO:0043297,GO:0044085,GO:0044425,GO:…	PMP-22/EMP/MP20/Claudin tight junction
Cluster 1	fhe-miR-71-P1b_5p	maker-scaffold10x_583_pilon-snap-gene-0.7	141	2741	6183.Smp_180520.1	MTMR6	GO:0000165,GO:0000187,GO:0000278,GO:0001568,GO:0001932,GO:0001934,GO:0001944,GO:0002119,GO:0002164,GO:0003674,GO:0003824,GO:0004438,GO:0004672,GO:0004708,GO:0004712,GO:0004721,GO:0004722,GO:0004725,GO:0005215,GO:0005216,GO:0005227,GO:0005261,GO:0005267,GO:0005488,GO:0005515,GO:0005575,GO:0005622,GO:0005623,GO:0005634,GO:0005635,GO:0005737,GO:0005829,GO:0005886,GO:0005975,GO:0006066,GO:0006464,GO:…	phosphatidylinositol dephosphorylation
Cluster 1	fhe-miR-71-P1b_5p	maker-scaffold10x_581_pilon-snap-gene-0.86	181	4185	6183.Smp_156040.1	-	-	glucose import
Cluster 1	fhe-miR-71-P1b_5p	maker-scaffold10x_563_pilon-snap-gene-0.120	650	4226	6183.Smp_196290.1	USP48	GO:0005575,GO:0005622,GO:0005623,GO:0005634,GO:0005654,GO:0005737,GO:0005739,GO:0005829,GO:0005886,GO:0016020,GO:0031974,GO:0031981,GO:0043226,GO:0043227,GO:0043229,GO:0043231,GO:0043233,GO:0044422,GO:0044424,GO:0044425,GO:0044428,GO:0044444,GO:0044446,GO:0044456,GO:0044459,GO:0044464,GO:0045121,GO:0045202,GO:0045211,GO:0070013,GO:0071944,GO:0097060,GO:0098589,GO:0098590,GO:0098794,GO:0098805,GO:…	ubiquitin-like protein-specific protease activity
Cluster 1	fhe-miR-71-P1b_5p	maker-scaffold10x_563_pilon-snap-gene-0.119	200	6223	6183.Smp_019130.1	CLP1	GO:0000166,GO:0000214,GO:0000375,GO:0000377,GO:0000394,GO:0000398,GO:0003674,GO:0003824,GO:0005488,GO:0005524,GO:0005575,GO:0005622,GO:0005623,GO:0005634,GO:0005654,GO:0005737,GO:0005829,GO:0006139,GO:0006351,GO:0006353,GO:0006366,GO:0006369,GO:0006378,GO:0006379,GO:0006388,GO:0006396,GO:0006397,GO:0006399,GO:0006725,GO:0006753,GO:0006793,GO:0006796,GO:0006807,GO:0007275,GO:0007399,GO:0007417,GO:…	this phosphorylation event is a prerequisite for the subsequent ligation of the two exon halves and the production of a mature tRNA. Component of the pre-mRNA cleavage complex II (CF-II), which seems to be required for mRNA 3'-end formation. Also phosphorylates the 5'-terminus of exogenously introduced short interfering RNAs (siRNAs), which is a necessary prerequisite for their incorporation into…
Cluster 1	fhe-miR-71-P1b_5p	maker-scaffold10x_563_pilon-snap-gene-0.104	55	8250	6183.Smp_035110.1	CHMP7	GO:0000070,GO:0000278,GO:0000280,GO:0000815,GO:0000819,GO:0000920,GO:0003674,GO:0005215,GO:0005575,GO:0005622,GO:0005623,GO:0005634,GO:0005635,GO:0005737,GO:0005768,GO:0005829,GO:0006508,GO:0006511,GO:0006807,GO:0006810,GO:0006886,GO:0006996,GO:0006997,GO:0006998,GO:0007032,GO:0007034,GO:0007049,GO:0007059,GO:0007080,GO:0008104,GO:0008150,GO:0008152,GO:0008565,GO:0009056,GO:0009057,GO:0009987,GO:…	vacuolar transport
Cluster 1	fhe-miR-71-P1b_5p	maker-scaffold10x_563_pilon-pred_gff_StringTie-gene-0.61	9729	17625	-	-	-	-
Cluster 1	fhe-miR-71-P1b_5p	maker-scaffold10x_561_pilon-snap-gene-0.22	533	2199	6211.A0A068XXS9	SLC25A42	GO:0000295,GO:0003674,GO:0003824,GO:0005215,GO:0005346,GO:0005347,GO:0005575,GO:0005622,GO:0005623,GO:0005737,GO:0005739,GO:0005740,GO:0005743,GO:0006810,GO:0006811,GO:0006812,GO:0006820,GO:0006839,GO:0006855,GO:0006862,GO:0006996,GO:0007005,GO:0007006,GO:0008150,GO:0008324,GO:0008509,GO:0008514,GO:0009987,GO:0015075,GO:0015101,GO:0015215,GO:0015216,GO:0015217,GO:0015228,GO:0015238,GO:0015291,GO:…	coenzyme A transmembrane transporter activity
Cluster 1	fhe-miR-71-P1b_5p	maker-scaffold10x_56_pilon-augustus-gene-0.84	723	2055	-	-	-	-
Cluster 1	fhe-miR-71-P1b_5p	maker-scaffold10x_552_pilon-augustus-gene-0.3	1029	2058	6183.Smp_005790.1	GNAQ	GO:0000003,GO:0000166,GO:0000902,GO:0000904,GO:0001501,GO:0001505,GO:0001508,GO:0001664,GO:0001750,GO:0001775,GO:0001882,GO:0001883,GO:0001932,GO:0001933,GO:0001956,GO:0002119,GO:0002164,GO:0002251,GO:0002253,GO:0002376,GO:0002385,GO:0002682,GO:0002684,GO:0002831,GO:0003008,GO:0003674,GO:0003824,GO:0003924,GO:0005096,GO:0005102,GO:0005488,GO:0005515,GO:0005525,GO:0005575,GO:0005622,GO:0005623,GO:…	type 2A serotonin receptor binding
Cluster 1	fhe-miR-71-P1b_5p	maker-scaffold10x_55_pilon-snap-gene-0.16	101	3763	-	-	-	-
Cluster 1	fhe-miR-71-P1b_5p	maker-scaffold10x_541_pilon-augustus-gene-0.23	7052	9186	-	-	-	-
Cluster 1	fhe-miR-71-P1b_5p	maker-scaffold10x_538_pilon-snap-gene-0.114	51	5097	6211.A0A068YNS7	CCDC94	GO:0008150,GO:0009966,GO:0009968,GO:0010646,GO:0010648,GO:0010941,GO:0023051,GO:0023057,GO:0030431,GO:0032501,GO:0042981,GO:0043066,GO:0043067,GO:0043069,GO:0043516,GO:0043518,GO:0043523,GO:0043524,GO:0048519,GO:0048523,GO:0048583,GO:0048585,GO:0050789,GO:0050794,GO:0060548,GO:0065007,GO:0080134,GO:0080135,GO:1901214,GO:1901215,GO:1901796,GO:1901797,GO:1902531,GO:1902532,GO:2001020,GO:2001021	Family of unknown function (DUF572)
Cluster 1	fhe-miR-71-P1b_5p	maker-scaffold10x_538_pilon-pred_gff_StringTie-gene-0.13	1427	9015	-	-	-	-
Cluster 1	fhe-miR-71-P1b_5p	maker-scaffold10x_535_pilon-snap-gene-0.65	69	2486	303518.XP_005721286.1	KLHL24	GO:0000151,GO:0005575,GO:0005622,GO:0005623,GO:0005737,GO:0005911,GO:0005912,GO:0006464,GO:0006807,GO:0006996,GO:0007010,GO:0008150,GO:0008152,GO:0009987,GO:0016043,GO:0016567,GO:0019538,GO:0030054,GO:0030057,GO:0031461,GO:0031463,GO:0032446,GO:0032991,GO:0036211,GO:0043170,GO:0043412,GO:0044237,GO:0044238,GO:0044260,GO:0044267,GO:0044424,GO:0044464,GO:0045103,GO:0045104,GO:0045109,GO:0051865,GO:…	Kelch-like
Cluster 1	fhe-miR-71-P1b_5p	maker-scaffold10x_534_pilon-snap-gene-0.52	6281	9453	6211.A0A068YCR8	CNOT4	GO:0000075,GO:0000077,GO:0000278,GO:0000288,GO:0000289,GO:0000956,GO:0002682,GO:0003674,GO:0003824,GO:0004842,GO:0005488,GO:0005515,GO:0005575,GO:0005622,GO:0005623,GO:0005737,GO:0005829,GO:0006139,GO:0006401,GO:0006402,GO:0006464,GO:0006508,GO:0006511,GO:0006725,GO:0006807,GO:0006950,GO:0006974,GO:0006977,GO:0007049,GO:0007093,GO:0007154,GO:0007165,GO:0007346,GO:0008150,GO:0008152,GO:0008270,GO:…	nuclear-transcribed mRNA catabolic process, deadenylation-dependent decay
Cluster 1	fhe-miR-71-P1b_5p	maker-scaffold10x_534_pilon-snap-gene-0.45	338	10523	6183.Smp_004470.1	TPX1	GO:0003674,GO:0003824,GO:0004601,GO:0005575,GO:0005622,GO:0005623,GO:0005737,GO:0005739,GO:0007275,GO:0007568,GO:0008150,GO:0008152,GO:0008340,GO:0008379,GO:0009056,GO:0009636,GO:0009987,GO:0010259,GO:0010941,GO:0016209,GO:0016491,GO:0016684,GO:0016999,GO:0017001,GO:0017144,GO:0019725,GO:0032501,GO:0032502,GO:0042221,GO:0042592,GO:0042737,GO:0042743,GO:0042744,GO:0042981,GO:0043066,GO:0043067,GO:…	Peroxiredoxin
Cluster 1	fhe-miR-71-P1b_5p	maker-scaffold10x_534_pilon-augustus-gene-0.71	277	1794	6183.Smp_204770.1	CS	GO:0003674,GO:0003824,GO:0004108,GO:0005575,GO:0005622,GO:0005623,GO:0005737,GO:0005739,GO:0005759,GO:0005975,GO:0006082,GO:0006084,GO:0006091,GO:0006099,GO:0006101,GO:0006107,GO:0006139,GO:0006163,GO:0006637,GO:0006725,GO:0006732,GO:0006753,GO:0006790,GO:0006793,GO:0006796,GO:0006807,GO:0008150,GO:0008152,GO:0009060,GO:0009117,GO:0009150,GO:0009259,GO:0009987,GO:0014823,GO:0015980,GO:0016740,GO:…	citrate (Si)-synthase activity
Cluster 1	fhe-miR-71-P1b_5p	maker-scaffold10x_531_pilon-snap-gene-0.36	103	5854	-	-	-	Transcription factor%2C MADS-box
Cluster 1	fhe-miR-71-P1b_5p	maker-scaffold10x_520_pilon-snap-gene-1.30	113	5242	6500.XP_005105911.1	FBXO47	-	F-box only protein 47
Cluster 1	fhe-miR-71-P1b_5p	maker-scaffold10x_520_pilon-snap-gene-0.1	9037	12556	6183.Smp_155030.1	KIAA1468	GO:0005575,GO:0005622,GO:0005623,GO:0005737,GO:0005768,GO:0006810,GO:0006869,GO:0008150,GO:0010876,GO:0012505,GO:0015850,GO:0015918,GO:0030301,GO:0031410,GO:0031982,GO:0032365,GO:0032366,GO:0032367,GO:0033036,GO:0043226,GO:0043227,GO:0043229,GO:0044424,GO:0044444,GO:0044464,GO:0046907,GO:0051179,GO:0051234,GO:0051641,GO:0051649,GO:0055037,GO:0071702,GO:0097708	Lissencephaly type-1-like homology motif
Cluster 1	fhe-miR-71-P1b_5p	maker-scaffold10x_520_pilon-augustus-gene-1.54	29	1239	6211.U6HS43	ACTB	GO:0000079,GO:0000123,GO:0000902,GO:0000904,GO:0001654,GO:0001725,GO:0001932,GO:0001933,GO:0002102,GO:0002252,GO:0002253,GO:0002376,GO:0002429,GO:0002431,GO:0002433,GO:0002682,GO:0002684,GO:0002757,GO:0002764,GO:0002768,GO:0003674,GO:0005198,GO:0005200,GO:0005488,GO:0005515,GO:0005522,GO:0005575,GO:0005576,GO:0005615,GO:0005622,GO:0005623,GO:0005634,GO:0005654,GO:0005737,GO:0005829,GO:0005856,GO:…	ATP binding
Cluster 1	fhe-miR-71-P1b_5p	maker-scaffold10x_520_pilon-augustus-gene-0.84	2158	4174	6183.Smp_191250.1	-	-	protein phosphatase regulator activity
Cluster 1	fhe-miR-71-P1b_5p	maker-scaffold10x_52_pilon-snap-gene-0.48	338	2882	-	-	-	-
Cluster 1	fhe-miR-71-P1b_5p	maker-scaffold10x_504_pilon-augustus-gene-0.69	1138	1603	126957.SMAR002302-PA	STARD10	GO:0005575,GO:0005622,GO:0005623,GO:0005737,GO:0005829,GO:0005902,GO:0005911,GO:0006629,GO:0006644,GO:0006650,GO:0006656,GO:0006793,GO:0006796,GO:0006807,GO:0006810,GO:0006811,GO:0006820,GO:0008150,GO:0008152,GO:0008610,GO:0008654,GO:0009058,GO:0009966,GO:0009967,GO:0009987,GO:0010646,GO:0010647,GO:0015711,GO:0015718,GO:0015849,GO:0016020,GO:0019637,GO:0023051,GO:0023056,GO:0030054,GO:0032782,GO:…	START domain
Cluster 1	fhe-miR-71-P1b_5p	maker-scaffold10x_502_pilon-pred_gff_StringTie-gene-0.71	14301	22174	-	-	-	-
Cluster 1	fhe-miR-71-P1b_5p	maker-scaffold10x_502_pilon-pred_gff_StringTie-gene-0.71	34140	42013	-	-	-	-
Cluster 1	fhe-miR-71-P1b_5p	maker-scaffold10x_500_pilon-snap-gene-0.60	7331	9436	10116.ENSRNOP00000010410	STIL	GO:0000079,GO:0000226,GO:0000278,GO:0000578,GO:0001701,GO:0001838,GO:0001841,GO:0001843,GO:0001932,GO:0001934,GO:0001947,GO:0002009,GO:0003007,GO:0003143,GO:0005575,GO:0005622,GO:0005623,GO:0005737,GO:0005813,GO:0005814,GO:0005815,GO:0005856,GO:0006996,GO:0007010,GO:0007017,GO:0007049,GO:0007051,GO:0007052,GO:0007098,GO:0007154,GO:0007165,GO:0007166,GO:0007224,GO:0007275,GO:0007368,GO:0007389,GO:…	SCL-interrupting locus protein
Cluster 1	fhe-miR-71-P1b_5p	maker-scaffold10x_500_pilon-augustus-gene-0.80	182	1315	6183.Smp_169570.1	-	-	glycerol-3-phosphate catabolic process
Cluster 1	fhe-miR-71-P1b_5p	maker-scaffold10x_498_pilon-snap-gene-0.6	354	2835	6183.Smp_163780.1	WDR26	GO:0005575,GO:0005622,GO:0005623,GO:0005634,GO:0005654,GO:0005737,GO:0005829,GO:0031974,GO:0031981,GO:0043226,GO:0043227,GO:0043229,GO:0043231,GO:0043233,GO:0044422,GO:0044424,GO:0044428,GO:0044444,GO:0044446,GO:0044464,GO:0070013	WD domain, G-beta repeat
Cluster 1	fhe-miR-71-P1b_5p	maker-scaffold10x_495_pilon-snap-gene-0.104	144	5539	6183.Smp_166790.1	SLC39A13	GO:0000041,GO:0000139,GO:0003674,GO:0005215,GO:0005381,GO:0005385,GO:0005488,GO:0005515,GO:0005575,GO:0005622,GO:0005623,GO:0005737,GO:0005783,GO:0005794,GO:0005886,GO:0006810,GO:0006811,GO:0006812,GO:0006826,GO:0006829,GO:0006873,GO:0006875,GO:0006882,GO:0006950,GO:0008150,GO:0008324,GO:0009636,GO:0009888,GO:0009987,GO:0010035,GO:0010038,GO:0010043,GO:0010312,GO:0012505,GO:0015075,GO:0015318,GO:…	cellular zinc ion homeostasis
Cluster 1	fhe-miR-71-P1b_5p	maker-scaffold10x_493_pilon-snap-gene-1.23	135	2811	6183.Smp_168960.1	MPDZ	GO:0003674,GO:0005488,GO:0005515,GO:0005575,GO:0005622,GO:0005623,GO:0005737,GO:0005813,GO:0005815,GO:0005829,GO:0005856,GO:0005886,GO:0005911,GO:0005923,GO:0007043,GO:0007154,GO:0007155,GO:0007165,GO:0007272,GO:0007275,GO:0007399,GO:0008022,GO:0008150,GO:0008366,GO:0009987,GO:0012505,GO:0014069,GO:0015630,GO:0016020,GO:0016043,GO:0016324,GO:0016327,GO:0022607,GO:0022610,GO:0023052,GO:0030054,GO:…	protein C-terminus binding
Cluster 1	fhe-miR-71-P1b_5p	maker-scaffold10x_487_pilon-snap-gene-0.232	124	3172	6183.Smp_176440.1	SCYL1	GO:0003674,GO:0003824,GO:0004672,GO:0004713,GO:0005575,GO:0005622,GO:0005623,GO:0005737,GO:0005793,GO:0005794,GO:0005798,GO:0005801,GO:0005815,GO:0005829,GO:0005856,GO:0006464,GO:0006468,GO:0006793,GO:0006796,GO:0006807,GO:0006810,GO:0006890,GO:0008150,GO:0008152,GO:0009987,GO:0012505,GO:0012506,GO:0015630,GO:0016020,GO:0016192,GO:0016301,GO:0016310,GO:0016740,GO:0016772,GO:0016773,GO:0018108,GO:…	ATP binding
Cluster 1	fhe-miR-71-P1b_5p	maker-scaffold10x_485_pilon-pred_gff_StringTie-gene-0.126	169	16014	6211.A0A068Y3S4	SLC35F1	-	transmembrane transporter activity
Cluster 1	fhe-miR-71-P1b_5p	maker-scaffold10x_476_pilon-snap-gene-0.102	1874	3609	6183.Smp_018680.1	IDH3B	GO:0002165,GO:0003674,GO:0003824,GO:0004448,GO:0004449,GO:0005575,GO:0005622,GO:0005623,GO:0005737,GO:0005739,GO:0005759,GO:0005962,GO:0006082,GO:0006091,GO:0006099,GO:0006101,GO:0006102,GO:0006103,GO:0006139,GO:0006725,GO:0006732,GO:0006733,GO:0006734,GO:0006753,GO:0006793,GO:0006796,GO:0006807,GO:0007275,GO:0007431,GO:0007435,GO:0007552,GO:0008150,GO:0008152,GO:0008219,GO:0009055,GO:0009060,GO:…	isocitrate dehydrogenase NAD subunit
Cluster 1	fhe-miR-71-P1b_5p	maker-scaffold10x_464_pilon-snap-gene-0.22	1782	5675	6183.Smp_142300.1	PTBP2	GO:0000003,GO:0000014,GO:0000226,GO:0000245,GO:0000375,GO:0000377,GO:0000381,GO:0000398,GO:0000900,GO:0000956,GO:0001067,GO:0001069,GO:0002009,GO:0002165,GO:0002791,GO:0002793,GO:0003006,GO:0003205,GO:0003231,GO:0003674,GO:0003676,GO:0003677,GO:0003697,GO:0003723,GO:0003727,GO:0003729,GO:0003730,GO:0003824,GO:0004518,GO:0004519,GO:0004520,GO:0004536,GO:0005488,GO:0005575,GO:0005622,GO:0005623,GO:…	regulation of secretory granule organization
Cluster 1	fhe-miR-71-P1b_5p	maker-scaffold10x_453_pilon-snap-gene-0.1	234	1184	6183.Smp_040970.1	unc-32	GO:0000220,GO:0001654,GO:0001666,GO:0001763,GO:0002009,GO:0002119,GO:0002164,GO:0003674,GO:0003824,GO:0005215,GO:0005488,GO:0005515,GO:0005516,GO:0005575,GO:0005622,GO:0005623,GO:0005737,GO:0005768,GO:0005769,GO:0005773,GO:0005774,GO:0005886,GO:0006139,GO:0006163,GO:0006164,GO:0006725,GO:0006753,GO:0006754,GO:0006793,GO:0006796,GO:0006807,GO:0006810,GO:0006811,GO:0006812,GO:0006873,GO:0006885,GO:…	Essential component of the vacuolar proton pump (V- ATPase), a multimeric enzyme that catalyzes the translocation of protons across the membranes. Required for assembly and activity of the V-ATPase
Cluster 1	fhe-miR-71-P1b_5p	maker-scaffold10x_45_pilon-snap-gene-0.56	136	928	-	-	-	-
Cluster 1	fhe-miR-71-P1b_5p	maker-scaffold10x_45_pilon-snap-gene-0.52	4480	5103	6183.Smp_079490.1	-	GO:0003674,GO:0003676,GO:0003723,GO:0005488,GO:0005575,GO:0008150,GO:0019843,GO:0022613,GO:0030684,GO:0030686,GO:0032991,GO:0042254,GO:0042274,GO:0044085,GO:0071840,GO:0097159,GO:1901363,GO:1990904	RNA binding
Cluster 1	fhe-miR-71-P1b_5p	maker-scaffold10x_45_pilon-augustus-gene-0.17	206	1908	-	-	-	-
Cluster 1	fhe-miR-71-P1b_5p	maker-scaffold10x_445_pilon-snap-gene-0.25	422	2130	126957.SMAR005019-PA	GPR107	GO:0003674,GO:0005488,GO:0005515,GO:0005575,GO:0005622,GO:0005623,GO:0005634,GO:0005654,GO:0005737,GO:0005768,GO:0005769,GO:0005794,GO:0006810,GO:0006897,GO:0006898,GO:0008150,GO:0012505,GO:0016020,GO:0016192,GO:0030135,GO:0030136,GO:0030276,GO:0031410,GO:0031974,GO:0031981,GO:0031982,GO:0032050,GO:0043226,GO:0043227,GO:0043229,GO:0043231,GO:0043233,GO:0044422,GO:0044424,GO:0044428,GO:0044444,GO:…	Lung seven transmembrane receptor
Cluster 1	fhe-miR-71-P1b_5p	maker-scaffold10x_442_pilon-snap-gene-0.17	68	2052	6500.XP_005101184.1	BBS1	GO:0000003,GO:0000226,GO:0000902,GO:0000904,GO:0001085,GO:0001103,GO:0001501,GO:0001664,GO:0001764,GO:0001894,GO:0001895,GO:0003008,GO:0003352,GO:0003356,GO:0003674,GO:0005102,GO:0005113,GO:0005119,GO:0005488,GO:0005515,GO:0005575,GO:0005622,GO:0005623,GO:0005737,GO:0005813,GO:0005815,GO:0005829,GO:0005856,GO:0005886,GO:0005929,GO:0005930,GO:0006629,GO:0006810,GO:0006892,GO:0006893,GO:0006928,GO:…	smoothened binding
Cluster 1	fhe-miR-71-P1b_5p	maker-scaffold10x_44_pilon-snap-gene-0.0	107	2878	6183.Smp_147220.1	-	-	regulation of protein localization to cell-cell adherens junction
Cluster 1	fhe-miR-71-P1b_5p	maker-scaffold10x_44_pilon-augustus-gene-0.60	956	2537	6183.Smp_194530.1	AK5	GO:0003674,GO:0003824,GO:0004017,GO:0004550,GO:0005575,GO:0005622,GO:0005623,GO:0005737,GO:0005815,GO:0005829,GO:0005856,GO:0006139,GO:0006163,GO:0006164,GO:0006165,GO:0006172,GO:0006173,GO:0006220,GO:0006221,GO:0006725,GO:0006753,GO:0006793,GO:0006796,GO:0006807,GO:0008150,GO:0008152,GO:0009058,GO:0009117,GO:0009123,GO:0009124,GO:0009126,GO:0009127,GO:0009132,GO:0009133,GO:0009135,GO:0009136,GO:…	adenylate kinase activity
Cluster 1	fhe-miR-71-P1b_5p	maker-scaffold10x_439_pilon-snap-gene-0.30	37	4237	7719.XP_002125259.1	ZNF608	GO:0000122,GO:0000902,GO:0000904,GO:0002009,GO:0002165,GO:0002682,GO:0002683,GO:0002694,GO:0002695,GO:0003002,GO:0003674,GO:0003712,GO:0003714,GO:0005575,GO:0005622,GO:0005623,GO:0005634,GO:0006355,GO:0006357,GO:0006928,GO:0006935,GO:0007154,GO:0007162,GO:0007275,GO:0007389,GO:0007399,GO:0007409,GO:0007411,GO:0007412,GO:0007444,GO:0007447,GO:0007450,GO:0007472,GO:0007476,GO:0007552,GO:0007560,GO:…	negative regulation of transcription by RNA polymerase II
Cluster 1	fhe-miR-71-P1b_5p	maker-scaffold10x_436_pilon-augustus-gene-0.13	386	4085	6183.Smp_049380.1	CHN1	GO:0000003,GO:0000902,GO:0000904,GO:0001565,GO:0001654,GO:0001675,GO:0001932,GO:0002009,GO:0002165,GO:0003006,GO:0003674,GO:0005070,GO:0005096,GO:0005102,GO:0005488,GO:0005515,GO:0005575,GO:0005622,GO:0005623,GO:0005737,GO:0005829,GO:0005938,GO:0006928,GO:0006935,GO:0006996,GO:0007154,GO:0007155,GO:0007165,GO:0007166,GO:0007167,GO:0007169,GO:0007275,GO:0007276,GO:0007281,GO:0007283,GO:0007286,GO:…	phorbol ester receptor activity
Cluster 1	fhe-miR-71-P1b_5p	maker-scaffold10x_432_pilon-snap-gene-0.101	1176	5479	6183.Smp_154250.1	UNK	GO:0000209,GO:0000902,GO:0000904,GO:0000981,GO:0001654,GO:0001764,GO:0002009,GO:0002164,GO:0002165,GO:0003674,GO:0003676,GO:0003677,GO:0003700,GO:0003723,GO:0003729,GO:0003824,GO:0004842,GO:0005488,GO:0005575,GO:0005622,GO:0005623,GO:0005634,GO:0005737,GO:0005829,GO:0006355,GO:0006357,GO:0006417,GO:0006464,GO:0006807,GO:0006928,GO:0007275,GO:0007399,GO:0007423,GO:0007444,GO:0007472,GO:0007476,GO:…	polysome binding
Cluster 1	fhe-miR-71-P1b_5p	maker-scaffold10x_43_pilon-snap-gene-0.98	97	1008	6183.Smp_045420.1	ADIPOR2	GO:0001525,GO:0001558,GO:0001568,GO:0001944,GO:0002791,GO:0002793,GO:0003674,GO:0005488,GO:0005515,GO:0005575,GO:0005623,GO:0005886,GO:0006082,GO:0006109,GO:0006629,GO:0006631,GO:0006950,GO:0007154,GO:0007165,GO:0007166,GO:0007275,GO:0008150,GO:0008152,GO:0009266,GO:0009409,GO:0009611,GO:0009628,GO:0009653,GO:0009719,GO:0009725,GO:0009755,GO:0009889,GO:0009893,GO:0009966,GO:0009967,GO:0009968,GO:…	adipokinetic hormone receptor activity
Cluster 1	fhe-miR-71-P1b_5p	maker-scaffold10x_43_pilon-snap-gene-0.98	778	1689	6183.Smp_045420.1	ADIPOR2	GO:0001525,GO:0001558,GO:0001568,GO:0001944,GO:0002791,GO:0002793,GO:0003674,GO:0005488,GO:0005515,GO:0005575,GO:0005623,GO:0005886,GO:0006082,GO:0006109,GO:0006629,GO:0006631,GO:0006950,GO:0007154,GO:0007165,GO:0007166,GO:0007275,GO:0008150,GO:0008152,GO:0009266,GO:0009409,GO:0009611,GO:0009628,GO:0009653,GO:0009719,GO:0009725,GO:0009755,GO:0009889,GO:0009893,GO:0009966,GO:0009967,GO:0009968,GO:…	adipokinetic hormone receptor activity
Cluster 1	fhe-miR-71-P1b_5p	maker-scaffold10x_43_pilon-augustus-gene-0.37	133	4930	6211.A0A068XUJ2	-	-	zinc ion binding
Cluster 1	fhe-miR-71-P1b_5p	maker-scaffold10x_419_pilon-snap-gene-0.60	585	1383	6183.Smp_152010.1	FAM8A1	-	RDD family
Cluster 1	fhe-miR-71-P1b_5p	maker-scaffold10x_417_pilon-augustus-gene-0.15	149	2844	6183.Smp_128280.2	NCKIPSD	GO:0000147,GO:0002252,GO:0002253,GO:0002376,GO:0002429,GO:0002431,GO:0002433,GO:0002682,GO:0002684,GO:0002757,GO:0002764,GO:0002768,GO:0003674,GO:0005488,GO:0005515,GO:0005575,GO:0005622,GO:0005623,GO:0005634,GO:0005737,GO:0005829,GO:0005856,GO:0005882,GO:0005933,GO:0005935,GO:0005937,GO:0005938,GO:0006606,GO:0006607,GO:0006810,GO:0006886,GO:0006897,GO:0006909,GO:0006913,GO:0006996,GO:0007010,GO:…	endocytosis
Cluster 1	fhe-miR-71-P1b_5p	maker-scaffold10x_414_pilon-snap-gene-0.56	1921	5684	6183.Smp_177120.1	CDC7	GO:0000003,GO:0000082,GO:0000278,GO:0000724,GO:0000725,GO:0000727,GO:0002064,GO:0002065,GO:0002066,GO:0003006,GO:0003674,GO:0003824,GO:0004672,GO:0004674,GO:0005575,GO:0005576,GO:0005622,GO:0005623,GO:0005634,GO:0005654,GO:0005737,GO:0005819,GO:0005856,GO:0006139,GO:0006259,GO:0006260,GO:0006261,GO:0006270,GO:0006275,GO:0006277,GO:0006281,GO:0006302,GO:0006310,GO:0006325,GO:0006464,GO:0006468,GO:…	double-strand break repair via break-induced replication
Cluster 1	fhe-miR-71-P1b_5p	maker-scaffold10x_414_pilon-snap-gene-0.55	1166	5248	12957.ACEP27649-PA	DEPDC5	GO:0000003,GO:0000323,GO:0003006,GO:0003674,GO:0005096,GO:0005488,GO:0005575,GO:0005622,GO:0005623,GO:0005737,GO:0005764,GO:0005765,GO:0005773,GO:0005774,GO:0005829,GO:0006950,GO:0007154,GO:0007276,GO:0007281,GO:0007282,GO:0007292,GO:0007293,GO:0008047,GO:0008150,GO:0008283,GO:0008356,GO:0008361,GO:0009267,GO:0009605,GO:0009653,GO:0009894,GO:0009966,GO:0009968,GO:0009987,GO:0009991,GO:0010506,GO:…	negative regulation of TORC1 signaling
Cluster 1	fhe-miR-71-P1b_5p	maker-scaffold10x_39_pilon-augustus-gene-0.4	778	3042	-	-	-	UBA-like superfamily
Cluster 1	fhe-miR-71-P1b_5p	maker-scaffold10x_383_pilon-snap-gene-1.2	121	1095	31033.ENSTRUP00000007614	ABHD8	-	Abhydrolase domain containing 8
Cluster 1	fhe-miR-71-P1b_5p	maker-scaffold10x_377_pilon-snap-gene-0.55	117	2776	6183.Smp_089880.1	FOXRED1	GO:0003674,GO:0003824,GO:0005575,GO:0005622,GO:0005623,GO:0005737,GO:0005739,GO:0005740,GO:0005743,GO:0005746,GO:0005747,GO:0006996,GO:0007005,GO:0008150,GO:0008152,GO:0009987,GO:0010257,GO:0016020,GO:0016043,GO:0016491,GO:0019866,GO:0022607,GO:0030964,GO:0031090,GO:0031966,GO:0031967,GO:0031975,GO:0032981,GO:0032991,GO:0033108,GO:0034622,GO:0043226,GO:0043227,GO:0043229,GO:0043231,GO:0043933,GO:…	mitochondrial respiratory chain complex I assembly
Cluster 1	fhe-miR-71-P1b_5p	maker-scaffold10x_377_pilon-snap-gene-0.50	591	4868	6183.Smp_208060.1	-	GO:0000323,GO:0003674,GO:0003824,GO:0005215,GO:0005388,GO:0005575,GO:0005622,GO:0005623,GO:0005737,GO:0005764,GO:0005773,GO:0005774,GO:0005886,GO:0005887,GO:0006457,GO:0006810,GO:0006811,GO:0006812,GO:0006816,GO:0006873,GO:0006874,GO:0006875,GO:0008150,GO:0008324,GO:0009987,GO:0015075,GO:0015085,GO:0015318,GO:0015399,GO:0015405,GO:0015662,GO:0016020,GO:0016021,GO:0016462,GO:0016787,GO:0016817,GO:…	Cation-transporting atpase
Cluster 1	fhe-miR-71-P1b_5p	maker-scaffold10x_377_pilon-pred_gff_StringTie-gene-0.143	2587	8068	-	-	-	-
Cluster 1	fhe-miR-71-P1b_5p	maker-scaffold10x_375_pilon-snap-gene-0.45	226	3030	8364.ENSXETP00000035150	USP8	GO:0000278,GO:0000281,GO:0000910,GO:0002009,GO:0002165,GO:0003674,GO:0003824,GO:0004175,GO:0004197,GO:0004843,GO:0005575,GO:0005622,GO:0005623,GO:0005737,GO:0005768,GO:0005769,GO:0005829,GO:0005886,GO:0006464,GO:0006508,GO:0006807,GO:0006996,GO:0007032,GO:0007049,GO:0007154,GO:0007165,GO:0007264,GO:0007265,GO:0007275,GO:0007399,GO:0007444,GO:0007472,GO:0007476,GO:0007552,GO:0007560,GO:0008150,GO:…	Belongs to the peptidase C19 family
Cluster 1	fhe-miR-71-P1b_5p	maker-scaffold10x_371_pilon-snap-gene-0.5	54	1141	-	-	-	-
Cluster 1	fhe-miR-71-P1b_5p	maker-scaffold10x_37_pilon-snap-gene-0.16	756	1743	6211.A0A068YB28	MXD1	GO:0000122,GO:0000228,GO:0000785,GO:0000790,GO:0000976,GO:0000977,GO:0000978,GO:0000981,GO:0000982,GO:0000987,GO:0001012,GO:0001067,GO:0001078,GO:0001227,GO:0003674,GO:0003676,GO:0003677,GO:0003690,GO:0003700,GO:0003712,GO:0003714,GO:0005488,GO:0005575,GO:0005622,GO:0005623,GO:0005634,GO:0005654,GO:0005694,GO:0005737,GO:0005739,GO:0005829,GO:0006355,GO:0006357,GO:0007275,GO:0008150,GO:0008283,GO:…	protein dimerization activity
Cluster 1	fhe-miR-71-P1b_5p	maker-scaffold10x_357_pilon-augustus-gene-0.44	433	2038	6183.Smp_101310.1	HINFP	GO:0000075,GO:0000077,GO:0000082,GO:0000083,GO:0000122,GO:0000278,GO:0000976,GO:0000977,GO:0000978,GO:0000981,GO:0000982,GO:0000987,GO:0001012,GO:0001067,GO:0001078,GO:0001227,GO:0001701,GO:0003674,GO:0003676,GO:0003677,GO:0003682,GO:0003690,GO:0003700,GO:0003712,GO:0003713,GO:0005488,GO:0005515,GO:0005575,GO:0005622,GO:0005623,GO:0005634,GO:0005654,GO:0006139,GO:0006259,GO:0006281,GO:0006351,GO:…	regulation of transcription involved in G1/S transition of mitotic cell cycle
Cluster 1	fhe-miR-71-P1b_5p	maker-scaffold10x_345_pilon-augustus-gene-1.182	1244	1496	-	-	-	-
Cluster 1	fhe-miR-71-P1b_5p	maker-scaffold10x_342_pilon-snap-gene-0.51	110	1506	6183.Smp_011960.1	IPPK	GO:0003341,GO:0003351,GO:0003674,GO:0003824,GO:0005198,GO:0005488,GO:0005515,GO:0005575,GO:0005622,GO:0005623,GO:0005634,GO:0005654,GO:0005730,GO:0005737,GO:0005813,GO:0005815,GO:0005829,GO:0005856,GO:0005929,GO:0005975,GO:0006020,GO:0006066,GO:0006355,GO:0006356,GO:0006793,GO:0006796,GO:0006810,GO:0006928,GO:0007017,GO:0007018,GO:0007275,GO:0007368,GO:0007389,GO:0008150,GO:0008152,GO:0009058,GO:…	inositol pentakisphosphate 2-kinase activity
Cluster 1	fhe-miR-71-P1b_5p	maker-scaffold10x_342_pilon-snap-gene-0.34	728	2237	-	-	-	-
Cluster 1	fhe-miR-71-P1b_5p	maker-scaffold10x_342_pilon-snap-gene-0.34	771	2280	-	-	-	-
Cluster 1	fhe-miR-71-P1b_5p	maker-scaffold10x_340_pilon-snap-gene-0.28	885	1307	-	-	-	-
Cluster 1	fhe-miR-71-P1b_5p	maker-scaffold10x_340_pilon-augustus-gene-0.10	171	8924	6183.Smp_025550.1	PRMT7	GO:0000003,GO:0000375,GO:0000377,GO:0000387,GO:0000398,GO:0001650,GO:0003674,GO:0003824,GO:0005488,GO:0005515,GO:0005575,GO:0005622,GO:0005623,GO:0005634,GO:0005654,GO:0005730,GO:0005737,GO:0005829,GO:0006139,GO:0006259,GO:0006304,GO:0006305,GO:0006306,GO:0006325,GO:0006349,GO:0006355,GO:0006396,GO:0006397,GO:0006464,GO:0006479,GO:0006725,GO:0006807,GO:0006996,GO:0007276,GO:0008150,GO:0008152,GO:…	such methylation being required for the assembly and biogenesis of snRNP core particles. Specifically mediates the symmetric dimethylation of histone H4 'Arg-3' to form H4R3me2s. Plays a role in gene imprinting by being recruited by CTCFL at the H19 imprinted control region (ICR) and methylating histone H4 to form H4R3me2s, possibly leading to recruit DNA methyltransferases at these sites. May al…
Cluster 1	fhe-miR-71-P1b_5p	maker-scaffold10x_338_pilon-snap-gene-0.75	183	4977	6211.A0A068YMJ7	-	-	RNA polymerase II proximal promoter sequence-specific DNA binding
Cluster 1	fhe-miR-71-P1b_5p	maker-scaffold10x_332_pilon-augustus-gene-0.12	269	20740	6211.A0A068Y0Z0	HSPG2	GO:0000323,GO:0001523,GO:0002119,GO:0002164,GO:0003674,GO:0005102,GO:0005178,GO:0005198,GO:0005488,GO:0005515,GO:0005575,GO:0005576,GO:0005604,GO:0005622,GO:0005623,GO:0005737,GO:0005764,GO:0005773,GO:0005775,GO:0005794,GO:0005796,GO:0005886,GO:0006022,GO:0006023,GO:0006024,GO:0006026,GO:0006027,GO:0006629,GO:0006720,GO:0006721,GO:0006807,GO:0006810,GO:0006897,GO:0006898,GO:0006928,GO:0006950,GO:…	anatomical structure morphogenesis
Cluster 1	fhe-miR-71-P1b_5p	maker-scaffold10x_331_pilon-snap-gene-0.55	26	4910	6183.Smp_126800.1	ARHGAP39	GO:0000902,GO:0000904,GO:0003674,GO:0005096,GO:0005575,GO:0005622,GO:0005623,GO:0005737,GO:0005829,GO:0006928,GO:0006935,GO:0007275,GO:0007399,GO:0007409,GO:0007411,GO:0008037,GO:0008038,GO:0008047,GO:0008150,GO:0009605,GO:0009653,GO:0009966,GO:0009987,GO:0010646,GO:0016043,GO:0016198,GO:0016199,GO:0022008,GO:0023051,GO:0030030,GO:0030154,GO:0030182,GO:0030234,GO:0030695,GO:0031175,GO:0032501,GO:…	GTPase activator activity
Cluster 1	fhe-miR-71-P1b_5p	maker-scaffold10x_330_pilon-snap-gene-0.97	507	2358	6183.Smp_133480.1	FOXL1	GO:0000981,GO:0002376,GO:0002520,GO:0003674,GO:0003676,GO:0003677,GO:0003700,GO:0005488,GO:0005575,GO:0005622,GO:0005623,GO:0005634,GO:0006029,GO:0006355,GO:0006357,GO:0006807,GO:0007154,GO:0007267,GO:0007275,GO:0007494,GO:0007495,GO:0007507,GO:0008150,GO:0008152,GO:0008301,GO:0009058,GO:0009059,GO:0009100,GO:0009101,GO:0009653,GO:0009888,GO:0009889,GO:0009966,GO:0009987,GO:0010468,GO:0010556,GO:…	visceral mesoderm-endoderm interaction involved in midgut development
Cluster 1	fhe-miR-71-P1b_5p	maker-scaffold10x_330_pilon-augustus-gene-0.113	166	1072	6183.Smp_073080.2	PNO1	GO:0005575,GO:0005622,GO:0005623,GO:0005634,GO:0005654,GO:0005730,GO:0005737,GO:0005829,GO:0031974,GO:0031981,GO:0043226,GO:0043227,GO:0043228,GO:0043229,GO:0043231,GO:0043232,GO:0043233,GO:0044422,GO:0044424,GO:0044428,GO:0044444,GO:0044446,GO:0044464,GO:0070013	RNA binding
Cluster 1	fhe-miR-71-P1b_5p	maker-scaffold10x_325_pilon-augustus-gene-0.80	7798	8260	-	-	-	WD40/YVTN repeat-like-containing domain superfamily
Cluster 1	fhe-miR-71-P1b_5p	maker-scaffold10x_323_pilon-augustus-gene-0.77	747	3497	6183.Smp_166370.1	-	GO:0003674,GO:0005488,GO:0005515,GO:0005575,GO:0005622,GO:0005623,GO:0005737,GO:0006996,GO:0008150,GO:0009987,GO:0010256,GO:0016043,GO:0016050,GO:0017016,GO:0017137,GO:0019899,GO:0021700,GO:0030424,GO:0031267,GO:0032502,GO:0033363,GO:0036477,GO:0040012,GO:0042995,GO:0043005,GO:0043025,GO:0044297,GO:0044424,GO:0044444,GO:0044464,GO:0048471,GO:0050789,GO:0050795,GO:0051020,GO:0061792,GO:0065007,GO:…	Golgin subfamily A member
Cluster 1	fhe-miR-71-P1b_5p	maker-scaffold10x_321_pilon-snap-gene-0.1	171	3688	6183.Smp_022630.1	TEX2	GO:0003674,GO:0005488,GO:0005575,GO:0005622,GO:0005623,GO:0005737,GO:0005783,GO:0006629,GO:0006643,GO:0006665,GO:0006807,GO:0007154,GO:0007165,GO:0008150,GO:0008152,GO:0008289,GO:0009987,GO:0012505,GO:0016020,GO:0016021,GO:0023052,GO:0031224,GO:0043226,GO:0043227,GO:0043229,GO:0043231,GO:0044237,GO:0044238,GO:0044255,GO:0044424,GO:0044425,GO:0044444,GO:0044464,GO:0050789,GO:0050794,GO:0050896,GO:…	lipid binding
Cluster 1	fhe-miR-71-P1b_5p	maker-scaffold10x_314_pilon-augustus-gene-0.99	783	3395	6183.Smp_178850.1	PAPOLG	GO:0000166,GO:0000287,GO:0000375,GO:0000377,GO:0000398,GO:0003674,GO:0003824,GO:0004652,GO:0005488,GO:0005524,GO:0005575,GO:0005622,GO:0005623,GO:0005634,GO:0005654,GO:0005737,GO:0005783,GO:0005829,GO:0006139,GO:0006351,GO:0006353,GO:0006366,GO:0006369,GO:0006378,GO:0006396,GO:0006397,GO:0006725,GO:0006807,GO:0008144,GO:0008150,GO:0008152,GO:0008380,GO:0009058,GO:0009059,GO:0009987,GO:0010467,GO:…	polynucleotide adenylyltransferase activity
Cluster 1	fhe-miR-71-P1b_5p	maker-scaffold10x_305_pilon-snap-gene-0.25	168	2810	6183.Smp_073070.1	ZDHHC8	GO:0003674,GO:0003824,GO:0005575,GO:0005622,GO:0005623,GO:0005737,GO:0005739,GO:0005794,GO:0005829,GO:0005886,GO:0006464,GO:0006497,GO:0006807,GO:0007610,GO:0007626,GO:0008150,GO:0008152,GO:0009058,GO:0009059,GO:0009987,GO:0012505,GO:0016020,GO:0016043,GO:0016409,GO:0016417,GO:0016740,GO:0016746,GO:0016747,GO:0018345,GO:0019538,GO:0019706,GO:0019707,GO:0022607,GO:0030425,GO:0032501,GO:0034377,GO:…	Belongs to the DHHC palmitoyltransferase family
Cluster 1	fhe-miR-71-P1b_5p	maker-scaffold10x_304_pilon-snap-gene-0.8	254	2273	6183.Smp_153810.1	-	GO:0003674,GO:0003824,GO:0004067,GO:0006082,GO:0006520,GO:0006528,GO:0006530,GO:0006807,GO:0008150,GO:0008152,GO:0009056,GO:0009063,GO:0009064,GO:0009065,GO:0009066,GO:0009068,GO:0009987,GO:0016054,GO:0016787,GO:0016810,GO:0016811,GO:0019752,GO:0032787,GO:0034641,GO:0043436,GO:0043603,GO:0044237,GO:0044238,GO:0044248,GO:0044281,GO:0044282,GO:0046395,GO:0071704,GO:0072329,GO:1901564,GO:1901565,GO:…	asparaginase activity
Cluster 1	fhe-miR-71-P1b_5p	maker-scaffold10x_300_pilon-augustus-gene-0.9	143	1334	-	-	-	-
Cluster 1	fhe-miR-71-P1b_5p	maker-scaffold10x_293_pilon-snap-gene-0.149	974	1607	6183.Smp_090080.1	SERPINE2	GO:0000003,GO:0001558,GO:0002028,GO:0003006,GO:0003008,GO:0003674,GO:0004857,GO:0004866,GO:0004867,GO:0005102,GO:0005488,GO:0005515,GO:0005539,GO:0005575,GO:0005576,GO:0005615,GO:0005622,GO:0005623,GO:0005737,GO:0005829,GO:0005886,GO:0006810,GO:0006950,GO:0006996,GO:0007162,GO:0007275,GO:0007320,GO:0007399,GO:0007417,GO:0007420,GO:0007565,GO:0007566,GO:0007596,GO:0007599,GO:0007600,GO:0007610,GO:…	inhibitor, clade E (nexin, plasminogen activator inhibitor type 1), member 2
Cluster 1	fhe-miR-71-P1b_5p	maker-scaffold10x_292_pilon-snap-gene-0.16	254	2226	6183.Smp_136750.1	RNF20	GO:0000149,GO:0000151,GO:0000209,GO:0000785,GO:0000792,GO:0002039,GO:0003674,GO:0003676,GO:0003682,GO:0003712,GO:0003713,GO:0003723,GO:0003729,GO:0003730,GO:0003824,GO:0004842,GO:0005488,GO:0005515,GO:0005575,GO:0005622,GO:0005623,GO:0005634,GO:0005654,GO:0005694,GO:0005730,GO:0005737,GO:0005829,GO:0006325,GO:0006355,GO:0006464,GO:0006508,GO:0006511,GO:0006513,GO:0006629,GO:0006643,GO:0006664,GO:…	e3 ubiquitin-protein ligase
Cluster 1	fhe-miR-71-P1b_5p	maker-scaffold10x_289_pilon-snap-gene-0.9	305	5077	6183.Smp_144960.1	FAM160A1	GO:0005575,GO:0005622,GO:0005623,GO:0005737,GO:0006810,GO:0006996,GO:0007032,GO:0007033,GO:0007034,GO:0007040,GO:0007041,GO:0008150,GO:0008333,GO:0009987,GO:0010256,GO:0016043,GO:0016050,GO:0016192,GO:0016482,GO:0032991,GO:0044424,GO:0044444,GO:0044464,GO:0045022,GO:0046907,GO:0051179,GO:0051234,GO:0051641,GO:0051649,GO:0070695,GO:0071840,GO:0080171,GO:0098927	Family with sequence similarity 160, member
Cluster 1	fhe-miR-71-P1b_5p	maker-scaffold10x_285_pilon-snap-gene-0.37	107	3435	6183.Smp_129580.1	GOLGA2	GO:0000003,GO:0000137,GO:0000139,GO:0000149,GO:0000212,GO:0000226,GO:0000278,GO:0000280,GO:0000922,GO:0003674,GO:0005488,GO:0005515,GO:0005575,GO:0005622,GO:0005623,GO:0005737,GO:0005783,GO:0005793,GO:0005794,GO:0005795,GO:0005798,GO:0005801,GO:0005819,GO:0005829,GO:0005856,GO:0006464,GO:0006486,GO:0006807,GO:0006810,GO:0006888,GO:0006900,GO:0006901,GO:0006903,GO:0006996,GO:0007010,GO:0007017,GO:…	importin-alpha family protein binding
Cluster 1	fhe-miR-71-P1b_5p	maker-scaffold10x_281_pilon-snap-gene-0.167	151	3319	6183.Smp_123770.1	SAAL1	GO:0005575,GO:0005576,GO:0005615,GO:0044421	-
Cluster 1	fhe-miR-71-P1b_5p	maker-scaffold10x_269_pilon-snap-gene-0.1	167	5711	6183.Smp_147140.1	TRPM7	GO:0000003,GO:0000041,GO:0000278,GO:0001654,GO:0001726,GO:0001754,GO:0003006,GO:0003008,GO:0003674,GO:0003779,GO:0003824,GO:0004672,GO:0005215,GO:0005216,GO:0005217,GO:0005261,GO:0005262,GO:0005385,GO:0005488,GO:0005515,GO:0005575,GO:0005622,GO:0005623,GO:0005737,GO:0005886,GO:0005887,GO:0005903,GO:0006464,GO:0006468,GO:0006793,GO:0006796,GO:0006807,GO:0006810,GO:0006811,GO:0006812,GO:0006816,GO:…	calcium channel activity
Cluster 1	fhe-miR-71-P1b_5p	maker-scaffold10x_267_pilon-snap-gene-0.42	1725	2904	6183.Smp_005080.1	NOP2	GO:0000027,GO:0000154,GO:0000470,GO:0001510,GO:0003674,GO:0003824,GO:0005575,GO:0005622,GO:0005623,GO:0005634,GO:0005654,GO:0005730,GO:0006139,GO:0006355,GO:0006357,GO:0006364,GO:0006396,GO:0006725,GO:0006807,GO:0006996,GO:0008150,GO:0008152,GO:0008168,GO:0008169,GO:0008173,GO:0008284,GO:0008649,GO:0008757,GO:0009383,GO:0009451,GO:0009889,GO:0009966,GO:0009987,GO:0010467,GO:0010468,GO:0010556,GO:…	rRNA (cytosine-C5-)-methyltransferase activity
Cluster 1	fhe-miR-71-P1b_5p	maker-scaffold10x_267_pilon-pred_gff_StringTie-gene-0.111	588	1560	-	-	-	-
Cluster 1	fhe-miR-71-P1b_5p	maker-scaffold10x_263_pilon-augustus-gene-0.160	3359	17669	6183.Smp_015520.1	-	-	oxidation-reduction process
Cluster 1	fhe-miR-71-P1b_5p	maker-scaffold10x_2547_pilon-snap-gene-0.15	345	7081	6183.Smp_101280.1	GBF1	GO:0000137,GO:0000139,GO:0000902,GO:0001775,GO:0002064,GO:0002252,GO:0002263,GO:0002376,GO:0002790,GO:0003674,GO:0005085,GO:0005086,GO:0005488,GO:0005515,GO:0005543,GO:0005547,GO:0005575,GO:0005622,GO:0005623,GO:0005737,GO:0005783,GO:0005793,GO:0005794,GO:0005795,GO:0005801,GO:0005802,GO:0005829,GO:0006810,GO:0006888,GO:0006890,GO:0006892,GO:0006895,GO:0006900,GO:0006901,GO:0006903,GO:0006928,GO:…	guanine nucleotide exchange factor 1
Cluster 1	fhe-miR-71-P1b_5p	maker-scaffold10x_253_pilon-snap-gene-0.149	2322	3072	6183.Smp_075210.2	PHB2	GO:0000003,GO:0000060,GO:0000819,GO:0001101,GO:0001666,GO:0001763,GO:0001932,GO:0001934,GO:0002009,GO:0002082,GO:0003006,GO:0003008,GO:0003674,GO:0005102,GO:0005488,GO:0005515,GO:0005575,GO:0005622,GO:0005623,GO:0005634,GO:0005737,GO:0005739,GO:0005740,GO:0005741,GO:0005743,GO:0006140,GO:0006355,GO:0006606,GO:0006810,GO:0006811,GO:0006812,GO:0006816,GO:0006851,GO:0006886,GO:0006913,GO:0006950,GO:…	thelarche
Cluster 1	fhe-miR-71-P1b_5p	maker-scaffold10x_247_pilon-snap-gene-0.66	192	1460	6183.Smp_145200.1	EN2	GO:0000003,GO:0000122,GO:0000902,GO:0000904,GO:0000976,GO:0000977,GO:0000978,GO:0000980,GO:0000981,GO:0000982,GO:0000987,GO:0001012,GO:0001067,GO:0001078,GO:0001158,GO:0001227,GO:0001501,GO:0001650,GO:0001708,GO:0001709,GO:0002009,GO:0002165,GO:0003002,GO:0003006,GO:0003008,GO:0003674,GO:0003676,GO:0003677,GO:0003690,GO:0003700,GO:0005488,GO:0005575,GO:0005622,GO:0005623,GO:0005634,GO:0005730,GO:…	homeobox protein
Cluster 1	fhe-miR-71-P1b_5p	maker-scaffold10x_245_pilon-snap-gene-0.128	1363	4569	-	-	-	-
Cluster 1	fhe-miR-71-P1b_5p	maker-scaffold10x_245_pilon-snap-gene-0.127	76	2223	-	-	-	-
Cluster 1	fhe-miR-71-P1b_5p	maker-scaffold10x_245_pilon-snap-gene-0.114	160	1281	6183.Smp_097180.1	NT5C3B	GO:0000215,GO:0000287,GO:0000288,GO:0000291,GO:0000956,GO:0002252,GO:0002376,GO:0003674,GO:0003824,GO:0005488,GO:0005575,GO:0005622,GO:0005623,GO:0005737,GO:0005783,GO:0005829,GO:0006139,GO:0006152,GO:0006213,GO:0006401,GO:0006402,GO:0006725,GO:0006753,GO:0006793,GO:0006796,GO:0006807,GO:0006950,GO:0006952,GO:0008150,GO:0008152,GO:0008252,GO:0008253,GO:0009056,GO:0009057,GO:0009058,GO:0009116,GO:…	5'-nucleotidase activity
Cluster 1	fhe-miR-71-P1b_5p	maker-scaffold10x_245_pilon-augustus-gene-0.98	2833	4290	-	-	-	-
Cluster 1	fhe-miR-71-P1b_5p	maker-scaffold10x_245_pilon-augustus-gene-0.96	220	2788	6183.Smp_142620.1	NPR2	GO:0000003,GO:0000166,GO:0001501,GO:0001558,GO:0001653,GO:0001882,GO:0001883,GO:0003008,GO:0003013,GO:0003014,GO:0003018,GO:0003674,GO:0003824,GO:0004383,GO:0004888,GO:0004930,GO:0005488,GO:0005515,GO:0005524,GO:0005525,GO:0005575,GO:0005622,GO:0005623,GO:0005737,GO:0005829,GO:0005886,GO:0005887,GO:0006139,GO:0006163,GO:0006164,GO:0006182,GO:0006584,GO:0006725,GO:0006753,GO:0006793,GO:0006796,GO:…	guanylate cyclase activity
Cluster 1	fhe-miR-71-P1b_5p	maker-scaffold10x_2403_pilon-snap-gene-0.23	7369	8167	6211.A0A068Y0N5	MORN3	-	Possible plasma membrane-binding motif in junctophilins, PIP-5-kinases and protein kinases.
Cluster 1	fhe-miR-71-P1b_5p	maker-scaffold10x_24_pilon-snap-gene-0.43	1354	3572	-	-	-	-
Cluster 1	fhe-miR-71-P1b_5p	maker-scaffold10x_239_pilon-snap-gene-0.0	61	5165	6183.Smp_005330.1	MARS2	GO:0003674,GO:0003824,GO:0004812,GO:0004825,GO:0005575,GO:0005622,GO:0005623,GO:0005737,GO:0005739,GO:0005759,GO:0006082,GO:0006139,GO:0006399,GO:0006412,GO:0006418,GO:0006431,GO:0006518,GO:0006520,GO:0006725,GO:0006807,GO:0008150,GO:0008152,GO:0009058,GO:0009059,GO:0009987,GO:0010467,GO:0016070,GO:0016874,GO:0016875,GO:0019538,GO:0019752,GO:0031974,GO:0034641,GO:0034645,GO:0034660,GO:0043038,GO:…	methionyl-tRNA aminoacylation
Cluster 1	fhe-miR-71-P1b_5p	maker-scaffold10x_239_pilon-augustus-gene-0.118	348	1948	6183.Smp_158130.1	PCYT2	GO:0003674,GO:0003824,GO:0004306,GO:0005488,GO:0005515,GO:0005575,GO:0005622,GO:0005623,GO:0005737,GO:0005783,GO:0005789,GO:0006066,GO:0006576,GO:0006629,GO:0006644,GO:0006646,GO:0006650,GO:0006793,GO:0006796,GO:0006807,GO:0008150,GO:0008152,GO:0008610,GO:0008654,GO:0009058,GO:0009308,GO:0009987,GO:0012505,GO:0016020,GO:0016740,GO:0016772,GO:0016779,GO:0019637,GO:0031984,GO:0034641,GO:0042175,GO:…	ethanolamine-phosphate cytidylyltransferase activity
Cluster 1	fhe-miR-71-P1b_5p	maker-scaffold10x_239_pilon-augustus-gene-0.116	1607	4942	6183.Smp_138850.1	SH2D4A	GO:0003674,GO:0005488,GO:0005515,GO:0005575,GO:0005622,GO:0005623,GO:0005737,GO:0005829,GO:0008150,GO:0009892,GO:0010563,GO:0010921,GO:0010923,GO:0019220,GO:0019222,GO:0019899,GO:0019902,GO:0031323,GO:0031324,GO:0035303,GO:0035305,GO:0043086,GO:0044092,GO:0044424,GO:0044444,GO:0044464,GO:0045936,GO:0048519,GO:0048523,GO:0050789,GO:0050790,GO:0050794,GO:0051174,GO:0051336,GO:0051346,GO:0065007,GO:…	negative regulation of phosphatase activity
Cluster 1	fhe-miR-71-P1b_5p	maker-scaffold10x_239_pilon-augustus-gene-0.116	3938	7273	6183.Smp_138850.1	SH2D4A	GO:0003674,GO:0005488,GO:0005515,GO:0005575,GO:0005622,GO:0005623,GO:0005737,GO:0005829,GO:0008150,GO:0009892,GO:0010563,GO:0010921,GO:0010923,GO:0019220,GO:0019222,GO:0019899,GO:0019902,GO:0031323,GO:0031324,GO:0035303,GO:0035305,GO:0043086,GO:0044092,GO:0044424,GO:0044444,GO:0044464,GO:0045936,GO:0048519,GO:0048523,GO:0050789,GO:0050790,GO:0050794,GO:0051174,GO:0051336,GO:0051346,GO:0065007,GO:…	negative regulation of phosphatase activity
Cluster 1	fhe-miR-71-P1b_5p	maker-scaffold10x_236_pilon-snap-gene-0.88	466	3236	6183.Smp_176370.1	TBC1D23	GO:0000003,GO:0001667,GO:0001817,GO:0001819,GO:0002064,GO:0002065,GO:0002066,GO:0003006,GO:0003674,GO:0005096,GO:0005575,GO:0005622,GO:0005623,GO:0005737,GO:0005794,GO:0005802,GO:0006810,GO:0006928,GO:0007275,GO:0007276,GO:0007281,GO:0007292,GO:0007297,GO:0007298,GO:0007399,GO:0007417,GO:0007420,GO:0008047,GO:0008150,GO:0009790,GO:0009888,GO:0009987,GO:0010631,GO:0012505,GO:0016043,GO:0016192,GO:…	embryonic brain development
Cluster 1	fhe-miR-71-P1b_5p	maker-scaffold10x_234_pilon-augustus-gene-0.64	95	2930	6211.A0A068XW86	TTLL11	GO:0000226,GO:0003674,GO:0003824,GO:0005575,GO:0005622,GO:0005623,GO:0005737,GO:0005829,GO:0006464,GO:0006807,GO:0006996,GO:0007010,GO:0007017,GO:0008150,GO:0008152,GO:0009987,GO:0016043,GO:0016874,GO:0016879,GO:0016881,GO:0018095,GO:0018193,GO:0018200,GO:0019538,GO:0036211,GO:0043170,GO:0043412,GO:0044237,GO:0044238,GO:0044260,GO:0044267,GO:0044424,GO:0044444,GO:0044464,GO:0051013,GO:0070739,GO:…	Tubulin tyrosine ligase-like family, member 11
Cluster 1	fhe-miR-71-P1b_5p	maker-scaffold10x_225_pilon-snap-gene-0.11	224	1629	-	-	-	GDP/GTP exchange factor Sec2%2C N-terminal
Cluster 1	fhe-miR-71-P1b_5p	maker-scaffold10x_223_pilon-snap-gene-0.1	2384	4854	6183.Smp_068110.1	MRE11A	GO:0000003,GO:0000014,GO:0000018,GO:0000019,GO:0000075,GO:0000077,GO:0000228,GO:0000278,GO:0000280,GO:0000723,GO:0000724,GO:0000725,GO:0000726,GO:0000729,GO:0000781,GO:0000784,GO:0000785,GO:0000790,GO:0000793,GO:0000794,GO:0000819,GO:0001817,GO:0001819,GO:0001932,GO:0001934,GO:0003674,GO:0003676,GO:0003677,GO:0003690,GO:0003824,GO:0004518,GO:0004519,GO:0004520,GO:0004527,GO:0004536,GO:0005488,GO:…	manganese ion binding
Cluster 1	fhe-miR-71-P1b_5p	maker-scaffold10x_217_pilon-snap-gene-1.139	157	2628	6183.Smp_142900.1	-	GO:0003674,GO:0005488,GO:0005515	N-terminal domain of unknown function (DUF4140)
Cluster 1	fhe-miR-71-P1b_5p	maker-scaffold10x_217_pilon-snap-gene-1.130	443	1995	6183.Smp_153660.1	CCND3	GO:0000003,GO:0000079,GO:0000082,GO:0000122,GO:0000278,GO:0000307,GO:0000785,GO:0001541,GO:0001558,GO:0001775,GO:0001889,GO:0001932,GO:0001934,GO:0002119,GO:0002164,GO:0002376,GO:0003006,GO:0003008,GO:0003674,GO:0003824,GO:0004672,GO:0004674,GO:0004693,GO:0005488,GO:0005515,GO:0005575,GO:0005622,GO:0005623,GO:0005634,GO:0005635,GO:0005654,GO:0005694,GO:0005730,GO:0005737,GO:0005829,GO:0006022,GO:…	Belongs to the cyclin family
Cluster 1	fhe-miR-71-P1b_5p	maker-scaffold10x_217_pilon-snap-gene-1.128	378	2627	6183.Smp_090240.1	SPAG9	GO:0000003,GO:0000139,GO:0000165,GO:0000187,GO:0000902,GO:0000904,GO:0001669,GO:0001701,GO:0001932,GO:0001934,GO:0003008,GO:0003674,GO:0005078,GO:0005198,GO:0005488,GO:0005515,GO:0005575,GO:0005622,GO:0005623,GO:0005737,GO:0005783,GO:0005790,GO:0005794,GO:0005798,GO:0005815,GO:0005829,GO:0005856,GO:0005886,GO:0006464,GO:0006468,GO:0006793,GO:0006796,GO:0006807,GO:0006810,GO:0006928,GO:0006935,GO:…	MAP-kinase scaffold activity
Cluster 1	fhe-miR-71-P1b_5p	maker-scaffold10x_217_pilon-snap-gene-0.68	27	1701	-	-	-	-
Cluster 1	fhe-miR-71-P1b_5p	maker-scaffold10x_2039_pilon-pred_gff_StringTie-gene-0.25	11754	15914	-	-	-	-
Cluster 1	fhe-miR-71-P1b_5p	maker-scaffold10x_203_pilon-snap-gene-0.85	3888	5091	6183.Smp_143560.1	RNF146	GO:0000209,GO:0001666,GO:0001678,GO:0003674,GO:0003824,GO:0004842,GO:0005488,GO:0005575,GO:0005622,GO:0005623,GO:0005634,GO:0005654,GO:0005737,GO:0005829,GO:0005886,GO:0006464,GO:0006508,GO:0006511,GO:0006807,GO:0006950,GO:0008150,GO:0008152,GO:0008270,GO:0009056,GO:0009057,GO:0009628,GO:0009743,GO:0009746,GO:0009749,GO:0009966,GO:0009967,GO:0009987,GO:0010033,GO:0010646,GO:0010647,GO:0010941,GO:…	E3 ubiquitin-protein ligase
Cluster 1	fhe-miR-71-P1b_5p	maker-scaffold10x_2003_pilon-augustus-gene-0.22	4207	5026	-	-	-	Sodium: neurotransmitter symporter
Cluster 1	fhe-miR-71-P1b_5p	maker-scaffold10x_200_pilon-snap-gene-0.134	463	8249	6183.Smp_175760.1	DNAJC13	GO:0000003,GO:0000323,GO:0001667,GO:0001775,GO:0002064,GO:0002065,GO:0002066,GO:0002119,GO:0002164,GO:0002252,GO:0002263,GO:0002274,GO:0002275,GO:0002283,GO:0002366,GO:0002376,GO:0002443,GO:0002444,GO:0002446,GO:0003006,GO:0003674,GO:0005488,GO:0005515,GO:0005575,GO:0005622,GO:0005623,GO:0005737,GO:0005764,GO:0005765,GO:0005766,GO:0005768,GO:0005769,GO:0005770,GO:0005773,GO:0005774,GO:0005829,GO:…	receptor-mediated endocytosis
Cluster 1	fhe-miR-71-P1b_5p	maker-scaffold10x_200_pilon-snap-gene-0.122	173	1954	6183.Smp_144810.1	-	-	phosphatase, non-receptor type
Cluster 1	fhe-miR-71-P1b_5p	maker-scaffold10x_199_pilon-snap-gene-0.32	218	1481	6183.Smp_170200.1	TTPAL	-	CRAL/TRIO, N-terminal domain
Cluster 1	fhe-miR-71-P1b_5p	maker-scaffold10x_1950_pilon-snap-gene-0.16	401	4613	6183.Smp_123180.1	WWP1	GO:0000151,GO:0000209,GO:0001558,GO:0001664,GO:0001775,GO:0001817,GO:0001818,GO:0001932,GO:0001933,GO:0002009,GO:0002165,GO:0002218,GO:0002221,GO:0002253,GO:0002376,GO:0002520,GO:0002521,GO:0002643,GO:0002645,GO:0002664,GO:0002666,GO:0002667,GO:0002669,GO:0002682,GO:0002683,GO:0002684,GO:0002694,GO:0002695,GO:0002697,GO:0002698,GO:0002753,GO:0002757,GO:0002758,GO:0002764,GO:0002831,GO:0002832,GO:…	ubiquitin-like protein ligase activity
Cluster 1	fhe-miR-71-P1b_5p	maker-scaffold10x_1945_pilon-snap-gene-0.2	366	1324	6183.Smp_141010.1	DYSF	GO:0000003,GO:0001778,GO:0003008,GO:0003012,GO:0003013,GO:0003674,GO:0005488,GO:0005509,GO:0005543,GO:0005544,GO:0005575,GO:0005622,GO:0005623,GO:0005634,GO:0005635,GO:0005737,GO:0005768,GO:0005769,GO:0005770,GO:0005815,GO:0005856,GO:0005886,GO:0005887,GO:0005901,GO:0006810,GO:0006906,GO:0006928,GO:0006936,GO:0006950,GO:0006996,GO:0007009,GO:0007276,GO:0007283,GO:0008015,GO:0008150,GO:0008289,GO:…	plasma membrane repair
Cluster 1	fhe-miR-71-P1b_5p	maker-scaffold10x_1926_pilon-augustus-gene-0.8	2200	5492	6211.A0A068YA76	DIP2	GO:0003674,GO:0005488,GO:0005515	Disco-interacting protein 2 homolog
Cluster 1	fhe-miR-71-P1b_5p	maker-scaffold10x_1926_pilon-augustus-gene-0.8	2803	6095	6211.A0A068YA76	DIP2	GO:0003674,GO:0005488,GO:0005515	Disco-interacting protein 2 homolog
Cluster 1	fhe-miR-71-P1b_5p	maker-scaffold10x_1906_pilon-snap-gene-0.17	1845	3433	6183.Smp_011660.1	CAMK2G	GO:0000003,GO:0000082,GO:0000165,GO:0000278,GO:0000902,GO:0000904,GO:0001505,GO:0001558,GO:0001666,GO:0001775,GO:0001932,GO:0001934,GO:0002026,GO:0002027,GO:0002028,GO:0002029,GO:0002030,GO:0002376,GO:0002790,GO:0002931,GO:0003008,GO:0003012,GO:0003013,GO:0003015,GO:0003254,GO:0003298,GO:0003300,GO:0003301,GO:0003674,GO:0003824,GO:0004672,GO:0004674,GO:0004683,GO:0004721,GO:0004722,GO:0004723,GO:…	Calcium calmodulin-dependent protein kinase
Cluster 1	fhe-miR-71-P1b_5p	maker-scaffold10x_19_pilon-augustus-gene-0.68	828	1819	6183.Smp_095190.1	BAX	GO:0000003,GO:0001541,GO:0001568,GO:0001654,GO:0001655,GO:0001764,GO:0001775,GO:0001776,GO:0001777,GO:0001782,GO:0001783,GO:0001822,GO:0001836,GO:0001844,GO:0001894,GO:0001932,GO:0001933,GO:0001944,GO:0001974,GO:0002253,GO:0002260,GO:0002262,GO:0002339,GO:0002352,GO:0002358,GO:0002376,GO:0002429,GO:0002520,GO:0002521,GO:0002682,GO:0002684,GO:0002757,GO:0002764,GO:0002768,GO:0002902,GO:0002904,GO:…	release of matrix enzymes from mitochondria
Cluster 1	fhe-miR-71-P1b_5p	maker-scaffold10x_19_pilon-augustus-gene-0.68	1078	2069	6183.Smp_095190.1	BAX	GO:0000003,GO:0001541,GO:0001568,GO:0001654,GO:0001655,GO:0001764,GO:0001775,GO:0001776,GO:0001777,GO:0001782,GO:0001783,GO:0001822,GO:0001836,GO:0001844,GO:0001894,GO:0001932,GO:0001933,GO:0001944,GO:0001974,GO:0002253,GO:0002260,GO:0002262,GO:0002339,GO:0002352,GO:0002358,GO:0002376,GO:0002429,GO:0002520,GO:0002521,GO:0002682,GO:0002684,GO:0002757,GO:0002764,GO:0002768,GO:0002902,GO:0002904,GO:…	release of matrix enzymes from mitochondria
Cluster 1	fhe-miR-71-P1b_5p	maker-scaffold10x_19_pilon-augustus-gene-0.66	43	3365	6183.Smp_146900.1	DNAJC11	GO:0001671,GO:0003674,GO:0005575,GO:0005622,GO:0005623,GO:0005634,GO:0005737,GO:0005739,GO:0005740,GO:0005741,GO:0006605,GO:0006626,GO:0006810,GO:0006839,GO:0006886,GO:0006996,GO:0007005,GO:0007006,GO:0007007,GO:0008047,GO:0008104,GO:0008150,GO:0009987,GO:0015031,GO:0015833,GO:0016020,GO:0016043,GO:0017038,GO:0019867,GO:0030150,GO:0030234,GO:0031090,GO:0031966,GO:0031967,GO:0031968,GO:0031975,GO:…	cristae formation
Cluster 1	fhe-miR-71-P1b_5p	maker-scaffold10x_188_pilon-snap-gene-0.15	3683	4376	6183.Smp_104730.1	DNAJB13	GO:0000226,GO:0001578,GO:0005575,GO:0005622,GO:0005623,GO:0005737,GO:0005856,GO:0005929,GO:0005930,GO:0006996,GO:0007010,GO:0007017,GO:0008150,GO:0009987,GO:0016043,GO:0022607,GO:0030030,GO:0030031,GO:0031514,GO:0032838,GO:0035082,GO:0036126,GO:0042995,GO:0043226,GO:0043228,GO:0043229,GO:0043232,GO:0044085,GO:0044422,GO:0044424,GO:0044430,GO:0044441,GO:0044444,GO:0044446,GO:0044463,GO:0044464,GO:…	subfamily B member 13
Cluster 1	fhe-miR-71-P1b_5p	maker-scaffold10x_1854_pilon-snap-gene-0.13	165	3842	6183.Smp_198970.1	-	GO:0008150,GO:0042592,GO:0048518,GO:0048583,GO:0048584,GO:0048878,GO:0050789,GO:0055088,GO:0055090,GO:0065007,GO:0065008,GO:0070328,GO:0080134,GO:1902882,GO:1902884	lipid catabolic process
Cluster 1	fhe-miR-71-P1b_5p	maker-scaffold10x_1853_pilon-snap-gene-0.13	600	2204	-	-	-	-
Cluster 1	fhe-miR-71-P1b_5p	maker-scaffold10x_1847_pilon-snap-gene-0.21	556	1374	6183.Smp_077230.1	GOSR1	GO:0000138,GO:0000139,GO:0000149,GO:0003674,GO:0005484,GO:0005488,GO:0005515,GO:0005575,GO:0005622,GO:0005623,GO:0005737,GO:0005794,GO:0005795,GO:0005797,GO:0005801,GO:0006810,GO:0006888,GO:0006891,GO:0006906,GO:0006996,GO:0008150,GO:0009987,GO:0012505,GO:0016020,GO:0016021,GO:0016043,GO:0016050,GO:0016192,GO:0016197,GO:0016482,GO:0030133,GO:0031090,GO:0031201,GO:0031224,GO:0031410,GO:0031982,GO:…	Involved in transport from the ER to the Golgi apparatus as well as in intra-Golgi transport. It belongs to a super-family of proteins called t-SNAREs or soluble NSF (N-ethylmaleimide- sensitive factor) attachment protein receptor
Cluster 1	fhe-miR-71-P1b_5p	maker-scaffold10x_1842_pilon-snap-gene-0.9	2724	6221	6183.Smp_141910.1	-	GO:0003008,GO:0003674,GO:0005198,GO:0005488,GO:0005515,GO:0005575,GO:0005623,GO:0006996,GO:0007275,GO:0007399,GO:0007416,GO:0007528,GO:0007588,GO:0007610,GO:0007622,GO:0008150,GO:0009966,GO:0009987,GO:0010646,GO:0014069,GO:0016043,GO:0022607,GO:0023051,GO:0030111,GO:0030159,GO:0030160,GO:0030421,GO:0030424,GO:0031594,GO:0032279,GO:0032501,GO:0032502,GO:0032947,GO:0033267,GO:0040007,GO:0042995,GO:…	GKAP/Homer scaffold activity
Cluster 1	fhe-miR-71-P1b_5p	maker-scaffold10x_1784_pilon-pred_gff_StringTie-gene-0.12	11338	18591	6183.Smp_020340.1	GAA	GO:0000023,GO:0000272,GO:0000323,GO:0001775,GO:0002026,GO:0002086,GO:0002252,GO:0002263,GO:0002274,GO:0002275,GO:0002283,GO:0002366,GO:0002376,GO:0002443,GO:0002444,GO:0002446,GO:0003007,GO:0003008,GO:0003009,GO:0003011,GO:0003012,GO:0003013,GO:0003015,GO:0003016,GO:0003674,GO:0003824,GO:0004553,GO:0004558,GO:0005488,GO:0005575,GO:0005622,GO:0005623,GO:0005737,GO:0005764,GO:0005765,GO:0005766,GO:…	alpha-1,4-glucosidase activity
Cluster 1	fhe-miR-71-P1b_5p	maker-scaffold10x_1780_pilon-augustus-gene-0.3	779	4465	6183.Smp_146300.1	METTL3	GO:0000003,GO:0000375,GO:0000377,GO:0000381,GO:0000398,GO:0000902,GO:0000904,GO:0001510,GO:0001568,GO:0001734,GO:0001944,GO:0002009,GO:0002064,GO:0002065,GO:0002066,GO:0002682,GO:0002694,GO:0003006,GO:0003158,GO:0003674,GO:0003676,GO:0003723,GO:0003729,GO:0003824,GO:0005488,GO:0005515,GO:0005575,GO:0005622,GO:0005623,GO:0005634,GO:0005654,GO:0006139,GO:0006382,GO:0006396,GO:0006397,GO:0006401,GO:…	primary miRNA methylation
Cluster 1	fhe-miR-71-P1b_5p	maker-scaffold10x_1780_pilon-augustus-gene-0.3	4081	7767	6183.Smp_146300.1	METTL3	GO:0000003,GO:0000375,GO:0000377,GO:0000381,GO:0000398,GO:0000902,GO:0000904,GO:0001510,GO:0001568,GO:0001734,GO:0001944,GO:0002009,GO:0002064,GO:0002065,GO:0002066,GO:0002682,GO:0002694,GO:0003006,GO:0003158,GO:0003674,GO:0003676,GO:0003723,GO:0003729,GO:0003824,GO:0005488,GO:0005515,GO:0005575,GO:0005622,GO:0005623,GO:0005634,GO:0005654,GO:0006139,GO:0006382,GO:0006396,GO:0006397,GO:0006401,GO:…	primary miRNA methylation
Cluster 1	fhe-miR-71-P1b_5p	maker-scaffold10x_178_pilon-snap-gene-0.15	170	3658	6183.Smp_159750.1	VPS54	GO:0000003,GO:0000138,GO:0000139,GO:0000149,GO:0000938,GO:0001675,GO:0001894,GO:0003006,GO:0003674,GO:0005488,GO:0005515,GO:0005575,GO:0005622,GO:0005623,GO:0005634,GO:0005654,GO:0005737,GO:0005794,GO:0005795,GO:0005802,GO:0006810,GO:0006892,GO:0006896,GO:0006996,GO:0006997,GO:0007010,GO:0007034,GO:0007041,GO:0007275,GO:0007276,GO:0007281,GO:0007283,GO:0007286,GO:0007289,GO:0007290,GO:0007291,GO:…	Golgi to vacuole transport
Cluster 1	fhe-miR-71-P1b_5p	maker-scaffold10x_1779_pilon-augustus-gene-0.11	189	669	6183.Smp_180390.1	MTCH2	GO:0000266,GO:0005575,GO:0005622,GO:0005623,GO:0005737,GO:0005739,GO:0005740,GO:0005741,GO:0006082,GO:0006089,GO:0006091,GO:0006109,GO:0006110,GO:0006119,GO:0006139,GO:0006140,GO:0006163,GO:0006725,GO:0006753,GO:0006793,GO:0006796,GO:0006807,GO:0006810,GO:0006839,GO:0006915,GO:0006928,GO:0006996,GO:0007005,GO:0007006,GO:0008104,GO:0008150,GO:0008152,GO:0008219,GO:0008637,GO:0009117,GO:0009123,GO:…	Belongs to the mitochondrial carrier (TC 2.A.29) family
Cluster 1	fhe-miR-71-P1b_5p	maker-scaffold10x_1761_pilon-snap-gene-0.35	146	3118	-	-	-	Elongator complex protein 6
Cluster 1	fhe-miR-71-P1b_5p	maker-scaffold10x_1749_pilon-snap-gene-0.15	164	1833	7460.GB42969-PA	-	GO:0003674,GO:0005215,GO:0005575,GO:0005623,GO:0005886,GO:0006810,GO:0006811,GO:0006820,GO:0008150,GO:0016020,GO:0016021,GO:0022857,GO:0031224,GO:0044425,GO:0044464,GO:0051179,GO:0051234,GO:0055085,GO:0071944	Major Facilitator Superfamily
Cluster 1	fhe-miR-71-P1b_5p	maker-scaffold10x_173_pilon-snap-gene-0.11	159	1108	6500.XP_005107358.1	EEF1B2	GO:0003674,GO:0003676,GO:0003723,GO:0003746,GO:0005488,GO:0005575,GO:0005622,GO:0005623,GO:0005737,GO:0005829,GO:0005853,GO:0006412,GO:0006414,GO:0006518,GO:0006807,GO:0008135,GO:0008150,GO:0008152,GO:0009058,GO:0009059,GO:0009636,GO:0009987,GO:0010033,GO:0010467,GO:0019538,GO:0032991,GO:0034641,GO:0034645,GO:0042221,GO:0042493,GO:0043043,GO:0043170,GO:0043603,GO:0043604,GO:0044237,GO:0044238,GO:…	translation elongation factor activity
Cluster 1	fhe-miR-71-P1b_5p	maker-scaffold10x_1723_pilon-augustus-gene-0.71	1756	7129	6500.XP_005100948.1	SLC30A6	GO:0000041,GO:0000139,GO:0003674,GO:0005215,GO:0005385,GO:0005575,GO:0005622,GO:0005623,GO:0005737,GO:0005794,GO:0005802,GO:0006810,GO:0006811,GO:0006812,GO:0006829,GO:0006892,GO:0006895,GO:0008150,GO:0008324,GO:0010035,GO:0010038,GO:0010043,GO:0012505,GO:0015075,GO:0015318,GO:0016020,GO:0016192,GO:0016482,GO:0022857,GO:0022890,GO:0030001,GO:0031090,GO:0031984,GO:0032588,GO:0032879,GO:0034220,GO:…	Solute carrier family 30 (zinc transporter), member 6
Cluster 1	fhe-miR-71-P1b_5p	maker-scaffold10x_1723_pilon-augustus-gene-0.71	4488	9861	6500.XP_005100948.1	SLC30A6	GO:0000041,GO:0000139,GO:0003674,GO:0005215,GO:0005385,GO:0005575,GO:0005622,GO:0005623,GO:0005737,GO:0005794,GO:0005802,GO:0006810,GO:0006811,GO:0006812,GO:0006829,GO:0006892,GO:0006895,GO:0008150,GO:0008324,GO:0010035,GO:0010038,GO:0010043,GO:0012505,GO:0015075,GO:0015318,GO:0016020,GO:0016192,GO:0016482,GO:0022857,GO:0022890,GO:0030001,GO:0031090,GO:0031984,GO:0032588,GO:0032879,GO:0034220,GO:…	Solute carrier family 30 (zinc transporter), member 6
Cluster 1	fhe-miR-71-P1b_5p	maker-scaffold10x_1723_pilon-augustus-gene-0.71	7002	12375	6500.XP_005100948.1	SLC30A6	GO:0000041,GO:0000139,GO:0003674,GO:0005215,GO:0005385,GO:0005575,GO:0005622,GO:0005623,GO:0005737,GO:0005794,GO:0005802,GO:0006810,GO:0006811,GO:0006812,GO:0006829,GO:0006892,GO:0006895,GO:0008150,GO:0008324,GO:0010035,GO:0010038,GO:0010043,GO:0012505,GO:0015075,GO:0015318,GO:0016020,GO:0016192,GO:0016482,GO:0022857,GO:0022890,GO:0030001,GO:0031090,GO:0031984,GO:0032588,GO:0032879,GO:0034220,GO:…	Solute carrier family 30 (zinc transporter), member 6
Cluster 1	fhe-miR-71-P1b_5p	maker-scaffold10x_172_pilon-snap-gene-0.63	404	3191	6183.Smp_161270.1	PROP1	GO:0000122,GO:0000976,GO:0000977,GO:0000980,GO:0000981,GO:0001012,GO:0001067,GO:0001158,GO:0001205,GO:0001206,GO:0001227,GO:0001228,GO:0001568,GO:0001708,GO:0001944,GO:0003002,GO:0003674,GO:0003676,GO:0003677,GO:0003682,GO:0003690,GO:0003700,GO:0003705,GO:0005488,GO:0005515,GO:0005575,GO:0005622,GO:0005623,GO:0005667,GO:0006139,GO:0006351,GO:0006355,GO:0006357,GO:0006366,GO:0006725,GO:0006807,GO:…	DNA binding
Cluster 1	fhe-miR-71-P1b_5p	maker-scaffold10x_172_pilon-augustus-gene-0.2	488	3822	-	-	-	-
Cluster 1	fhe-miR-71-P1b_5p	maker-scaffold10x_172_pilon-augustus-gene-0.2	1691	5025	-	-	-	-
Cluster 1	fhe-miR-71-P1b_5p	maker-scaffold10x_1698_pilon-augustus-gene-0.1	3643	4356	-	-	-	BRCT domain
Cluster 1	fhe-miR-71-P1b_5p	maker-scaffold10x_1695_pilon-pred_gff_StringTie-gene-0.47	5965	20130	6183.Smp_029850.1	ERI1	GO:0000003,GO:0000175,GO:0000280,GO:0000459,GO:0000460,GO:0000466,GO:0000467,GO:0000469,GO:0000737,GO:0000738,GO:0003006,GO:0003674,GO:0003676,GO:0003677,GO:0003697,GO:0003723,GO:0003824,GO:0004518,GO:0004519,GO:0004520,GO:0004527,GO:0004532,GO:0004536,GO:0004540,GO:0005488,GO:0005515,GO:0005575,GO:0005622,GO:0005623,GO:0005634,GO:0005654,GO:0005730,GO:0005737,GO:0006139,GO:0006259,GO:0006308,GO:…	exoribonuclease 1
Cluster 1	fhe-miR-71-P1b_5p	maker-scaffold10x_1695_pilon-pred_gff_StringTie-gene-0.47	6848	21013	6183.Smp_029850.1	ERI1	GO:0000003,GO:0000175,GO:0000280,GO:0000459,GO:0000460,GO:0000466,GO:0000467,GO:0000469,GO:0000737,GO:0000738,GO:0003006,GO:0003674,GO:0003676,GO:0003677,GO:0003697,GO:0003723,GO:0003824,GO:0004518,GO:0004519,GO:0004520,GO:0004527,GO:0004532,GO:0004536,GO:0004540,GO:0005488,GO:0005515,GO:0005575,GO:0005622,GO:0005623,GO:0005634,GO:0005654,GO:0005730,GO:0005737,GO:0006139,GO:0006259,GO:0006308,GO:…	exoribonuclease 1
Cluster 1	fhe-miR-71-P1b_5p	maker-scaffold10x_1691_pilon-snap-gene-0.6	2535	5261	-	-	-	-
Cluster 1	fhe-miR-71-P1b_5p	maker-scaffold10x_166_pilon-augustus-gene-0.95	5835	9460	106582.XP_004549412.1	TBC1D9	GO:0003674,GO:0005096,GO:0005488,GO:0005515,GO:0005575,GO:0005622,GO:0005623,GO:0006810,GO:0006886,GO:0008047,GO:0008104,GO:0008150,GO:0012505,GO:0015031,GO:0015833,GO:0017016,GO:0017137,GO:0019899,GO:0030234,GO:0030695,GO:0031267,GO:0031338,GO:0032879,GO:0033036,GO:0033043,GO:0034613,GO:0042886,GO:0043085,GO:0043087,GO:0043547,GO:0044093,GO:0044464,GO:0045184,GO:0046907,GO:0050789,GO:0050790,GO:…	TBC1 domain family, member 9
Cluster 1	fhe-miR-71-P1b_5p	maker-scaffold10x_166_pilon-augustus-gene-0.78	2452	10005	6183.Smp_150040.2	CDK7	GO:0000079,GO:0000278,GO:0000307,GO:0000428,GO:0001109,GO:0001111,GO:0001932,GO:0003674,GO:0003712,GO:0003713,GO:0003824,GO:0004672,GO:0004674,GO:0004693,GO:0005102,GO:0005488,GO:0005515,GO:0005575,GO:0005622,GO:0005623,GO:0005634,GO:0005654,GO:0005667,GO:0005675,GO:0005730,GO:0005737,GO:0005829,GO:0005856,GO:0006139,GO:0006259,GO:0006281,GO:0006283,GO:0006289,GO:0006294,GO:0006351,GO:0006352,GO:…	RNA polymerase II CTD heptapeptide repeat kinase activity
Cluster 1	fhe-miR-71-P1b_5p	maker-scaffold10x_1656_pilon-augustus-gene-0.22	2213	9991	6183.Smp_165970.1	FIBP	GO:0002009,GO:0003674,GO:0005488,GO:0005515,GO:0005575,GO:0005622,GO:0005623,GO:0005634,GO:0005654,GO:0005737,GO:0005739,GO:0006996,GO:0007154,GO:0007165,GO:0007166,GO:0007167,GO:0007169,GO:0007275,GO:0007368,GO:0007389,GO:0008150,GO:0008543,GO:0009653,GO:0009719,GO:0009799,GO:0009855,GO:0009888,GO:0009987,GO:0010033,GO:0012505,GO:0016020,GO:0016043,GO:0016604,GO:0016607,GO:0017134,GO:0019838,GO:…	fibroblast growth factor
Cluster 1	fhe-miR-71-P1b_5p	maker-scaffold10x_1608_pilon-pred_gff_StringTie-gene-0.25	10914	18402	-	-	-	-
Cluster 1	fhe-miR-71-P1b_5p	maker-scaffold10x_1608_pilon-pred_gff_StringTie-gene-0.21	8700	35234	7668.SPU_016462-tr	-	-	mannose metabolic process
Cluster 1	fhe-miR-71-P1b_5p	maker-scaffold10x_1608_pilon-pred_gff_StringTie-gene-0.21	13203	39737	7668.SPU_016462-tr	-	-	mannose metabolic process
Cluster 1	fhe-miR-71-P1b_5p	maker-scaffold10x_1608_pilon-pred_gff_StringTie-gene-0.21	20601	47135	7668.SPU_016462-tr	-	-	mannose metabolic process
Cluster 1	fhe-miR-71-P1b_5p	maker-scaffold10x_1597_pilon-snap-gene-0.12	72	1513	6183.Smp_004200.1	DESI2	GO:0002009,GO:0003674,GO:0003824,GO:0005575,GO:0005622,GO:0005623,GO:0005737,GO:0006464,GO:0006508,GO:0006807,GO:0007275,GO:0007369,GO:0008150,GO:0008152,GO:0009653,GO:0009790,GO:0009888,GO:0009987,GO:0016579,GO:0016787,GO:0019538,GO:0032501,GO:0032502,GO:0036211,GO:0043170,GO:0043412,GO:0044237,GO:0044238,GO:0044260,GO:0044267,GO:0044424,GO:0044464,GO:0048598,GO:0048729,GO:0048856,GO:0060026,GO:…	Lys63-specific deubiquitinase activity
Cluster 1	fhe-miR-71-P1b_5p	maker-scaffold10x_1583_pilon-augustus-gene-0.3	676	12216	6211.A0A068Y2B7	-	-	Zinc finger, C2H2 type
Cluster 1	fhe-miR-71-P1b_5p	maker-scaffold10x_158_pilon-snap-gene-0.41	174	720	5297.GMQ_18161T0	GCV3	GO:0001505,GO:0005575,GO:0005622,GO:0005623,GO:0005737,GO:0005739,GO:0005960,GO:0006082,GO:0006464,GO:0006520,GO:0006544,GO:0006546,GO:0006730,GO:0006807,GO:0008150,GO:0008152,GO:0009056,GO:0009063,GO:0009069,GO:0009071,GO:0009249,GO:0009987,GO:0010467,GO:0016054,GO:0017144,GO:0018065,GO:0018193,GO:0018205,GO:0019464,GO:0019538,GO:0019752,GO:0032991,GO:0036211,GO:0042133,GO:0042135,GO:0042737,GO:…	The H protein shuttles the methylamine group of glycine from the P protein to the T protein
Cluster 1	fhe-miR-71-P1b_5p	maker-scaffold10x_1573_pilon-snap-gene-0.36	266	1445	-	-	-	Ubiquitin-associated protein 1
Cluster 1	fhe-miR-71-P1b_5p	maker-scaffold10x_157_pilon-snap-gene-0.192	46	2372	-	-	-	G-patch domain
Cluster 1	fhe-miR-71-P1b_5p	maker-scaffold10x_1569_pilon-snap-gene-0.2	1279	8822	6211.A0A068XYC0	QTRT1	GO:0003674,GO:0003824,GO:0005488,GO:0005515,GO:0005575,GO:0005622,GO:0005623,GO:0005634,GO:0005737,GO:0005739,GO:0005740,GO:0005741,GO:0006139,GO:0006396,GO:0006399,GO:0006400,GO:0006725,GO:0006807,GO:0008033,GO:0008150,GO:0008152,GO:0008479,GO:0008616,GO:0009058,GO:0009116,GO:0009119,GO:0009163,GO:0009451,GO:0009987,GO:0010467,GO:0016020,GO:0016070,GO:0016740,GO:0016757,GO:0016763,GO:0018130,GO:…	Catalytic subunit of the queuine tRNA-ribosyltransferase (TGT) that catalyzes the base-exchange of a guanine (G) residue with queuine (Q) at position 34 (anticodon wobble position) in tRNAs with GU(N) anticodons (tRNA-Asp, -Asn, -His and -Tyr), resulting in the hypermodified nucleoside queuosine (7-(((4,5-cis- dihydroxy-2-cyclopenten-1-yl)amino)methyl)-7-deazaguanosine). Catalysis occurs through …
Cluster 1	fhe-miR-71-P1b_5p	maker-scaffold10x_1568_pilon-snap-gene-0.8	109	2288	6211.A0A068Y5S5	ARHGAP24	GO:0002009,GO:0002011,GO:0003674,GO:0005096,GO:0005575,GO:0005622,GO:0005623,GO:0005737,GO:0005829,GO:0005856,GO:0005912,GO:0005924,GO:0005925,GO:0006928,GO:0006950,GO:0008047,GO:0008150,GO:0009611,GO:0009653,GO:0009888,GO:0009966,GO:0009968,GO:0009987,GO:0010646,GO:0010648,GO:0016477,GO:0023051,GO:0023057,GO:0030054,GO:0030055,GO:0030234,GO:0030695,GO:0031344,GO:0031345,GO:0032502,GO:0035020,GO:…	GTPase activator activity
Cluster 1	fhe-miR-71-P1b_5p	maker-scaffold10x_1549_pilon-pred_gff_StringTie-gene-0.41	4135	5710	6183.Smp_008850.1	-	-	G-protein coupled receptor activity
Cluster 1	fhe-miR-71-P1b_5p	maker-scaffold10x_1546_pilon-snap-gene-0.20	1407	4164	6183.Smp_038820.1	NDOR1	GO:0000166,GO:0003674,GO:0003824,GO:0005488,GO:0005575,GO:0005622,GO:0005623,GO:0005634,GO:0005737,GO:0005829,GO:0005856,GO:0008150,GO:0008152,GO:0008219,GO:0009987,GO:0010033,GO:0010181,GO:0016491,GO:0032553,GO:0035690,GO:0036094,GO:0036245,GO:0042221,GO:0042493,GO:0043167,GO:0043168,GO:0043226,GO:0043227,GO:0043228,GO:0043229,GO:0043231,GO:0043232,GO:0044424,GO:0044444,GO:0044464,GO:0045111,GO:…	cellular response to menadione
Cluster 1	fhe-miR-71-P1b_5p	maker-scaffold10x_1546_pilon-snap-gene-0.20	4369	7126	6183.Smp_038820.1	NDOR1	GO:0000166,GO:0003674,GO:0003824,GO:0005488,GO:0005575,GO:0005622,GO:0005623,GO:0005634,GO:0005737,GO:0005829,GO:0005856,GO:0008150,GO:0008152,GO:0008219,GO:0009987,GO:0010033,GO:0010181,GO:0016491,GO:0032553,GO:0035690,GO:0036094,GO:0036245,GO:0042221,GO:0042493,GO:0043167,GO:0043168,GO:0043226,GO:0043227,GO:0043228,GO:0043229,GO:0043231,GO:0043232,GO:0044424,GO:0044444,GO:0044464,GO:0045111,GO:…	cellular response to menadione
Cluster 1	fhe-miR-71-P1b_5p	maker-scaffold10x_1546_pilon-snap-gene-0.19	2718	6249	6183.Smp_072210.1	ZNF704	GO:0000976,GO:0001067,GO:0001158,GO:0003674,GO:0003676,GO:0003677,GO:0003690,GO:0005488,GO:0005575,GO:0005622,GO:0005623,GO:0005634,GO:0006355,GO:0006357,GO:0008150,GO:0009889,GO:0010468,GO:0010556,GO:0019219,GO:0019222,GO:0031323,GO:0031326,GO:0035326,GO:0043226,GO:0043227,GO:0043229,GO:0043231,GO:0043565,GO:0044212,GO:0044424,GO:0044464,GO:0050789,GO:0050794,GO:0051171,GO:0051252,GO:0060255,GO:…	c-clamp
Cluster 1	fhe-miR-71-P1b_5p	maker-scaffold10x_1502_pilon-pred_gff_StringTie-gene-0.52	57269	197965	-	-	-	-
Cluster 1	fhe-miR-71-P1b_5p	maker-scaffold10x_1473_pilon-augustus-gene-0.12	375	1158	6183.Smp_181040.1	KIAA1279	GO:0000226,GO:0000902,GO:0000904,GO:0003674,GO:0005488,GO:0005515,GO:0005575,GO:0005622,GO:0005623,GO:0005737,GO:0005739,GO:0006810,GO:0006839,GO:0006996,GO:0007010,GO:0007017,GO:0007275,GO:0007399,GO:0007409,GO:0007417,GO:0008092,GO:0008150,GO:0009653,GO:0009987,GO:0016043,GO:0019894,GO:0021545,GO:0021675,GO:0021952,GO:0021953,GO:0021954,GO:0021955,GO:0022008,GO:0030030,GO:0030154,GO:0030182,GO:…	mitochondrial transport
Cluster 1	fhe-miR-71-P1b_5p	maker-scaffold10x_1453_pilon-snap-gene-0.13	382	3930	6183.Smp_194780.1	-	-	Immunoglobulin domain
Cluster 1	fhe-miR-71-P1b_5p	maker-scaffold10x_1453_pilon-augustus-gene-0.58	1823	4791	-	-	-	GDP-L-galactose/GDP-D-glucose phosphorylase
Cluster 1	fhe-miR-71-P1b_5p	maker-scaffold10x_145_pilon-snap-gene-1.6	6618	8479	-	-	-	-
Cluster 1	fhe-miR-71-P1b_5p	maker-scaffold10x_145_pilon-snap-gene-0.14	143	2612	126957.SMAR006741-PA	beta-CA	GO:0003674,GO:0003824,GO:0004089,GO:0005488,GO:0005575,GO:0005622,GO:0005623,GO:0005737,GO:0005739,GO:0006730,GO:0008150,GO:0008152,GO:0008270,GO:0009987,GO:0016829,GO:0016835,GO:0016836,GO:0043167,GO:0043169,GO:0043226,GO:0043227,GO:0043229,GO:0043231,GO:0044237,GO:0044281,GO:0044424,GO:0044444,GO:0044464,GO:0046872,GO:0046914	Reversible hydration of carbon dioxide
Cluster 1	fhe-miR-71-P1b_5p	maker-scaffold10x_145_pilon-pred_gff_StringTie-gene-0.49	360	2547	-	-	-	-
Cluster 1	fhe-miR-71-P1b_5p	maker-scaffold10x_1445_pilon-augustus-gene-0.4	192	1314	6211.A0A068Y951	vha-16	GO:0000220,GO:0000323,GO:0001763,GO:0002009,GO:0003674,GO:0003824,GO:0005215,GO:0005575,GO:0005622,GO:0005623,GO:0005737,GO:0005764,GO:0005765,GO:0005768,GO:0005769,GO:0005773,GO:0005774,GO:0005886,GO:0006810,GO:0006811,GO:0006812,GO:0006873,GO:0006875,GO:0006879,GO:0006885,GO:0007034,GO:0007035,GO:0007275,GO:0007424,GO:0007430,GO:0008150,GO:0008324,GO:0008553,GO:0008593,GO:0009628,GO:0009653,GO:…	Subunit of the integral membrane V0 complex of vacuolar ATPase. Vacuolar ATPase is responsible for acidifying a variety of intracellular compartments in eukaryotic cells, thus providing most of the energy required for transport processes in the vacuolar system
Cluster 1	fhe-miR-71-P1b_5p	maker-scaffold10x_1437_pilon-snap-gene-0.43	70	757	6183.Smp_042060.1	MITD1	GO:0000278,GO:0000281,GO:0000910,GO:0000920,GO:0003674,GO:0005488,GO:0005515,GO:0005543,GO:0005575,GO:0005622,GO:0005623,GO:0005737,GO:0005768,GO:0005770,GO:0007049,GO:0008150,GO:0008289,GO:0009987,GO:0010008,GO:0012505,GO:0016020,GO:0019898,GO:0019904,GO:0022402,GO:0030496,GO:0031090,GO:0031410,GO:0031902,GO:0031982,GO:0032091,GO:0035091,GO:0042802,GO:0042803,GO:0043167,GO:0043168,GO:0043226,GO:…	cell separation after cytokinesis
Cluster 1	fhe-miR-71-P1b_5p	maker-scaffold10x_1435_pilon-snap-gene-0.23	278	2582	-	-	-	F-box domain
Cluster 1	fhe-miR-71-P1b_5p	maker-scaffold10x_143_pilon-augustus-gene-0.58	3409	4501	-	-	-	Ribosomal protein S5 domain 2-type fold%2C subgroup
Cluster 1	fhe-miR-71-P1b_5p	maker-scaffold10x_1428_pilon-snap-gene-0.6	4077	5862	6183.Smp_140150.1	KATNAL2	GO:0000922,GO:0005575,GO:0005622,GO:0005623,GO:0005634,GO:0005737,GO:0005819,GO:0005856,GO:0005874,GO:0015630,GO:0043226,GO:0043227,GO:0043228,GO:0043229,GO:0043231,GO:0043232,GO:0044422,GO:0044424,GO:0044430,GO:0044446,GO:0044464,GO:0099080,GO:0099081,GO:0099512,GO:0099513	microtubule-severing ATPase activity
Cluster 1	fhe-miR-71-P1b_5p	maker-scaffold10x_1420_pilon-snap-gene-0.55	748	3926	6183.Smp_044920.1	DNM2	GO:0000003,GO:0000041,GO:0000086,GO:0000139,GO:0000166,GO:0000266,GO:0000278,GO:0000281,GO:0000302,GO:0000902,GO:0000910,GO:0000912,GO:0000915,GO:0001505,GO:0001558,GO:0001568,GO:0001654,GO:0001661,GO:0001664,GO:0001667,GO:0001726,GO:0001738,GO:0001745,GO:0001882,GO:0001883,GO:0001891,GO:0001917,GO:0001932,GO:0001933,GO:0001944,GO:0002009,GO:0002028,GO:0002029,GO:0002031,GO:0002064,GO:0002065,GO:…	dynamin family protein polymerization involved in mitochondrial fission
Cluster 1	fhe-miR-71-P1b_5p	maker-scaffold10x_1420_pilon-snap-gene-0.52	3657	7023	6183.Smp_082690.1	Ces3	GO:0001505,GO:0001941,GO:0003674,GO:0003824,GO:0005102,GO:0005488,GO:0005515,GO:0005575,GO:0005622,GO:0005623,GO:0005737,GO:0005783,GO:0005788,GO:0005886,GO:0005887,GO:0006810,GO:0006897,GO:0007154,GO:0007155,GO:0007158,GO:0007267,GO:0007268,GO:0007275,GO:0007399,GO:0007416,GO:0007528,GO:0008104,GO:0008150,GO:0009986,GO:0009987,GO:0010646,GO:0010648,GO:0012505,GO:0016020,GO:0016021,GO:0016043,GO:…	neurexin family protein binding
Cluster 1	fhe-miR-71-P1b_5p	maker-scaffold10x_142_pilon-snap-gene-0.69	447	3272	6183.Smp_153460.1	COQ6	GO:0005575,GO:0005622,GO:0005623,GO:0005737,GO:0005739,GO:0006732,GO:0006733,GO:0006743,GO:0006744,GO:0008150,GO:0008152,GO:0009058,GO:0009108,GO:0009987,GO:0042180,GO:0042181,GO:0043226,GO:0043227,GO:0043229,GO:0043231,GO:0044237,GO:0044249,GO:0044281,GO:0044283,GO:0044424,GO:0044444,GO:0044464,GO:0051186,GO:0051188,GO:0071704,GO:1901576,GO:1901661,GO:1901663	ubiquinone biosynthetic process
Cluster 1	fhe-miR-71-P1b_5p	maker-scaffold10x_142_pilon-pred_gff_StringTie-gene-0.156	1416	5030	6183.Smp_182910.1	-	-	retrotransposable element Tf2 155 kDa protein type 1-like
Cluster 1	fhe-miR-71-P1b_5p	maker-scaffold10x_142_pilon-pred_gff_StringTie-gene-0.156	4624	8238	6183.Smp_182910.1	-	-	retrotransposable element Tf2 155 kDa protein type 1-like
Cluster 1	fhe-miR-71-P1b_5p	maker-scaffold10x_1410_pilon-snap-gene-0.22	47	2287	6211.A0A068Y6C5	PCMTD1	GO:0003674,GO:0003824,GO:0004719,GO:0005575,GO:0005622,GO:0005623,GO:0005737,GO:0006464,GO:0006479,GO:0006807,GO:0008150,GO:0008152,GO:0008168,GO:0008171,GO:0008213,GO:0008276,GO:0008757,GO:0009987,GO:0010340,GO:0016740,GO:0016741,GO:0019538,GO:0032259,GO:0036211,GO:0043170,GO:0043412,GO:0043414,GO:0044237,GO:0044238,GO:0044260,GO:0044267,GO:0044424,GO:0044464,GO:0051998,GO:0071704,GO:0140096,GO:…	protein-L-isoaspartate (D-aspartate) O-methyltransferase domain containing
Cluster 1	fhe-miR-71-P1b_5p	maker-scaffold10x_1404_pilon-snap-gene-0.16	309	3210	6183.Smp_045980.1	CC2D1A	GO:0000003,GO:0000122,GO:0000278,GO:0000281,GO:0000910,GO:0000976,GO:0000977,GO:0000978,GO:0000981,GO:0000982,GO:0000987,GO:0001012,GO:0001067,GO:0001078,GO:0001227,GO:0001650,GO:0001654,GO:0002009,GO:0002165,GO:0003006,GO:0003674,GO:0003676,GO:0003677,GO:0003690,GO:0003700,GO:0005488,GO:0005543,GO:0005575,GO:0005622,GO:0005623,GO:0005634,GO:0005654,GO:0005730,GO:0005737,GO:0005829,GO:0005886,GO:…	proximal promoter DNA-binding transcription repressor activity, RNA polymerase II-specific
Cluster 1	fhe-miR-71-P1b_5p	maker-scaffold10x_1404_pilon-snap-gene-0.13	48	899	6183.Smp_198850.1	SNF8	GO:0000003,GO:0000578,GO:0000814,GO:0003002,GO:0003006,GO:0003674,GO:0005488,GO:0005515,GO:0005575,GO:0005622,GO:0005623,GO:0005634,GO:0005654,GO:0005667,GO:0005737,GO:0005768,GO:0005770,GO:0005829,GO:0005886,GO:0006355,GO:0006357,GO:0006403,GO:0006508,GO:0006511,GO:0006807,GO:0006810,GO:0006886,GO:0006914,GO:0006996,GO:0007032,GO:0007034,GO:0007275,GO:0007276,GO:0007281,GO:0007292,GO:0007308,GO:…	Component of the endosomal sorting complex required for transport II (ESCRT-II), which is required for multivesicular body (MVB) formation and sorting of endosomal cargo proteins into MVBs
Cluster 1	fhe-miR-71-P1b_5p	maker-scaffold10x_1399_pilon-snap-gene-0.16	2290	2608	-	-	-	-
Cluster 1	fhe-miR-71-P1b_5p	maker-scaffold10x_1373_pilon-snap-gene-0.99	4178	8575	6183.Smp_152750.1	-	-	Fibronectin type III domain
Cluster 1	fhe-miR-71-P1b_5p	maker-scaffold10x_137_pilon-snap-gene-0.17	1309	2563	6183.Smp_102450.1	RCL1	GO:0000447,GO:0000460,GO:0000462,GO:0000466,GO:0000469,GO:0000478,GO:0000479,GO:0000480,GO:0003674,GO:0003824,GO:0004518,GO:0004519,GO:0004521,GO:0004540,GO:0005575,GO:0005622,GO:0005623,GO:0005634,GO:0005654,GO:0005730,GO:0006139,GO:0006364,GO:0006396,GO:0006725,GO:0006807,GO:0008150,GO:0008152,GO:0009987,GO:0010467,GO:0016070,GO:0016072,GO:0016787,GO:0016788,GO:0022613,GO:0030490,GO:0031974,GO:…	endonucleolytic cleavage in 5'-ETS of tricistronic rRNA transcript (SSU-rRNA, 5.8S rRNA, LSU-rRNA)
Cluster 1	fhe-miR-71-P1b_5p	maker-scaffold10x_136_pilon-snap-gene-0.23	645	4770	6183.Smp_156350.1	AMBRA1	GO:0000045,GO:0000422,GO:0000423,GO:0003674,GO:0005488,GO:0005515,GO:0005575,GO:0005622,GO:0005623,GO:0005737,GO:0005739,GO:0005740,GO:0005741,GO:0005829,GO:0005856,GO:0005929,GO:0005930,GO:0006914,GO:0006950,GO:0006996,GO:0007005,GO:0007033,GO:0007275,GO:0007399,GO:0008150,GO:0008152,GO:0008285,GO:0009056,GO:0009790,GO:0009792,GO:0009888,GO:0009893,GO:0009894,GO:0009896,GO:0009987,GO:0010506,GO:…	Activating molecule in BECN1-regulated autophagy protein
Cluster 1	fhe-miR-71-P1b_5p	maker-scaffold10x_136_pilon-pred_gff_StringTie-gene-0.12	12194	24346	-	-	-	-
Cluster 1	fhe-miR-71-P1b_5p	maker-scaffold10x_1340_pilon-snap-gene-0.17	733	2402	6183.Smp_172050.1	CCNY	GO:0000079,GO:0000086,GO:0000278,GO:0000307,GO:0000308,GO:0001932,GO:0001934,GO:0003674,GO:0005488,GO:0005515,GO:0005575,GO:0005622,GO:0005623,GO:0005634,GO:0005737,GO:0005886,GO:0007049,GO:0007275,GO:0007399,GO:0008150,GO:0009893,GO:0009966,GO:0009987,GO:0010562,GO:0010604,GO:0010646,GO:0014041,GO:0016020,GO:0016538,GO:0019207,GO:0019220,GO:0019222,GO:0019887,GO:0022008,GO:0022402,GO:0023051,GO:…	regulation of cyclin-dependent protein serine/threonine kinase activity
Cluster 1	fhe-miR-71-P1b_5p	maker-scaffold10x_1340_pilon-snap-gene-0.16	309	2743	45351.EDO32896	ILVBL	GO:0001501,GO:0005575,GO:0007275,GO:0008150,GO:0009653,GO:0009790,GO:0009792,GO:0009887,GO:0016020,GO:0032501,GO:0032502,GO:0043009,GO:0048513,GO:0048562,GO:0048568,GO:0048598,GO:0048701,GO:0048704,GO:0048705,GO:0048706,GO:0048731,GO:0048856,GO:1904888	acetolactate synthase)-like
Cluster 1	fhe-miR-71-P1b_5p	maker-scaffold10x_1339_pilon-snap-gene-0.43	100	1989	6183.Smp_144850.1	OSBPL1A	GO:0002376,GO:0002478,GO:0002495,GO:0002504,GO:0003674,GO:0005215,GO:0005319,GO:0005488,GO:0005496,GO:0005543,GO:0005575,GO:0005622,GO:0005623,GO:0005737,GO:0005768,GO:0005770,GO:0005829,GO:0006066,GO:0006082,GO:0006629,GO:0006694,GO:0006699,GO:0006810,GO:0006869,GO:0008150,GO:0008152,GO:0008202,GO:0008203,GO:0008206,GO:0008289,GO:0008610,GO:0009058,GO:0009987,GO:0010876,GO:0012505,GO:0015248,GO:…	lipid transport
Cluster 1	fhe-miR-71-P1b_5p	maker-scaffold10x_1339_pilon-snap-gene-0.41	198	1323	7668.SPU_023396-tr	-	-	calcium ion binding
Cluster 1	fhe-miR-71-P1b_5p	maker-scaffold10x_1335_pilon-snap-gene-0.68	10806	13607	6183.Smp_163330.1	HMCES	-	Specifically binds 5-hydroxymethylcytosine (5hmC)- containing DNA in stem cells, suggesting that it acts as a specific reader of 5hmC in stem cells. May act as a peptidase
Cluster 1	fhe-miR-71-P1b_5p	maker-scaffold10x_1304_pilon-snap-gene-0.46	112	2394	6183.Smp_127340.1	NDUFS2	GO:0003674,GO:0003824,GO:0003954,GO:0005488,GO:0005515,GO:0005575,GO:0005622,GO:0005623,GO:0005634,GO:0005654,GO:0005737,GO:0005739,GO:0005740,GO:0005743,GO:0005746,GO:0005747,GO:0005759,GO:0006091,GO:0006119,GO:0006120,GO:0006139,GO:0006163,GO:0006725,GO:0006753,GO:0006793,GO:0006796,GO:0006807,GO:0006950,GO:0006979,GO:0006996,GO:0007005,GO:0008137,GO:0008150,GO:0008152,GO:0009055,GO:0009117,GO:…	quinone binding
Cluster 1	fhe-miR-71-P1b_5p	maker-scaffold10x_1304_pilon-snap-gene-0.42	6027	8595	-	-	-	Armadillo-type fold
Cluster 1	fhe-miR-71-P1b_5p	maker-scaffold10x_13_pilon-snap-gene-0.72	674	1731	6211.A0A068YFA0	UBE2H	GO:0000209,GO:0003674,GO:0003824,GO:0004842,GO:0005488,GO:0005515,GO:0005575,GO:0005622,GO:0005623,GO:0005737,GO:0005829,GO:0006464,GO:0006508,GO:0006511,GO:0006807,GO:0008150,GO:0008152,GO:0009056,GO:0009057,GO:0009987,GO:0010498,GO:0016567,GO:0016740,GO:0019538,GO:0019787,GO:0019899,GO:0019941,GO:0030163,GO:0031625,GO:0032446,GO:0036211,GO:0043161,GO:0043170,GO:0043412,GO:0043632,GO:0044237,GO:…	ubiquitin-like protein ligase activity
Cluster 1	fhe-miR-71-P1b_5p	maker-scaffold10x_1299_pilon-snap-gene-0.20	257	924	6183.Smp_066610.1	FAM136A	GO:0005575,GO:0005622,GO:0005623,GO:0005737,GO:0044424,GO:0044464	Eukaryotic protein of unknown function (DUF842)
Cluster 1	fhe-miR-71-P1b_5p	maker-scaffold10x_1296_pilon-pred_gff_StringTie-gene-0.42	8439	18061	-	-	-	-
Cluster 1	fhe-miR-71-P1b_5p	maker-scaffold10x_1282_pilon-snap-gene-0.2	751	2948	6183.Smp_066740.1	MRPL12	GO:0000313,GO:0000314,GO:0000315,GO:0000959,GO:0001558,GO:0003674,GO:0003676,GO:0003682,GO:0003723,GO:0003735,GO:0005198,GO:0005488,GO:0005515,GO:0005575,GO:0005622,GO:0005623,GO:0005737,GO:0005739,GO:0005740,GO:0005743,GO:0005759,GO:0005761,GO:0005762,GO:0005763,GO:0005840,GO:0006139,GO:0006351,GO:0006355,GO:0006390,GO:0006412,GO:0006414,GO:0006415,GO:0006518,GO:0006725,GO:0006807,GO:0006810,GO:…	structural constituent of ribosome
Cluster 1	fhe-miR-71-P1b_5p	maker-scaffold10x_1278_pilon-pred_gff_StringTie-gene-0.5	285	14335	-	-	-	-
Cluster 1	fhe-miR-71-P1b_5p	maker-scaffold10x_1260_pilon-snap-gene-0.43	172	4127	45351.EDO33760	NADSYN1	GO:0003674,GO:0003824,GO:0003952,GO:0004359,GO:0005575,GO:0005622,GO:0005623,GO:0005737,GO:0005829,GO:0006139,GO:0006725,GO:0006732,GO:0006733,GO:0006753,GO:0006793,GO:0006796,GO:0006807,GO:0007275,GO:0007568,GO:0008150,GO:0008152,GO:0008340,GO:0008795,GO:0009058,GO:0009108,GO:0009117,GO:0009165,GO:0009435,GO:0009987,GO:0010259,GO:0016787,GO:0016810,GO:0016811,GO:0016874,GO:0016879,GO:0016880,GO:…	belongs to the NAD synthetase family
Cluster 1	fhe-miR-71-P1b_5p	maker-scaffold10x_1260_pilon-snap-gene-0.39	832	5264	-	-	-	-
Cluster 1	fhe-miR-71-P1b_5p	maker-scaffold10x_125_pilon-snap-gene-0.30	921	4515	6183.Smp_070640.1	FERMT2	GO:0000003,GO:0000902,GO:0000904,GO:0001525,GO:0001568,GO:0001667,GO:0001726,GO:0001817,GO:0001819,GO:0001944,GO:0001952,GO:0001954,GO:0002791,GO:0002793,GO:0003006,GO:0003007,GO:0003674,GO:0003779,GO:0005102,GO:0005178,GO:0005198,GO:0005488,GO:0005515,GO:0005543,GO:0005547,GO:0005575,GO:0005622,GO:0005623,GO:0005634,GO:0005654,GO:0005737,GO:0005829,GO:0005856,GO:0005886,GO:0005911,GO:0005912,GO:…	fermitin family
Cluster 1	fhe-miR-71-P1b_5p	maker-scaffold10x_123_pilon-snap-gene-0.58	192	2407	6183.Smp_175090.3	-	-	medium-chain fatty acid-CoA ligase activity
Cluster 1	fhe-miR-71-P1b_5p	maker-scaffold10x_1198_pilon-augustus-gene-0.7	883	4013	6183.Smp_140120.1	-	GO:0000228,GO:0000288,GO:0000289,GO:0000785,GO:0000790,GO:0000792,GO:0000956,GO:0001672,GO:0003674,GO:0003676,GO:0003723,GO:0003729,GO:0003730,GO:0005488,GO:0005575,GO:0005622,GO:0005623,GO:0005634,GO:0005654,GO:0005694,GO:0005720,GO:0005737,GO:0006139,GO:0006355,GO:0006357,GO:0006401,GO:0006402,GO:0006725,GO:0006807,GO:0008150,GO:0008152,GO:0009056,GO:0009057,GO:0009889,GO:0009891,GO:0009892,GO:…	N6-methyladenosine-containing RNA binding
Cluster 1	fhe-miR-71-P1b_5p	maker-scaffold10x_1190_pilon-snap-gene-0.34	25	1606	-	-	-	-
Cluster 1	fhe-miR-71-P1b_5p	maker-scaffold10x_1190_pilon-snap-gene-0.31	1186	1883	6183.Smp_046290.1	-	-	Membrane-associating domain
Cluster 1	fhe-miR-71-P1b_5p	maker-scaffold10x_119_pilon-snap-gene-0.13	993	1779	-	-	-	-
Cluster 1	fhe-miR-71-P1b_5p	maker-scaffold10x_119_pilon-pred_gff_StringTie-gene-0.45	7570	22109	-	-	-	-
Cluster 1	fhe-miR-71-P1b_5p	maker-scaffold10x_1189_pilon-snap-gene-0.116	655	2153	-	-	-	-
Cluster 1	fhe-miR-71-P1b_5p	maker-scaffold10x_1188_pilon-snap-gene-0.41	4462	6952	6183.Smp_090890.1	-	-	serine threonine-protein kinase
Cluster 1	fhe-miR-71-P1b_5p	maker-scaffold10x_1181_pilon-snap-gene-0.5	2072	3618	6183.Smp_053220.1	-	-	aldo-keto reductase family 1, member
Cluster 1	fhe-miR-71-P1b_5p	maker-scaffold10x_116_pilon-snap-gene-0.16	324	2949	6183.Smp_070310.1	EVI5L	GO:0000003,GO:0001667,GO:0002064,GO:0002065,GO:0002066,GO:0003006,GO:0003674,GO:0005096,GO:0005488,GO:0005515,GO:0005575,GO:0005622,GO:0005623,GO:0005634,GO:0005737,GO:0005794,GO:0005815,GO:0005819,GO:0005829,GO:0005856,GO:0006810,GO:0006886,GO:0006928,GO:0007275,GO:0007276,GO:0007281,GO:0007292,GO:0007297,GO:0007298,GO:0008047,GO:0008104,GO:0008150,GO:0008283,GO:0009888,GO:0009987,GO:0010631,GO:…	Ecotropic viral integration site
Cluster 1	fhe-miR-71-P1b_5p	maker-scaffold10x_116_pilon-augustus-gene-0.8	2469	4221	6183.Smp_096670.1	-	-	Rac GTPase binding
Cluster 1	fhe-miR-71-P1b_5p	maker-scaffold10x_1149_pilon-snap-gene-0.22	494	3593	6183.Smp_156880.1	SEC24C	GO:0000149,GO:0000902,GO:0002376,GO:0002474,GO:0002478,GO:0002495,GO:0002504,GO:0002790,GO:0003330,GO:0003331,GO:0003674,GO:0005488,GO:0005515,GO:0005575,GO:0005622,GO:0005623,GO:0005737,GO:0005783,GO:0005789,GO:0005798,GO:0005829,GO:0006810,GO:0006888,GO:0006900,GO:0006901,GO:0006903,GO:0006996,GO:0007029,GO:0007030,GO:0007163,GO:0007275,GO:0007424,GO:0007517,GO:0008104,GO:0008150,GO:0008270,GO:…	cargo loading into COPII-coated vesicle
Cluster 1	fhe-miR-71-P1b_5p	maker-scaffold10x_1149_pilon-augustus-gene-0.56	516	2607	-	-	-	Myb-like domain
Cluster 1	fhe-miR-71-P1b_5p	maker-scaffold10x_1149_pilon-augustus-gene-0.56	2880	4971	-	-	-	Myb-like domain
Cluster 1	fhe-miR-71-P1b_5p	maker-scaffold10x_1143_pilon-snap-gene-0.7	1950	3825	-	-	-	-
Cluster 1	fhe-miR-71-P1b_5p	maker-scaffold10x_114_pilon-snap-gene-0.93	53	7097	6183.Smp_127030.1	LMLN	GO:0000003,GO:0000070,GO:0000226,GO:0000278,GO:0000280,GO:0000819,GO:0003006,GO:0003674,GO:0003824,GO:0005575,GO:0005622,GO:0005623,GO:0005737,GO:0005811,GO:0005829,GO:0005912,GO:0005924,GO:0005925,GO:0006091,GO:0006323,GO:0006325,GO:0006338,GO:0006508,GO:0006807,GO:0006928,GO:0006996,GO:0007010,GO:0007017,GO:0007049,GO:0007051,GO:0007052,GO:0007059,GO:0007076,GO:0007088,GO:0007098,GO:0007100,GO:…	regulation of choline O-acetyltransferase activity
Cluster 1	fhe-miR-71-P1b_5p	maker-scaffold10x_1137_pilon-snap-gene-0.108	77	3584	6183.Smp_158400.1	PTPRR	GO:0000278,GO:0001101,GO:0001654,GO:0001701,GO:0001745,GO:0001751,GO:0001752,GO:0001754,GO:0001784,GO:0001932,GO:0001933,GO:0001934,GO:0001975,GO:0002090,GO:0002092,GO:0003674,GO:0003824,GO:0004721,GO:0004725,GO:0004888,GO:0005001,GO:0005102,GO:0005488,GO:0005515,GO:0005575,GO:0005622,GO:0005623,GO:0005634,GO:0005654,GO:0005737,GO:0005783,GO:0005789,GO:0005829,GO:0005886,GO:0006464,GO:0006469,GO:…	phosphatase
Cluster 1	fhe-miR-71-P1b_5p	maker-scaffold10x_113_pilon-snap-gene-0.198	1476	3077	7719.XP_009861291.1	-	-	-
Cluster 1	fhe-miR-71-P1b_5p	maker-scaffold10x_113_pilon-pred_gff_StringTie-gene-0.102	2674	10510	-	-	-	-
Cluster 1	fhe-miR-71-P1b_5p	maker-scaffold10x_113_pilon-pred_gff_StringTie-gene-0.102	28486	36322	-	-	-	-
Cluster 1	fhe-miR-71-P1b_5p	maker-scaffold10x_113_pilon-pred_gff_StringTie-gene-0.102	63747	71583	-	-	-	-
Cluster 1	fhe-miR-71-P1b_5p	maker-scaffold10x_113_pilon-pred_gff_StringTie-gene-0.102	92052	99888	-	-	-	-
Cluster 1	fhe-miR-71-P1b_5p	maker-scaffold10x_113_pilon-pred_gff_StringTie-gene-0.102	97941	105777	-	-	-	-
Cluster 1	fhe-miR-71-P1b_5p	maker-scaffold10x_113_pilon-pred_gff_StringTie-gene-0.102	115481	123317	-	-	-	-
Cluster 1	fhe-miR-71-P1b_5p	maker-scaffold10x_113_pilon-pred_gff_StringTie-gene-0.102	181924	189760	-	-	-	-
Cluster 1	fhe-miR-71-P1b_5p	maker-scaffold10x_113_pilon-pred_gff_StringTie-gene-0.102	187886	195722	-	-	-	-
Cluster 1	fhe-miR-71-P1b_5p	maker-scaffold10x_113_pilon-pred_gff_StringTie-gene-0.102	227428	235264	-	-	-	-
Cluster 1	fhe-miR-71-P1b_5p	maker-scaffold10x_113_pilon-pred_gff_StringTie-gene-0.102	234551	242387	-	-	-	-
Cluster 1	fhe-miR-71-P1b_5p	maker-scaffold10x_113_pilon-pred_gff_StringTie-gene-0.102	355843	363679	-	-	-	-
Cluster 1	fhe-miR-71-P1b_5p	maker-scaffold10x_113_pilon-augustus-gene-0.43	1604	4684	6669.EFX79398	TMEM63C	GO:0003674,GO:0005215,GO:0005216,GO:0005227,GO:0005261,GO:0005575,GO:0005622,GO:0005623,GO:0005737,GO:0006810,GO:0006811,GO:0006812,GO:0008150,GO:0008324,GO:0015075,GO:0015267,GO:0015318,GO:0022803,GO:0022836,GO:0022838,GO:0022839,GO:0022857,GO:0022890,GO:0034220,GO:0044424,GO:0044464,GO:0045177,GO:0051179,GO:0051234,GO:0055085,GO:0098655	Cytosolic domain of 10TM putative phosphate transporter
Cluster 1	fhe-miR-71-P1b_5p	maker-scaffold10x_1125_pilon-snap-gene-0.118	49	1594	6183.Smp_095130.1	HMBS	GO:0001101,GO:0001666,GO:0003674,GO:0003824,GO:0004418,GO:0004852,GO:0005488,GO:0005575,GO:0005622,GO:0005623,GO:0005634,GO:0005737,GO:0005829,GO:0006725,GO:0006778,GO:0006779,GO:0006783,GO:0006807,GO:0006950,GO:0007275,GO:0007399,GO:0007417,GO:0007584,GO:0008150,GO:0008152,GO:0009058,GO:0009410,GO:0009605,GO:0009628,GO:0009719,GO:0009725,GO:0009743,GO:0009987,GO:0009991,GO:0010001,GO:0010033,GO:…	hydroxymethylbilane synthase activity
Cluster 1	fhe-miR-71-P1b_5p	maker-scaffold10x_1125_pilon-snap-gene-0.117	345	4011	6183.Smp_078280.1	-	GO:0003674,GO:0003676,GO:0003677,GO:0003682,GO:0003824,GO:0004300,GO:0005488,GO:0005515,GO:0005575,GO:0005622,GO:0005623,GO:0005737,GO:0005739,GO:0006082,GO:0006629,GO:0006631,GO:0006635,GO:0008150,GO:0008152,GO:0009056,GO:0009062,GO:0009987,GO:0016042,GO:0016054,GO:0016829,GO:0016835,GO:0016836,GO:0019395,GO:0019752,GO:0030258,GO:0031490,GO:0032787,GO:0034440,GO:0043035,GO:0043226,GO:0043227,GO:…	regulation of peptidyl-lysine crotonylation
Cluster 1	fhe-miR-71-P1b_5p	maker-scaffold10x_1125_pilon-augustus-gene-0.100	4724	5972	6183.Smp_130590.1	MYLIP	GO:0000209,GO:0002682,GO:0002683,GO:0002697,GO:0002698,GO:0002700,GO:0002701,GO:0002759,GO:0002784,GO:0002785,GO:0002786,GO:0002787,GO:0002805,GO:0002806,GO:0002808,GO:0002809,GO:0002813,GO:0002814,GO:0002831,GO:0002832,GO:0002920,GO:0002921,GO:0003674,GO:0003824,GO:0004842,GO:0005488,GO:0005515,GO:0005575,GO:0005622,GO:0005623,GO:0005737,GO:0005829,GO:0006464,GO:0006508,GO:0006511,GO:0006807,GO:…	regulation of low-density lipoprotein particle receptor catabolic process
Cluster 1	fhe-miR-71-P1b_5p	maker-scaffold10x_1125_pilon-augustus-gene-0.100	10982	12230	6183.Smp_130590.1	MYLIP	GO:0000209,GO:0002682,GO:0002683,GO:0002697,GO:0002698,GO:0002700,GO:0002701,GO:0002759,GO:0002784,GO:0002785,GO:0002786,GO:0002787,GO:0002805,GO:0002806,GO:0002808,GO:0002809,GO:0002813,GO:0002814,GO:0002831,GO:0002832,GO:0002920,GO:0002921,GO:0003674,GO:0003824,GO:0004842,GO:0005488,GO:0005515,GO:0005575,GO:0005622,GO:0005623,GO:0005737,GO:0005829,GO:0006464,GO:0006508,GO:0006511,GO:0006807,GO:…	regulation of low-density lipoprotein particle receptor catabolic process
Cluster 1	fhe-miR-71-P1b_5p	maker-scaffold10x_1124_pilon-snap-gene-0.47	4988	8424	6500.XP_005100717.1	XPR1	GO:0000822,GO:0001501,GO:0001618,GO:0002376,GO:0002520,GO:0002521,GO:0002573,GO:0003674,GO:0004888,GO:0004930,GO:0005215,GO:0005488,GO:0005575,GO:0005622,GO:0005623,GO:0005737,GO:0005886,GO:0006810,GO:0006811,GO:0006817,GO:0006820,GO:0006873,GO:0007154,GO:0007165,GO:0007186,GO:0007275,GO:0007399,GO:0007417,GO:0008037,GO:0008038,GO:0008039,GO:0008144,GO:0008150,GO:0008509,GO:0009605,GO:0009607,GO:…	inositol hexakisphosphate binding
Cluster 1	fhe-miR-71-P1b_5p	maker-scaffold10x_1115_pilon-snap-gene-0.16	139	2834	6183.Smp_132270.1	PCBP3	GO:0000122,GO:0000375,GO:0000377,GO:0000381,GO:0000398,GO:0000981,GO:0001227,GO:0001817,GO:0001818,GO:0002682,GO:0002683,GO:0002697,GO:0002698,GO:0002831,GO:0002832,GO:0003674,GO:0003676,GO:0003677,GO:0003690,GO:0003697,GO:0003700,GO:0003723,GO:0005488,GO:0005515,GO:0005575,GO:0005622,GO:0005623,GO:0005634,GO:0005654,GO:0005737,GO:0005829,GO:0006139,GO:0006355,GO:0006357,GO:0006396,GO:0006397,GO:…	poly(rC)-binding protein
Cluster 1	fhe-miR-71-P1b_5p	maker-scaffold10x_1115_pilon-snap-gene-0.14	57	1847	6211.A0A068YGP6	MPHOSPH10	GO:0000375,GO:0005575,GO:0005622,GO:0005623,GO:0005634,GO:0005654,GO:0005730,GO:0005732,GO:0006139,GO:0006364,GO:0006396,GO:0006725,GO:0006807,GO:0008150,GO:0008152,GO:0008380,GO:0009892,GO:0009987,GO:0010467,GO:0010563,GO:0010921,GO:0010923,GO:0016070,GO:0016072,GO:0019220,GO:0019222,GO:0022613,GO:0030490,GO:0030684,GO:0030686,GO:0031323,GO:0031324,GO:0031974,GO:0031981,GO:0032040,GO:0032991,GO:…	u3 small nucleolar ribonucleoprotein
Cluster 1	fhe-miR-71-P1b_5p	maker-scaffold10x_1115_pilon-snap-gene-0.11	75	2930	6211.A0A068YGQ0	GAS2L1	GO:0000003,GO:0000226,GO:0000902,GO:0000904,GO:0001558,GO:0001578,GO:0002064,GO:0002065,GO:0002066,GO:0002682,GO:0002683,GO:0003006,GO:0003674,GO:0003779,GO:0005102,GO:0005488,GO:0005515,GO:0005575,GO:0005622,GO:0005623,GO:0005737,GO:0006950,GO:0006996,GO:0007010,GO:0007017,GO:0007026,GO:0007049,GO:0007050,GO:0007154,GO:0007276,GO:0007281,GO:0007292,GO:0008017,GO:0008092,GO:0008093,GO:0008134,GO:…	cytoskeletal adaptor activity
Cluster 1	fhe-miR-71-P1b_5p	maker-scaffold10x_1106_pilon-snap-gene-0.6	52	1691	-	-	-	-
Cluster 1	fhe-miR-71-P1b_5p	maker-scaffold10x_1086_pilon-snap-gene-0.97	154	5093	48698.ENSPFOP00000001587	CUL5	GO:0000003,GO:0000082,GO:0000151,GO:0000209,GO:0000278,GO:0001653,GO:0001709,GO:0003002,GO:0003006,GO:0003674,GO:0003824,GO:0004842,GO:0004888,GO:0004930,GO:0005000,GO:0005215,GO:0005216,GO:0005261,GO:0005262,GO:0005488,GO:0005515,GO:0005575,GO:0005622,GO:0005623,GO:0005634,GO:0005737,GO:0005829,GO:0005886,GO:0006464,GO:0006807,GO:0006810,GO:0006811,GO:0006812,GO:0006816,GO:0006873,GO:0006874,GO:…	Belongs to the cullin family
Cluster 1	fhe-miR-71-P1b_5p	maker-scaffold10x_1084_pilon-snap-gene-0.143	1140	4565	6183.Smp_152350.1	KCNH7	GO:0000003,GO:0001508,GO:0002027,GO:0003008,GO:0003012,GO:0003013,GO:0003015,GO:0003062,GO:0003064,GO:0003674,GO:0005215,GO:0005216,GO:0005242,GO:0005244,GO:0005249,GO:0005251,GO:0005261,GO:0005267,GO:0005488,GO:0005515,GO:0005575,GO:0005622,GO:0005623,GO:0005634,GO:0005635,GO:0005737,GO:0005886,GO:0005887,GO:0006810,GO:0006811,GO:0006812,GO:0006813,GO:0006928,GO:0006936,GO:0006937,GO:0006941,GO:…	potassium voltage-gated channel, subfamily H
Cluster 1	fhe-miR-71-P1b_5p	maker-scaffold10x_1075_pilon-snap-gene-0.15	1215	3501	6183.Smp_154250.1	UNK	GO:0000209,GO:0000902,GO:0000904,GO:0000981,GO:0001654,GO:0001764,GO:0002009,GO:0002164,GO:0002165,GO:0003674,GO:0003676,GO:0003677,GO:0003700,GO:0003723,GO:0003729,GO:0003824,GO:0004842,GO:0005488,GO:0005575,GO:0005622,GO:0005623,GO:0005634,GO:0005737,GO:0005829,GO:0006355,GO:0006357,GO:0006417,GO:0006464,GO:0006807,GO:0006928,GO:0007275,GO:0007399,GO:0007423,GO:0007444,GO:0007472,GO:0007476,GO:…	polysome binding
Cluster 1	fhe-miR-71-P1b_5p	maker-scaffold10x_1075_pilon-snap-gene-0.11	80	1437	6183.Smp_169700.2	LIMD2	-	LIM domain containing 2
Cluster 1	fhe-miR-71-P1b_5p	maker-scaffold10x_1074_pilon-augustus-gene-0.70	637	1633	6183.Smp_142770.1	TNPO1	GO:0000060,GO:0002164,GO:0002376,GO:0002520,GO:0003674,GO:0005048,GO:0005215,GO:0005488,GO:0005575,GO:0005622,GO:0005623,GO:0005634,GO:0005635,GO:0005737,GO:0005829,GO:0005929,GO:0006606,GO:0006607,GO:0006610,GO:0006810,GO:0006886,GO:0006913,GO:0006928,GO:0006996,GO:0007017,GO:0007018,GO:0007275,GO:0008104,GO:0008139,GO:0008150,GO:0008565,GO:0009791,GO:0009894,GO:0009987,GO:0010468,GO:0010608,GO:…	ribosomal protein import into nucleus
Cluster 1	fhe-miR-71-P1b_5p	maker-scaffold10x_1061_pilon-snap-gene-0.100	43	1099	6183.Smp_164250.1	PDXK	GO:0000166,GO:0000287,GO:0001775,GO:0002252,GO:0002263,GO:0002274,GO:0002275,GO:0002283,GO:0002366,GO:0002376,GO:0002443,GO:0002444,GO:0002446,GO:0003674,GO:0003824,GO:0005488,GO:0005515,GO:0005524,GO:0005575,GO:0005576,GO:0005622,GO:0005623,GO:0005634,GO:0005654,GO:0005737,GO:0005829,GO:0006081,GO:0006725,GO:0006732,GO:0006766,GO:0006767,GO:0006793,GO:0006796,GO:0006807,GO:0006810,GO:0006887,GO:…	Pyridoxal (Pyridoxine, vitamin B6) kinase
Cluster 1	fhe-miR-71-P1b_5p	maker-scaffold10x_1056_pilon-snap-gene-0.24	694	4099	6183.Smp_012010.1	FOXO3	GO:0000003,GO:0000122,GO:0000226,GO:0000768,GO:0000902,GO:0000904,GO:0000959,GO:0000976,GO:0000977,GO:0000978,GO:0000981,GO:0000982,GO:0000987,GO:0000988,GO:0001012,GO:0001067,GO:0001077,GO:0001221,GO:0001227,GO:0001228,GO:0001541,GO:0001542,GO:0001544,GO:0001547,GO:0001556,GO:0001558,GO:0001578,GO:0001654,GO:0001745,GO:0002020,GO:0002119,GO:0002164,GO:0002165,GO:0002376,GO:0002682,GO:0002684,GO:…	initiation of primordial ovarian follicle growth
Cluster 1	fhe-miR-71-P1b_5p	maker-scaffold10x_1055_pilon-snap-gene-0.0	2298	4721	6183.Smp_154650.1	CTDSPL	GO:0001932,GO:0001933,GO:0003674,GO:0003824,GO:0004721,GO:0004722,GO:0005488,GO:0005515,GO:0005575,GO:0005622,GO:0005623,GO:0005634,GO:0005654,GO:0005737,GO:0006355,GO:0006357,GO:0006464,GO:0006470,GO:0006793,GO:0006796,GO:0006807,GO:0007275,GO:0007346,GO:0007399,GO:0008150,GO:0008152,GO:0008420,GO:0009889,GO:0009892,GO:0009987,GO:0010468,GO:0010556,GO:0010563,GO:0010564,GO:0010605,GO:0010721,GO:…	phosphoprotein phosphatase activity
Cluster 1	fhe-miR-71-P1b_5p	maker-scaffold10x_1050_pilon-augustus-gene-0.79	919	3927	-	-	-	-
Cluster 1	fhe-miR-71-P1b_5p	maker-scaffold10x_103_pilon-augustus-gene-0.81	465	1328	-	-	-	-
Cluster 1	fhe-miR-71-P1b_5p	maker-scaffold10x_102_pilon-snap-gene-0.43	2096	4047	13249.RPRC007509-PA	eat-18	GO:0005575,GO:0005623,GO:0007154,GO:0007267,GO:0007268,GO:0008150,GO:0009987,GO:0016020,GO:0016021,GO:0023052,GO:0030424,GO:0031224,GO:0033267,GO:0042995,GO:0043005,GO:0043051,GO:0043196,GO:0044304,GO:0044425,GO:0044463,GO:0044464,GO:0045202,GO:0050789,GO:0050795,GO:0060259,GO:0065007,GO:0097458,GO:0098916,GO:0099536,GO:0099537,GO:0120025,GO:0120038,GO:1903998	Domain first found in C1r, C1s, uEGF, and bone morphogenetic protein.
Cluster 1	fhe-miR-71-P1b_5p	maker-scaffold10x_1010_pilon-pred_gff_StringTie-gene-0.79	3183	24602	6500.XP_005100564.1	ARL6	GO:0000166,GO:0001654,GO:0001882,GO:0001883,GO:0003008,GO:0003407,GO:0003674,GO:0003824,GO:0003924,GO:0005488,GO:0005525,GO:0005543,GO:0005575,GO:0005622,GO:0005623,GO:0005737,GO:0005829,GO:0005856,GO:0005874,GO:0005879,GO:0005881,GO:0005886,GO:0005929,GO:0005930,GO:0006464,GO:0006471,GO:0006605,GO:0006612,GO:0006807,GO:0006810,GO:0006886,GO:0006996,GO:0007154,GO:0007165,GO:0007166,GO:0007264,GO:…	Belongs to the small GTPase superfamily. Arf family
Cluster 1	fhe-miR-71-P1b_5p	maker-scaffold10x_1006_pilon-augustus-gene-0.3	506	3268	6500.XP_005094788.1	RPS6KA2	GO:0000003,GO:0001501,GO:0001556,GO:0001558,GO:0001650,GO:0001889,GO:0001932,GO:0001933,GO:0001976,GO:0001990,GO:0002009,GO:0002016,GO:0002035,GO:0002165,GO:0002218,GO:0002221,GO:0002224,GO:0002237,GO:0002253,GO:0002376,GO:0002682,GO:0002684,GO:0002757,GO:0002758,GO:0002764,GO:0003002,GO:0003006,GO:0003008,GO:0003013,GO:0003015,GO:0003044,GO:0003073,GO:0003081,GO:0003674,GO:0003824,GO:0004672,GO:…	magnesium ion binding
Cluster 1	fhe-miR-71-P1b_5p	maker-scaffold10x_1_pilon-snap-gene-0.148	397	2046	6183.Smp_152180.1	YPEL2	-	metal ion binding
Cluster 1	fhe-miR-71-P1b_5p	augustus_masked-scaffold10x_908_pilon-processed-gene-1.187	560	11558	6183.Smp_163360.1	-	GO:0003674,GO:0005215,GO:0005277,GO:0005326,GO:0005488,GO:0005515,GO:0005575,GO:0005622,GO:0005623,GO:0005737,GO:0005886,GO:0006810,GO:0006811,GO:0006812,GO:0006836,GO:0006855,GO:0006996,GO:0007010,GO:0007154,GO:0007267,GO:0007268,GO:0007271,GO:0007610,GO:0007626,GO:0008150,GO:0008324,GO:0008519,GO:0009653,GO:0009914,GO:0009987,GO:0010646,GO:0010647,GO:0010817,GO:0010927,GO:0015075,GO:0015101,GO:…	May play a role in anchoring the cytoskeleton to the plasma membrane
Cluster 1	fhe-miR-71-P1b_5p	augustus_masked-scaffold10x_794_pilon-processed-gene-0.102	908	2605	6211.A0A068XU84	-	-	G-protein beta/gamma-subunit complex binding
Cluster 1	fhe-miR-71-P1b_5p	augustus_masked-scaffold10x_632_pilon-processed-gene-0.37	1464	5334	6183.Smp_068060.1	TAOK1	GO:0000003,GO:0000075,GO:0000077,GO:0000165,GO:0000166,GO:0000186,GO:0000187,GO:0000226,GO:0000278,GO:0000902,GO:0000904,GO:0001894,GO:0001932,GO:0001933,GO:0001934,GO:0002064,GO:0002065,GO:0002066,GO:0003006,GO:0003674,GO:0003824,GO:0004672,GO:0004674,GO:0004709,GO:0005488,GO:0005515,GO:0005524,GO:0005575,GO:0005622,GO:0005623,GO:0005737,GO:0005819,GO:0005829,GO:0005856,GO:0005874,GO:0005886,GO:…	activation of MAPKK activity
Cluster 1	fhe-miR-71-P1b_5p	augustus_masked-scaffold10x_58_pilon-processed-gene-0.1	469	1718	6183.Smp_099030.1	CSNK2A2	GO:0000003,GO:0000118,GO:0000228,GO:0000785,GO:0000790,GO:0000902,GO:0000904,GO:0001558,GO:0001654,GO:0001669,GO:0001889,GO:0003002,GO:0003006,GO:0003674,GO:0003824,GO:0004672,GO:0004674,GO:0005488,GO:0005515,GO:0005575,GO:0005622,GO:0005623,GO:0005634,GO:0005654,GO:0005694,GO:0005737,GO:0005829,GO:0005886,GO:0005956,GO:0006355,GO:0006403,GO:0006457,GO:0006464,GO:0006468,GO:0006793,GO:0006796,GO:…	regulation of chromosome separation
Cluster 1	fhe-miR-71-P1b_5p	augustus_masked-scaffold10x_172_pilon-processed-gene-0.83	2386	4873	6183.Smp_148430.1	CCDC88C	GO:0000226,GO:0000902,GO:0000904,GO:0001558,GO:0003386,GO:0003387,GO:0003388,GO:0003389,GO:0003390,GO:0003391,GO:0003674,GO:0005488,GO:0005515,GO:0005575,GO:0005622,GO:0005623,GO:0005737,GO:0005813,GO:0005814,GO:0005815,GO:0005856,GO:0005911,GO:0005912,GO:0005913,GO:0005914,GO:0005915,GO:0005929,GO:0006810,GO:0006996,GO:0007010,GO:0007015,GO:0007017,GO:0007155,GO:0007275,GO:0007399,GO:0007423,GO:…	dynein light intermediate chain binding
Cluster 1	fhe-miR-71-P1b_5p	augustus_masked-scaffold10x_1021_pilon-processed-gene-0.14	1065	4794	6183.Smp_125770.2	BAG6	GO:0000003,GO:0000280,GO:0001655,GO:0001775,GO:0001822,GO:0002020,GO:0002253,GO:0002376,GO:0002429,GO:0002474,GO:0002682,GO:0002684,GO:0002757,GO:0002764,GO:0002768,GO:0003674,GO:0005102,GO:0005488,GO:0005515,GO:0005575,GO:0005576,GO:0005615,GO:0005622,GO:0005623,GO:0005634,GO:0005654,GO:0005737,GO:0005829,GO:0006464,GO:0006473,GO:0006475,GO:0006508,GO:0006511,GO:0006515,GO:0006807,GO:0006915,GO:…	Large proline-rich protein
Cluster 1	fhe-miR-71-P1b_5p	16_00133016	3859	7375	106582.XP_004576656.1	-	-	K02A2.6-like
Cluster 1	fhe-miR-71-P1b_5p	16_00126587	124	994	6183.Smp_181340.1	AGBL5	GO:0002252,GO:0002376,GO:0003674,GO:0003824,GO:0004180,GO:0004181,GO:0005488,GO:0005515,GO:0005575,GO:0005576,GO:0005622,GO:0005623,GO:0005634,GO:0005737,GO:0005819,GO:0005829,GO:0005856,GO:0006464,GO:0006508,GO:0006807,GO:0006950,GO:0006952,GO:0006996,GO:0007275,GO:0008092,GO:0008150,GO:0008152,GO:0008233,GO:0008235,GO:0008237,GO:0008238,GO:0009605,GO:0009607,GO:0009615,GO:0009790,GO:0009792,GO:…	cytosolic carboxypeptidase-like protein 5
Cluster 1	fhe-miR-71-P1b_5p	16_00126586	573	1533	-	-	-	-
Cluster 1	fhe-miR-71-P1b_5p	16_00126579	554	1037	-	-	-	-
Cluster 1	fhe-miR-71-P1b_5p	16_00119934	331	2218	-	-	-	-
Cluster 1	fhe-miR-71-P1b_5p	16_00119479	120	5979	6211.A0A068YB89	PLEKHH2	GO:0000902,GO:0000904,GO:0001525,GO:0001568,GO:0001569,GO:0001763,GO:0001944,GO:0002009,GO:0003674,GO:0003779,GO:0005488,GO:0005515,GO:0005575,GO:0005622,GO:0005623,GO:0005634,GO:0005654,GO:0005737,GO:0005829,GO:0005856,GO:0005886,GO:0005938,GO:0006928,GO:0006935,GO:0007275,GO:0007399,GO:0007409,GO:0007411,GO:0008045,GO:0008064,GO:0008092,GO:0008150,GO:0009605,GO:0009653,GO:0009888,GO:0009987,GO:…	Pleckstrin homology domain containing, family H (with MyTH4 domain) member
Cluster 1	fhe-miR-71-P1b_5p	16_00116185	332	1020	-	-	-	-
Cluster 1	fhe-miR-71-P1b_5p	16_00116085	122	801	-	-	-	-
Cluster 1	fhe-miR-71-P1b_5p	16_00116043	332	998	-	-	-	-
Cluster 1	fhe-miR-71-P1b_5p	16_00115968	332	1018	-	-	-	-
Cluster 1	fhe-miR-71-P1b_5p	16_00114746	198	1472	-	-	-	-
Cluster 1	fhe-miR-71-P1b_5p	16_00097050	50	2331	7668.SPU_016323-tr	-	-	positive regulation of TOR signaling
Cluster 1	fhe-miR-71-P1b_5p	16_00090911	535	1005	-	-	-	-
Cluster 1	fhe-miR-71-P1b_5p	16_00089563	349	754	6183.Smp_101970.1	-	-	PLAC8 family
Cluster 1	fhe-miR-71-P1b_5p	16_00089279	75	1837	-	-	-	-
Cluster 1	fhe-miR-71-P1b_5p	16_00087091	32	588	-	-	-	-
Cluster 1	fhe-miR-71-P1b_5p	16_00087089	32	549	-	-	-	-
Cluster 1	fhe-miR-71-P1b_5p	16_00087079	32	532	-	-	-	-
Cluster 1	fhe-miR-71-P1b_5p	16_00085748	171	661	6211.A0A068Y7F1	-	GO:0005575,GO:0005576,GO:0005623,GO:0005886,GO:0007043,GO:0007275,GO:0007424,GO:0008150,GO:0009986,GO:0009987,GO:0016020,GO:0016043,GO:0019991,GO:0022607,GO:0031224,GO:0031225,GO:0031226,GO:0032501,GO:0032502,GO:0034329,GO:0034330,GO:0035152,GO:0043297,GO:0044085,GO:0044425,GO:0044459,GO:0044464,GO:0045216,GO:0046658,GO:0048731,GO:0048856,GO:0060541,GO:0065007,GO:0065008,GO:0071840,GO:0071944	-
Cluster 1	fhe-miR-71-P1b_5p	16_00085718	171	626	6211.A0A068Y7F1	-	GO:0005575,GO:0005576,GO:0005623,GO:0005886,GO:0007043,GO:0007275,GO:0007424,GO:0008150,GO:0009986,GO:0009987,GO:0016020,GO:0016043,GO:0019991,GO:0022607,GO:0031224,GO:0031225,GO:0031226,GO:0032501,GO:0032502,GO:0034329,GO:0034330,GO:0035152,GO:0043297,GO:0044085,GO:0044425,GO:0044459,GO:0044464,GO:0045216,GO:0046658,GO:0048731,GO:0048856,GO:0060541,GO:0065007,GO:0065008,GO:0071840,GO:0071944	-
Cluster 1	fhe-miR-71-P1b_5p	16_00057404	536	980	-	-	-	-
Cluster 1	fhe-miR-71-P1b_5p	16_00057402	484	982	-	-	-	-
Cluster 1	fhe-miR-71-P1b_5p	16_00047482	981	2636	6087.XP_004213305.1	-	-	cellular response to interferon-beta
Cluster 1	fhe-miR-71-P1b_5p	16_00045753	197	1304	-	-	-	-
Cluster 1	fhe-miR-71-P1b_5p	16_00038839	1621	5905	7070.TC005244-PA	-	-	Reverse transcriptase (RNA-dependent DNA polymerase)
Cluster 1	fhe-miR-71-P1b_5p	16_00038493	311	1722	-	-	-	-
Cluster 1	fhe-miR-71-P1b_5p	16_00030632	115	1195	6183.Smp_065650.1	HSCB	GO:0003674,GO:0005488,GO:0005515,GO:0005575,GO:0005622,GO:0005623,GO:0005634,GO:0005737,GO:0005739,GO:0005829,GO:0006790,GO:0008150,GO:0008152,GO:0009987,GO:0016043,GO:0016226,GO:0022607,GO:0031163,GO:0042802,GO:0043226,GO:0043227,GO:0043229,GO:0043231,GO:0044085,GO:0044237,GO:0044424,GO:0044444,GO:0044464,GO:0051186,GO:0071840	iron-sulfur cluster co-chaperone
Cluster 1	fhe-miR-71-P1b_5p	16_00030569	115	5014	6183.Smp_065650.1	HSCB	GO:0003674,GO:0005488,GO:0005515,GO:0005575,GO:0005622,GO:0005623,GO:0005634,GO:0005737,GO:0005739,GO:0005829,GO:0006790,GO:0008150,GO:0008152,GO:0009987,GO:0016043,GO:0016226,GO:0022607,GO:0031163,GO:0042802,GO:0043226,GO:0043227,GO:0043229,GO:0043231,GO:0044085,GO:0044237,GO:0044424,GO:0044444,GO:0044464,GO:0051186,GO:0071840	iron-sulfur cluster co-chaperone
Cluster 1	fhe-miR-71-P1b_5p	16_00022901	3293	4168	-	-	-	-
Cluster 1	fhe-miR-71-P1b_5p	16_00001745	233	1288	-	-	-	-
Cluster 1	fhe-miR-71-P1b_5p	16_00001665	233	1284	-	-	-	-
Cluster 1	fhe-miR-71-P2_5p	snap_masked-scaffold10x_894_pilon-processed-gene-0.52	1414	3151	6183.Smp_142380.1	C11orf30	GO:0000118,GO:0000228,GO:0000785,GO:0000790,GO:0003674,GO:0005488,GO:0005515,GO:0005575,GO:0005622,GO:0005623,GO:0005634,GO:0005654,GO:0005694,GO:0031974,GO:0031981,GO:0032991,GO:0042802,GO:0042803,GO:0043226,GO:0043227,GO:0043228,GO:0043229,GO:0043231,GO:0043232,GO:0043233,GO:0044422,GO:0044424,GO:0044427,GO:0044428,GO:0044446,GO:0044451,GO:0044454,GO:0044464,GO:0046983,GO:0070013,GO:0070822,GO:…	regulation of nucleic acid-templated transcription
Cluster 1	fhe-miR-71-P2_5p	snap_masked-scaffold10x_732_pilon-processed-gene-0.55	111	1518	6183.Smp_166580.1	FDXR	GO:0000166,GO:0002165,GO:0003674,GO:0003824,GO:0004324,GO:0005488,GO:0005575,GO:0005622,GO:0005623,GO:0005737,GO:0005739,GO:0005759,GO:0006066,GO:0006091,GO:0006139,GO:0006629,GO:0006694,GO:0006700,GO:0006706,GO:0006707,GO:0006725,GO:0006732,GO:0006733,GO:0006739,GO:0006743,GO:0006744,GO:0006753,GO:0006793,GO:0006796,GO:0006807,GO:0007275,GO:0007552,GO:0007591,GO:0007610,GO:0007635,GO:0008150,GO:…	NADPH-adrenodoxin reductase activity
Cluster 1	fhe-miR-71-P2_5p	snap_masked-scaffold10x_431_pilon-processed-gene-0.1	492	951	6183.Smp_126170.1	RABEP1	GO:0003674,GO:0005488,GO:0005515,GO:0005575,GO:0005622,GO:0005623,GO:0005737,GO:0005768,GO:0005769,GO:0006810,GO:0006897,GO:0008150,GO:0008270,GO:0009987,GO:0010008,GO:0012505,GO:0016020,GO:0016043,GO:0016192,GO:0017016,GO:0017137,GO:0018996,GO:0019899,GO:0019904,GO:0030139,GO:0031090,GO:0031267,GO:0031410,GO:0031901,GO:0031982,GO:0032501,GO:0032535,GO:0032794,GO:0032991,GO:0042303,GO:0042802,GO:…	growth factor activity
Cluster 1	fhe-miR-71-P2_5p	snap_masked-scaffold10x_430_pilon-processed-gene-0.15	2004	4296	6412.HelroP86050	-	GO:0003674,GO:0005215,GO:0005216,GO:0005217,GO:0005221,GO:0005244,GO:0005249,GO:0005261,GO:0005267,GO:0005575,GO:0005623,GO:0005886,GO:0005887,GO:0006810,GO:0006811,GO:0006812,GO:0006813,GO:0007154,GO:0007165,GO:0008150,GO:0008324,GO:0009987,GO:0015075,GO:0015077,GO:0015079,GO:0015267,GO:0015276,GO:0015318,GO:0015672,GO:0016020,GO:0016021,GO:0017071,GO:0019932,GO:0019935,GO:0022803,GO:0022832,GO:…	Cyclic nucleotide-monophosphate binding domain
Cluster 1	fhe-miR-71-P2_5p	snap_masked-scaffold10x_430_pilon-processed-gene-0.15	5650	7942	6412.HelroP86050	-	GO:0003674,GO:0005215,GO:0005216,GO:0005217,GO:0005221,GO:0005244,GO:0005249,GO:0005261,GO:0005267,GO:0005575,GO:0005623,GO:0005886,GO:0005887,GO:0006810,GO:0006811,GO:0006812,GO:0006813,GO:0007154,GO:0007165,GO:0008150,GO:0008324,GO:0009987,GO:0015075,GO:0015077,GO:0015079,GO:0015267,GO:0015276,GO:0015318,GO:0015672,GO:0016020,GO:0016021,GO:0017071,GO:0019932,GO:0019935,GO:0022803,GO:0022832,GO:…	Cyclic nucleotide-monophosphate binding domain
Cluster 1	fhe-miR-71-P2_5p	snap_masked-scaffold10x_280_pilon-processed-gene-0.40	68	842	-	-	-	-
Cluster 1	fhe-miR-71-P2_5p	snap_masked-scaffold10x_1813_pilon-processed-gene-0.80	870	2739	-	-	-	-
Cluster 1	fhe-miR-71-P2_5p	snap_masked-scaffold10x_1366_pilon-processed-gene-0.46	678	2502	7918.ENSLOCP00000009988	SLC7A4	GO:0003333,GO:0003674,GO:0005215,GO:0005342,GO:0005575,GO:0006082,GO:0006520,GO:0006807,GO:0006810,GO:0006811,GO:0006820,GO:0006865,GO:0008150,GO:0008152,GO:0008509,GO:0008514,GO:0009987,GO:0015075,GO:0015171,GO:0015174,GO:0015318,GO:0015711,GO:0015802,GO:0015849,GO:0016020,GO:0016021,GO:0019752,GO:0022857,GO:0031224,GO:0034220,GO:0043436,GO:0044237,GO:0044238,GO:0044281,GO:0044425,GO:0046942,GO:…	Solute carrier family 7 (cationic amino acid transporter, y system), member 4
Cluster 1	fhe-miR-71-P2_5p	snap_masked-scaffold10x_1124_pilon-processed-gene-0.26	287	4842	6183.Smp_068990.1	SNRK	GO:0000166,GO:0000287,GO:0002376,GO:0002520,GO:0003674,GO:0003824,GO:0004672,GO:0004674,GO:0005488,GO:0005524,GO:0005575,GO:0005622,GO:0005623,GO:0005634,GO:0005737,GO:0006464,GO:0006468,GO:0006793,GO:0006796,GO:0006807,GO:0007154,GO:0007165,GO:0007275,GO:0008144,GO:0008150,GO:0008152,GO:0009987,GO:0010941,GO:0016301,GO:0016310,GO:0016740,GO:0016772,GO:0016773,GO:0017076,GO:0019538,GO:0023052,GO:…	protein kinase activity
Cluster 1	fhe-miR-71-P2_5p	maker-scaffold10x_998_pilon-augustus-gene-0.72	9414	10729	-	-	-	BIR repeat
Cluster 1	fhe-miR-71-P2_5p	maker-scaffold10x_99_pilon-snap-gene-0.65	92	2505	6183.Smp_141230.1	DYRK2	GO:0000003,GO:0000151,GO:0000166,GO:0000278,GO:0000281,GO:0000287,GO:0000578,GO:0000793,GO:0000910,GO:0001709,GO:0003002,GO:0003006,GO:0003674,GO:0003824,GO:0004672,GO:0004674,GO:0004713,GO:0005488,GO:0005515,GO:0005524,GO:0005575,GO:0005622,GO:0005623,GO:0005634,GO:0005654,GO:0005694,GO:0005737,GO:0005813,GO:0005815,GO:0005819,GO:0005829,GO:0005856,GO:0005938,GO:0005979,GO:0006109,GO:0006464,GO:…	P granule disassembly
Cluster 1	fhe-miR-71-P2_5p	maker-scaffold10x_99_pilon-snap-gene-0.64	40	8776	6183.Smp_032150.1	CHMP3	GO:0000815,GO:0000920,GO:0002020,GO:0003674,GO:0005488,GO:0005515,GO:0005543,GO:0005546,GO:0005575,GO:0005622,GO:0005623,GO:0005737,GO:0005768,GO:0005769,GO:0005770,GO:0005829,GO:0005886,GO:0006810,GO:0006900,GO:0006914,GO:0006996,GO:0007032,GO:0007034,GO:0007041,GO:0008150,GO:0008152,GO:0008289,GO:0008333,GO:0009056,GO:0009987,GO:0010008,GO:0010256,GO:0010564,GO:0010824,GO:0012505,GO:0016020,GO:…	multivesicular body-lysosome fusion
Cluster 1	fhe-miR-71-P2_5p	maker-scaffold10x_988_pilon-snap-gene-0.12	403	4229	-	-	-	-
Cluster 1	fhe-miR-71-P2_5p	maker-scaffold10x_973_pilon-pred_gff_StringTie-gene-0.99	8072	8478	7668.SPU_020351-tr	-	-	-
Cluster 1	fhe-miR-71-P2_5p	maker-scaffold10x_97_pilon-snap-gene-0.96	5599	9371	6183.Smp_009520.1	EARS2	GO:0000959,GO:0003674,GO:0003824,GO:0004812,GO:0004818,GO:0005575,GO:0005622,GO:0005623,GO:0005737,GO:0005739,GO:0006082,GO:0006139,GO:0006399,GO:0006412,GO:0006418,GO:0006424,GO:0006518,GO:0006520,GO:0006725,GO:0006807,GO:0008150,GO:0008152,GO:0009058,GO:0009059,GO:0009987,GO:0010467,GO:0016070,GO:0016874,GO:0016875,GO:0019538,GO:0019752,GO:0032543,GO:0034641,GO:0034645,GO:0034660,GO:0043038,GO:…	glutamate-tRNA(Gln) ligase activity
Cluster 1	fhe-miR-71-P2_5p	maker-scaffold10x_97_pilon-snap-gene-0.89	165	1099	6183.Smp_153770.1	ERCC4	GO:0000003,GO:0000014,GO:0000109,GO:0000110,GO:0000228,GO:0000280,GO:0000428,GO:0000712,GO:0000722,GO:0000723,GO:0000724,GO:0000725,GO:0000726,GO:0000781,GO:0000784,GO:0001085,GO:0001091,GO:0001094,GO:0001098,GO:0001099,GO:0001709,GO:0003674,GO:0003676,GO:0003677,GO:0003684,GO:0003697,GO:0003824,GO:0004518,GO:0004519,GO:0004520,GO:0004536,GO:0005488,GO:0005515,GO:0005575,GO:0005622,GO:0005623,GO:…	ERCC excision repair 4, endonuclease catalytic subunit
Cluster 1	fhe-miR-71-P2_5p	maker-scaffold10x_97_pilon-snap-gene-0.75	38	3271	6183.Smp_140640.1	TTI1	GO:0005575,GO:0005622,GO:0005623,GO:0005737,GO:0007154,GO:0007267,GO:0008150,GO:0009966,GO:0009987,GO:0010646,GO:0023051,GO:0023052,GO:0030154,GO:0031931,GO:0031932,GO:0032006,GO:0032502,GO:0032991,GO:0038201,GO:0044424,GO:0044464,GO:0045165,GO:0045168,GO:0046331,GO:0048583,GO:0048869,GO:0050789,GO:0050794,GO:0065007,GO:1902531	TELO2-interacting protein 1 homolog
Cluster 1	fhe-miR-71-P2_5p	maker-scaffold10x_966_pilon-snap-gene-0.94	221	3304	6183.Smp_157340.1	RASSF1	GO:0000922,GO:0003674,GO:0005488,GO:0005515,GO:0005575,GO:0005622,GO:0005623,GO:0005634,GO:0005815,GO:0005819,GO:0005856,GO:0006950,GO:0006974,GO:0007049,GO:0007050,GO:0007154,GO:0007165,GO:0007264,GO:0007265,GO:0008150,GO:0008270,GO:0009893,GO:0009987,GO:0010564,GO:0010604,GO:0010948,GO:0015630,GO:0019222,GO:0022402,GO:0023052,GO:0031323,GO:0031325,GO:0031396,GO:0031398,GO:0031399,GO:0031401,GO:…	negative regulation of cell cycle arrest
Cluster 1	fhe-miR-71-P2_5p	maker-scaffold10x_964_pilon-snap-gene-0.21	138	2113	6211.A0A068Y749	FICD	GO:0000166,GO:0003008,GO:0003674,GO:0003824,GO:0005488,GO:0005515,GO:0005524,GO:0005575,GO:0005622,GO:0005623,GO:0005634,GO:0005635,GO:0005737,GO:0005783,GO:0005789,GO:0005886,GO:0006464,GO:0006807,GO:0006810,GO:0006811,GO:0006812,GO:0006836,GO:0006950,GO:0006952,GO:0007600,GO:0007601,GO:0007610,GO:0007632,GO:0008081,GO:0008144,GO:0008150,GO:0008152,GO:0009314,GO:0009416,GO:0009581,GO:0009582,GO:…	protein adenylyltransferase activity
Cluster 1	fhe-miR-71-P2_5p	maker-scaffold10x_958_pilon-augustus-gene-0.63	333	1637	6183.Smp_128340.1	-	-	-
Cluster 1	fhe-miR-71-P2_5p	maker-scaffold10x_951_pilon-augustus-gene-0.24	424	2410	6211.A0A068YDU6	-	-	RAS and EF-hand
Cluster 1	fhe-miR-71-P2_5p	maker-scaffold10x_949_pilon-augustus-gene-0.26	4398	8855	-	-	-	-
Cluster 1	fhe-miR-71-P2_5p	maker-scaffold10x_942_pilon-snap-gene-0.47	164	1353	6183.Smp_210580.1	TRMT10C	GO:0000049,GO:0000959,GO:0000963,GO:0000964,GO:0000965,GO:0000966,GO:0001510,GO:0003674,GO:0003676,GO:0003723,GO:0003824,GO:0005488,GO:0005575,GO:0005622,GO:0005623,GO:0005634,GO:0005654,GO:0005737,GO:0005739,GO:0005759,GO:0006139,GO:0006396,GO:0006399,GO:0006400,GO:0006417,GO:0006725,GO:0006807,GO:0008033,GO:0008150,GO:0008152,GO:0008168,GO:0008173,GO:0008174,GO:0008175,GO:0008757,GO:0009019,GO:…	mRNA (adenine-N1-)-methyltransferase activity
Cluster 1	fhe-miR-71-P2_5p	maker-scaffold10x_942_pilon-snap-gene-0.46	475	3195	48698.ENSPFOP00000012130	KLF1	GO:0000228,GO:0000785,GO:0000790,GO:0000976,GO:0000977,GO:0000978,GO:0000981,GO:0000982,GO:0000987,GO:0001012,GO:0001067,GO:0001077,GO:0001228,GO:0001701,GO:0001889,GO:0002262,GO:0002376,GO:0002520,GO:0003674,GO:0003676,GO:0003677,GO:0003690,GO:0003700,GO:0005488,GO:0005515,GO:0005575,GO:0005622,GO:0005623,GO:0005634,GO:0005654,GO:0005694,GO:0006139,GO:0006325,GO:0006338,GO:0006351,GO:0006355,GO:…	Kruppel-like factor d
Cluster 1	fhe-miR-71-P2_5p	maker-scaffold10x_94_pilon-snap-gene-0.51	25	2177	-	-	-	Protein Lines
Cluster 1	fhe-miR-71-P2_5p	maker-scaffold10x_939_pilon-snap-gene-0.17	2899	4324	6183.Smp_037900.1	-	-	regulation of lipid metabolic process
Cluster 1	fhe-miR-71-P2_5p	maker-scaffold10x_938_pilon-snap-gene-0.59	801	5463	6183.Smp_125630.1	TCF7L2	GO:0000003,GO:0000122,GO:0000228,GO:0000785,GO:0000790,GO:0000902,GO:0000976,GO:0000977,GO:0000978,GO:0000980,GO:0000981,GO:0000987,GO:0001012,GO:0001067,GO:0001085,GO:0001103,GO:0001158,GO:0001205,GO:0001228,GO:0001503,GO:0001568,GO:0001678,GO:0001704,GO:0001707,GO:0001708,GO:0001709,GO:0001710,GO:0001944,GO:0002009,GO:0002164,GO:0002165,GO:0002168,GO:0002682,GO:0002791,GO:0002793,GO:0003002,GO:…	regulation of neuroblast migration
Cluster 1	fhe-miR-71-P2_5p	maker-scaffold10x_936_pilon-pred_gff_StringTie-gene-0.38	1867	3648	-	-	-	-
Cluster 1	fhe-miR-71-P2_5p	maker-scaffold10x_935_pilon-snap-gene-0.42	157	2561	6183.Smp_163680.1	-	-	RNA splicing
Cluster 1	fhe-miR-71-P2_5p	maker-scaffold10x_935_pilon-snap-gene-0.42	816	3220	6183.Smp_163680.1	-	-	RNA splicing
Cluster 1	fhe-miR-71-P2_5p	maker-scaffold10x_933_pilon-snap-gene-0.84	109	4732	6183.Smp_137530.1	TMF1	GO:0000003,GO:0000139,GO:0001675,GO:0001817,GO:0001819,GO:0003006,GO:0003008,GO:0003674,GO:0003712,GO:0005488,GO:0005515,GO:0005575,GO:0005622,GO:0005623,GO:0005634,GO:0005737,GO:0005783,GO:0005794,GO:0005829,GO:0006139,GO:0006351,GO:0006355,GO:0006366,GO:0006725,GO:0006807,GO:0006810,GO:0006928,GO:0006950,GO:0006952,GO:0006996,GO:0006997,GO:0007154,GO:0007267,GO:0007275,GO:0007276,GO:0007281,GO:…	positive regulation of testosterone secretion
Cluster 1	fhe-miR-71-P2_5p	maker-scaffold10x_93_pilon-pred_gff_StringTie-gene-0.66	427	8370	-	-	-	Zinc finger C2H2-type
Cluster 1	fhe-miR-71-P2_5p	maker-scaffold10x_926_pilon-augustus-gene-0.7	135	3293	6183.Smp_139020.1	TBCK	GO:0000166,GO:0003674,GO:0003824,GO:0004672,GO:0005096,GO:0005488,GO:0005515,GO:0005524,GO:0005575,GO:0005622,GO:0005623,GO:0005737,GO:0005819,GO:0005856,GO:0006464,GO:0006468,GO:0006793,GO:0006796,GO:0006807,GO:0006810,GO:0006886,GO:0006996,GO:0007010,GO:0007030,GO:0008047,GO:0008104,GO:0008144,GO:0008150,GO:0008152,GO:0008283,GO:0009966,GO:0009987,GO:0010256,GO:0010646,GO:0012505,GO:0015031,GO:…	regulation of vesicle fusion
Cluster 1	fhe-miR-71-P2_5p	maker-scaffold10x_926_pilon-augustus-gene-0.6	726	2093	6183.Smp_132040.1	DNAJC28	GO:0000301,GO:0005575,GO:0005622,GO:0005623,GO:0005737,GO:0005794,GO:0006810,GO:0006890,GO:0006891,GO:0006996,GO:0007030,GO:0008150,GO:0009987,GO:0010256,GO:0012505,GO:0016043,GO:0016192,GO:0017119,GO:0022607,GO:0032991,GO:0034622,GO:0043226,GO:0043227,GO:0043229,GO:0043231,GO:0043933,GO:0044085,GO:0044422,GO:0044424,GO:0044431,GO:0044444,GO:0044446,GO:0044464,GO:0048193,GO:0048213,GO:0051179,GO:…	Golgi vesicle prefusion complex stabilization
Cluster 1	fhe-miR-71-P2_5p	maker-scaffold10x_926_pilon-augustus-gene-0.17	466	1222	6500.XP_005107733.1	RNF11	GO:0000151,GO:0003674,GO:0003676,GO:0003677,GO:0003824,GO:0004842,GO:0005488,GO:0005575,GO:0005622,GO:0005623,GO:0005634,GO:0005737,GO:0005768,GO:0005769,GO:0006464,GO:0006508,GO:0006511,GO:0006807,GO:0008150,GO:0008152,GO:0008270,GO:0009056,GO:0009057,GO:0009987,GO:0010498,GO:0012505,GO:0016567,GO:0016740,GO:0019538,GO:0019787,GO:0019941,GO:0030163,GO:0031410,GO:0031982,GO:0032446,GO:0032991,GO:…	protein modification by small protein conjugation
Cluster 1	fhe-miR-71-P2_5p	maker-scaffold10x_922_pilon-snap-gene-0.63	408	3288	6183.Smp_079410.1	PLK4	GO:0000003,GO:0000086,GO:0000226,GO:0000278,GO:0000280,GO:0000803,GO:0001578,GO:0001701,GO:0001741,GO:0001890,GO:0001892,GO:0003006,GO:0003674,GO:0003824,GO:0004672,GO:0004674,GO:0005488,GO:0005515,GO:0005575,GO:0005622,GO:0005623,GO:0005634,GO:0005694,GO:0005730,GO:0005737,GO:0005813,GO:0005814,GO:0005815,GO:0005829,GO:0005856,GO:0005886,GO:0006464,GO:0006468,GO:0006793,GO:0006796,GO:0006807,GO:…	centriole replication
Cluster 1	fhe-miR-71-P2_5p	maker-scaffold10x_922_pilon-augustus-gene-0.20	285	3982	6211.A0A068YCX8	XPNPEP3	GO:0003008,GO:0003014,GO:0003094,GO:0003674,GO:0003824,GO:0004177,GO:0005488,GO:0005515,GO:0005575,GO:0005622,GO:0005623,GO:0005737,GO:0005739,GO:0006508,GO:0006807,GO:0008150,GO:0008152,GO:0008233,GO:0008235,GO:0008237,GO:0008238,GO:0010467,GO:0016485,GO:0016787,GO:0019538,GO:0030145,GO:0032501,GO:0042802,GO:0042803,GO:0043167,GO:0043169,GO:0043170,GO:0043226,GO:0043227,GO:0043229,GO:0043231,GO:…	X-prolyl aminopeptidase (aminopeptidase P) 3
Cluster 1	fhe-miR-71-P2_5p	maker-scaffold10x_918_pilon-snap-gene-0.3	3335	6226	6211.A0A068Y8Y0	PRPF6	GO:0000244,GO:0000245,GO:0000375,GO:0000377,GO:0000387,GO:0000398,GO:0003674,GO:0003676,GO:0003712,GO:0003713,GO:0003723,GO:0005102,GO:0005488,GO:0005515,GO:0005575,GO:0005622,GO:0005623,GO:0005634,GO:0005654,GO:0005681,GO:0005682,GO:0005684,GO:0006139,GO:0006355,GO:0006357,GO:0006396,GO:0006397,GO:0006403,GO:0006725,GO:0006807,GO:0008134,GO:0008150,GO:0008152,GO:0008380,GO:0009889,GO:0009891,GO:…	spliceosomal tri-snRNP complex assembly
Cluster 1	fhe-miR-71-P2_5p	maker-scaffold10x_908_pilon-snap-gene-1.158	280	1192	6183.Smp_157790.1	-	-	Neurotransmitter-gated ion-channel ligand binding domain
Cluster 1	fhe-miR-71-P2_5p	maker-scaffold10x_907_pilon-augustus-gene-0.21	104	3226	6183.Smp_186680.1	-	-	GTPase-activator protein for Rho-like GTPases
Cluster 1	fhe-miR-71-P2_5p	maker-scaffold10x_898_pilon-augustus-gene-0.27	412	2638	6183.Smp_168160.1	UBE3A	GO:0000003,GO:0000209,GO:0000902,GO:0000904,GO:0001541,GO:0001655,GO:0003006,GO:0003008,GO:0003674,GO:0003712,GO:0003713,GO:0003824,GO:0004842,GO:0005575,GO:0005622,GO:0005623,GO:0005634,GO:0005737,GO:0005829,GO:0006355,GO:0006357,GO:0006464,GO:0006508,GO:0006511,GO:0006807,GO:0006810,GO:0006897,GO:0007154,GO:0007165,GO:0007275,GO:0007338,GO:0007399,GO:0007417,GO:0007420,GO:0007422,GO:0007548,GO:…	sperm entry
Cluster 1	fhe-miR-71-P2_5p	maker-scaffold10x_894_pilon-augustus-gene-0.81	105	2421	6183.Smp_194570.1	WSB2	GO:0000209,GO:0003674,GO:0003824,GO:0004842,GO:0005575,GO:0005622,GO:0005623,GO:0005737,GO:0005829,GO:0006464,GO:0006807,GO:0008150,GO:0008152,GO:0009987,GO:0016567,GO:0016740,GO:0019538,GO:0019787,GO:0032446,GO:0036211,GO:0043170,GO:0043412,GO:0043687,GO:0044237,GO:0044238,GO:0044260,GO:0044267,GO:0044424,GO:0044444,GO:0044464,GO:0070647,GO:0071704,GO:0140096,GO:1901564	WD repeat-containing protein
Cluster 1	fhe-miR-71-P2_5p	maker-scaffold10x_88_pilon-snap-gene-0.0	166	1483	6183.Smp_044690.1	SLC25A22	GO:0003333,GO:0003674,GO:0005215,GO:0005280,GO:0005283,GO:0005310,GO:0005313,GO:0005314,GO:0005326,GO:0005328,GO:0005342,GO:0005343,GO:0005416,GO:0005575,GO:0005622,GO:0005623,GO:0005737,GO:0005739,GO:0005740,GO:0005743,GO:0006810,GO:0006811,GO:0006812,GO:0006814,GO:0006820,GO:0006835,GO:0006836,GO:0006839,GO:0006855,GO:0006865,GO:0008150,GO:0008324,GO:0008509,GO:0008514,GO:0015075,GO:0015077,GO:…	high-affinity glutamate transmembrane transporter activity
Cluster 1	fhe-miR-71-P2_5p	maker-scaffold10x_862_pilon-augustus-gene-0.34	180	2409	6183.Smp_143170.1	EDEM2	GO:0003674,GO:0003824,GO:0004553,GO:0004559,GO:0004571,GO:0005575,GO:0005622,GO:0005623,GO:0005737,GO:0005783,GO:0006464,GO:0006491,GO:0006508,GO:0006511,GO:0006516,GO:0006517,GO:0006807,GO:0006950,GO:0006986,GO:0007154,GO:0007165,GO:0007275,GO:0007568,GO:0008150,GO:0008152,GO:0008340,GO:0009056,GO:0009057,GO:0009100,GO:0009893,GO:0009894,GO:0009896,GO:0009987,GO:0010033,GO:0010243,GO:0010259,GO:…	trimming of terminal mannose on B branch
Cluster 1	fhe-miR-71-P2_5p	maker-scaffold10x_856_pilon-snap-gene-0.11	3525	10961	6183.Smp_036090.1	ANKLE2	GO:0000278,GO:0000902,GO:0003674,GO:0005488,GO:0005515,GO:0005575,GO:0005622,GO:0005623,GO:0005634,GO:0005635,GO:0005737,GO:0005783,GO:0005789,GO:0006996,GO:0006997,GO:0006998,GO:0007049,GO:0007084,GO:0007275,GO:0007399,GO:0007417,GO:0008150,GO:0009653,GO:0009892,GO:0009893,GO:0009987,GO:0010256,GO:0010562,GO:0010563,GO:0010604,GO:0010921,GO:0010941,GO:0012505,GO:0016020,GO:0016021,GO:0016043,GO:…	mitotic nuclear envelope reassembly
Cluster 1	fhe-miR-71-P2_5p	maker-scaffold10x_851_pilon-snap-gene-0.27	1845	2719	6183.Smp_035730.1	-	-	Post-GPI attachment to proteins factor 2-like
Cluster 1	fhe-miR-71-P2_5p	maker-scaffold10x_851_pilon-augustus-gene-0.14	352	2113	-	-	-	-
Cluster 1	fhe-miR-71-P2_5p	maker-scaffold10x_832_pilon-snap-gene-0.44	550	5417	6183.Smp_060010.1	NSFL1C	GO:0000045,GO:0000132,GO:0000226,GO:0000278,GO:0000922,GO:0001654,GO:0001745,GO:0001751,GO:0001754,GO:0003674,GO:0005488,GO:0005515,GO:0005575,GO:0005622,GO:0005623,GO:0005634,GO:0005654,GO:0005737,GO:0005813,GO:0005815,GO:0005819,GO:0005829,GO:0005856,GO:0005886,GO:0006508,GO:0006511,GO:0006807,GO:0006914,GO:0006996,GO:0006997,GO:0006998,GO:0007010,GO:0007017,GO:0007030,GO:0007033,GO:0007049,GO:…	negative regulation of protein localization to centrosome
Cluster 1	fhe-miR-71-P2_5p	maker-scaffold10x_831_pilon-snap-gene-0.4	111	3323	6211.A0A068YD00	MTMR4	GO:0003674,GO:0003824,GO:0004438,GO:0004721,GO:0004722,GO:0004725,GO:0005488,GO:0005515,GO:0005575,GO:0005622,GO:0005623,GO:0005737,GO:0005768,GO:0005769,GO:0005829,GO:0006464,GO:0006470,GO:0006629,GO:0006644,GO:0006650,GO:0006661,GO:0006793,GO:0006796,GO:0006807,GO:0006914,GO:0006950,GO:0007154,GO:0008138,GO:0008150,GO:0008152,GO:0008610,GO:0008654,GO:0009056,GO:0009058,GO:0009267,GO:0009605,GO:…	phosphatidylinositol 5-phosphate metabolic process
Cluster 1	fhe-miR-71-P2_5p	maker-scaffold10x_83_pilon-snap-gene-0.221	2937	4173	6211.A0A068XXV4	TSNAXIP1	GO:0005575,GO:0005622,GO:0005623,GO:0005737,GO:0044424,GO:0044464	spermatogenesis
Cluster 1	fhe-miR-71-P2_5p	maker-scaffold10x_826_pilon-snap-gene-0.48	841	2512	6211.A0A068YD34	-	-	RNA recognition motif
Cluster 1	fhe-miR-71-P2_5p	maker-scaffold10x_824_pilon-snap-gene-0.34	572	2134	6183.Smp_074510.1	cta	GO:0000902,GO:0000904,GO:0001664,GO:0001667,GO:0001703,GO:0002009,GO:0002064,GO:0002225,GO:0002682,GO:0002684,GO:0002697,GO:0002699,GO:0002700,GO:0002702,GO:0002759,GO:0002760,GO:0002784,GO:0002831,GO:0002833,GO:0002920,GO:0002922,GO:0003365,GO:0003371,GO:0003379,GO:0003380,GO:0003381,GO:0003382,GO:0003383,GO:0003384,GO:0003674,GO:0003824,GO:0003924,GO:0005102,GO:0005488,GO:0005515,GO:0005575,GO:…	Guanine nucleotide binding protein (G protein) alpha
Cluster 1	fhe-miR-71-P2_5p	maker-scaffold10x_815_pilon-snap-gene-1.106	625	1442	32507.XP_006808137.1	SMAP1	GO:0002682,GO:0002684,GO:0003674,GO:0005096,GO:0005488,GO:0005515,GO:0005575,GO:0005622,GO:0005623,GO:0005737,GO:0008047,GO:0008150,GO:0030100,GO:0030234,GO:0030276,GO:0030695,GO:0032879,GO:0043085,GO:0043087,GO:0043547,GO:0044093,GO:0044424,GO:0044464,GO:0045595,GO:0045597,GO:0045637,GO:0045639,GO:0045646,GO:0045648,GO:0048259,GO:0048518,GO:0048522,GO:0050789,GO:0050790,GO:0050793,GO:0050794,GO:…	Stromal membrane-associated protein
Cluster 1	fhe-miR-71-P2_5p	maker-scaffold10x_815_pilon-augustus-gene-1.16	5719	6640	6183.Smp_019790.1	Vkr	-	Tyrosine kinase, catalytic domain
Cluster 1	fhe-miR-71-P2_5p	maker-scaffold10x_813_pilon-snap-gene-0.71	110	1559	6183.Smp_132770.1	RNF19B	GO:0000151,GO:0000209,GO:0000226,GO:0000323,GO:0001816,GO:0001906,GO:0001909,GO:0002228,GO:0002252,GO:0002376,GO:0002443,GO:0002449,GO:0002790,GO:0003674,GO:0003824,GO:0004842,GO:0005488,GO:0005515,GO:0005575,GO:0005622,GO:0005623,GO:0005737,GO:0005764,GO:0005773,GO:0005813,GO:0005815,GO:0005829,GO:0005856,GO:0006464,GO:0006807,GO:0006810,GO:0006950,GO:0006952,GO:0006955,GO:0006996,GO:0007010,GO:…	e3 ubiquitin-protein ligase
Cluster 1	fhe-miR-71-P2_5p	maker-scaffold10x_81_pilon-snap-gene-0.163	1745	6267	-	-	-	-
Cluster 1	fhe-miR-71-P2_5p	maker-scaffold10x_81_pilon-augustus-gene-0.99	302	2099	6183.Smp_176270.1	STX5	GO:0000003,GO:0000139,GO:0000149,GO:0000278,GO:0000280,GO:0000281,GO:0000902,GO:0000910,GO:0001505,GO:0002164,GO:0002376,GO:0002520,GO:0002790,GO:0003674,GO:0005484,GO:0005488,GO:0005515,GO:0005575,GO:0005622,GO:0005623,GO:0005737,GO:0005783,GO:0005789,GO:0005793,GO:0005794,GO:0005798,GO:0005801,GO:0005886,GO:0006810,GO:0006836,GO:0006873,GO:0006875,GO:0006878,GO:0006886,GO:0006887,GO:0006888,GO:…	Golgi disassembly
Cluster 1	fhe-miR-71-P2_5p	maker-scaffold10x_80_pilon-snap-gene-0.192	171	3267	6211.A0A068YDX4	CADPS2	GO:0000003,GO:0001505,GO:0001820,GO:0003674,GO:0005488,GO:0005509,GO:0005515,GO:0005543,GO:0005546,GO:0005575,GO:0005622,GO:0005623,GO:0005634,GO:0005654,GO:0005737,GO:0005829,GO:0005886,GO:0006810,GO:0006811,GO:0006812,GO:0006836,GO:0006837,GO:0006887,GO:0006937,GO:0006950,GO:0006996,GO:0007154,GO:0007267,GO:0007268,GO:0007269,GO:0007610,GO:0007626,GO:0007631,GO:0007635,GO:0008021,GO:0008150,GO:…	secretion activator
Cluster 1	fhe-miR-71-P2_5p	maker-scaffold10x_80_pilon-snap-gene-0.171	57	1825	6211.A0A068Y2W8	-	-	negative regulation of glycogen synthase activity, transferring glucose-1-phosphate
Cluster 1	fhe-miR-71-P2_5p	maker-scaffold10x_794_pilon-snap-gene-0.115	1168	6252	6183.Smp_150300.1	MADD	GO:0000003,GO:0000187,GO:0001505,GO:0001932,GO:0001934,GO:0001956,GO:0001959,GO:0002791,GO:0002792,GO:0003008,GO:0003674,GO:0005085,GO:0005088,GO:0005102,GO:0005123,GO:0005126,GO:0005488,GO:0005515,GO:0005575,GO:0005622,GO:0005623,GO:0005634,GO:0005737,GO:0005829,GO:0005886,GO:0006810,GO:0006836,GO:0006869,GO:0006915,GO:0006996,GO:0007010,GO:0007154,GO:0007165,GO:0007166,GO:0007267,GO:0007268,GO:…	negative regulation of pancreatic amylase secretion
Cluster 1	fhe-miR-71-P2_5p	maker-scaffold10x_781_pilon-snap-gene-0.75	2824	4806	-	-	-	-
Cluster 1	fhe-miR-71-P2_5p	maker-scaffold10x_78_pilon-snap-gene-0.40	104	1964	-	-	-	Quinoprotein alcohol dehydrogenase-like superfamily
Cluster 1	fhe-miR-71-P2_5p	maker-scaffold10x_77_pilon-augustus-gene-0.33	808	4933	6183.Smp_142960.1	GSS	GO:0000166,GO:0000287,GO:0001101,GO:0003674,GO:0003824,GO:0004363,GO:0005488,GO:0005515,GO:0005524,GO:0005575,GO:0005622,GO:0005623,GO:0005737,GO:0005829,GO:0006082,GO:0006518,GO:0006520,GO:0006575,GO:0006749,GO:0006750,GO:0006790,GO:0006807,GO:0006950,GO:0006974,GO:0006979,GO:0007275,GO:0007399,GO:0007568,GO:0008144,GO:0008150,GO:0008152,GO:0009058,GO:0009410,GO:0009605,GO:0009636,GO:0009987,GO:…	glutathione synthase activity
Cluster 1	fhe-miR-71-P2_5p	maker-scaffold10x_764_pilon-snap-gene-0.65	59	2665	6183.Smp_138840.1	STX16	GO:0000139,GO:0000149,GO:0000323,GO:0001505,GO:0003674,GO:0005484,GO:0005488,GO:0005515,GO:0005575,GO:0005622,GO:0005623,GO:0005737,GO:0005764,GO:0005773,GO:0005794,GO:0005795,GO:0005802,GO:0005829,GO:0005886,GO:0006810,GO:0006836,GO:0006886,GO:0006887,GO:0006904,GO:0006906,GO:0006996,GO:0007030,GO:0007154,GO:0007267,GO:0007268,GO:0007269,GO:0008104,GO:0008150,GO:0009987,GO:0010256,GO:0012505,GO:…	Belongs to the syntaxin family
Cluster 1	fhe-miR-71-P2_5p	maker-scaffold10x_756_pilon-snap-gene-0.56	59	1246	6183.Smp_173420.1	LRRC18	GO:0005575,GO:0005622,GO:0005623,GO:0005737,GO:0007154,GO:0007165,GO:0008150,GO:0009987,GO:0023052,GO:0044424,GO:0044464,GO:0050789,GO:0050794,GO:0050896,GO:0051716,GO:0065007	regulation of response to stimulus
Cluster 1	fhe-miR-71-P2_5p	maker-scaffold10x_75_pilon-snap-gene-0.125	182	3426	6669.EFX81396	ZNF608	GO:0000122,GO:0000902,GO:0000904,GO:0002009,GO:0002165,GO:0002682,GO:0002683,GO:0002694,GO:0002695,GO:0003002,GO:0003674,GO:0003712,GO:0003714,GO:0005575,GO:0005622,GO:0005623,GO:0005634,GO:0006355,GO:0006357,GO:0006928,GO:0006935,GO:0007154,GO:0007162,GO:0007275,GO:0007389,GO:0007399,GO:0007409,GO:0007411,GO:0007412,GO:0007444,GO:0007447,GO:0007450,GO:0007472,GO:0007476,GO:0007552,GO:0007560,GO:…	Metal ion binding
Cluster 1	fhe-miR-71-P2_5p	maker-scaffold10x_748_pilon-snap-gene-0.55	5324	7155	7029.ACYPI002865-PA	EPN2	GO:0000003,GO:0000323,GO:0001505,GO:0001701,GO:0001891,GO:0003674,GO:0005488,GO:0005515,GO:0005575,GO:0005622,GO:0005623,GO:0005634,GO:0005737,GO:0005764,GO:0005773,GO:0005776,GO:0005829,GO:0005886,GO:0005905,GO:0006810,GO:0006836,GO:0006897,GO:0006898,GO:0006914,GO:0007154,GO:0007165,GO:0007166,GO:0007219,GO:0007267,GO:0007268,GO:0007269,GO:0007275,GO:0007565,GO:0008134,GO:0008150,GO:0008152,GO:…	Epsin N-terminal homology (ENTH) domain
Cluster 1	fhe-miR-71-P2_5p	maker-scaffold10x_748_pilon-snap-gene-0.55	7443	9274	7029.ACYPI002865-PA	EPN2	GO:0000003,GO:0000323,GO:0001505,GO:0001701,GO:0001891,GO:0003674,GO:0005488,GO:0005515,GO:0005575,GO:0005622,GO:0005623,GO:0005634,GO:0005737,GO:0005764,GO:0005773,GO:0005776,GO:0005829,GO:0005886,GO:0005905,GO:0006810,GO:0006836,GO:0006897,GO:0006898,GO:0006914,GO:0007154,GO:0007165,GO:0007166,GO:0007219,GO:0007267,GO:0007268,GO:0007269,GO:0007275,GO:0007565,GO:0008134,GO:0008150,GO:0008152,GO:…	Epsin N-terminal homology (ENTH) domain
Cluster 1	fhe-miR-71-P2_5p	maker-scaffold10x_744_pilon-snap-gene-0.82	285	1656	6183.Smp_069400.1	RGS3	GO:0000188,GO:0001932,GO:0001933,GO:0003674,GO:0005096,GO:0005488,GO:0005515,GO:0005575,GO:0005622,GO:0005623,GO:0005634,GO:0005654,GO:0005737,GO:0005829,GO:0005886,GO:0005938,GO:0006469,GO:0007154,GO:0007165,GO:0007186,GO:0008047,GO:0008150,GO:0008277,GO:0009892,GO:0009966,GO:0009968,GO:0009987,GO:0010563,GO:0010605,GO:0010646,GO:0010648,GO:0016020,GO:0019220,GO:0019222,GO:0023051,GO:0023052,GO:…	Regulator of G-protein signaling
Cluster 1	fhe-miR-71-P2_5p	maker-scaffold10x_744_pilon-snap-gene-0.71	842	2799	6183.Smp_131870.1	STXBP1	GO:0000003,GO:0000149,GO:0000278,GO:0000281,GO:0000323,GO:0000902,GO:0000904,GO:0000910,GO:0001505,GO:0001775,GO:0001906,GO:0001909,GO:0001956,GO:0002064,GO:0002065,GO:0002066,GO:0002252,GO:0002263,GO:0002274,GO:0002275,GO:0002283,GO:0002366,GO:0002376,GO:0002443,GO:0002444,GO:0002446,GO:0002576,GO:0002682,GO:0002684,GO:0002694,GO:0002696,GO:0002697,GO:0002699,GO:0002703,GO:0002705,GO:0002886,GO:…	positive regulation of vesicle docking
[truncated: 7,697 more rows]
