# Supplementary material for: Role of Fasciola hepatica Small RNAs in the Interaction With the Mammalian Host
Source: Front Cell Infect Microbiol. 2022 Jan 20;11:812141. doi: 10.3389/fcimb.2021.812141 (PMC8824774; doi:10.3389/fcimb.2021.812141)
Supplement: Supplementary file 14 [file Table_5.xlsx]

## Sheet: TableS5
Table S5. Top 10 abundant miRNAs detected in EVs of the adult stage of Trematodes
Family	miRNA ID	Other published name	Fhep adult this article	Fhep adult (Ovchinnikov et al. 2020)	Dden adult (Bernal et al. 2014)	Sman adult (Ovchinnikov et al., 2020)	Sjap adult (Liu et al., 2019)	Sjap adult (Zhu et al., 2016)
miR-10	miR-10-P1	-10-5p	9		2	7		1
	miR-10-P2a	-125b	1	6	9	1	1	2
	miR-10-P2b	-125a/c/lin4		2	10	10
	mir-10-P2c					4
let-7	let-7-P1		2		1		5	7
	let-7-P2	let-7	4
	let-7-P3		5			6	8
		let-7s					7
miR-1	miR-1-P1	-1b		7			6
	miR-1-P2	-1					4
miR-7	miR-7-P2			9
miR-71	miR-71-P1b	-71a	6	3	4	2	2
miR-190	miR-190-P1	-190		4	5
	miR-190-P2	-190-3p			6
bantam	bantam		10			3	9	5
miR-2	miR-2a-B			10
	miR-2-P1b	-2a-3p			3	9
	miR-2-P2b	-2b-3p		8	7
		-2b-5p						4
miR-36	miR-36-P1	-36a				5
	miR-36-P3	-36b						10
miR-87	miR-87			5
miR-277	miR-277-P1	-277						9
	miR-277-P2	-277b	8	1			10
miR-279	miR-279	-61	3		8	8	3	3
miR-1993	miR-1993	-2162						6
miR-750	miR-750		7
miR-8185	miR-8185							8
Number and shade intensity indicates the position in the top 10 ranking
References:
Ovchinnikov, V. Y., Kashina, E. V., Mordvinov, V. A., and Fromm, B. (2020). EV-transported microRNAs of Schistosoma mansoni and Fasciola hepatica: Potential targets in definitive hosts. Infect. Genet. Evol. 85, 104528. doi:10.1016/j.meegid.2020.104528.
Bernal, D., Trelis, M., Montaner, S., Cantalapiedra, F., Galiano, A., Hackenberg, M., et al. (2014). Surface analysis of Dicrocoelium dendriticum. The molecular characterization of exosomes reveals the presence of miRNAs. J. Proteomics 105, 232–41. doi:10.1016/j.jprot.2014.02.012.
Liu, J., Zhu, L., Wang, J., Qiu, L., Chen, Y., Davis, R. E., et al. (2019). Schistosoma japonicum extracellular vesicle mirna cargo regulates host macrophage functions facilitating parasitism. PLoS Pathog. 15, 1–27. doi:10.1371/journal.ppat.1007817.
Zhu, L., Liu, J., Dao, J., Lu, K., Li, H., Gu, H., et al. (2016). Molecular characterization of S. japonicum exosome-like vesicles reveals their regulatory roles in parasite-host interactions. Sci. Rep. 6, 25885. doi:10.1038/srep25885.
