# Supplementary material for: Role of Fasciola hepatica Small RNAs in the Interaction With the Mammalian Host
Source: Front Cell Infect Microbiol. 2022 Jan 20;11:812141. doi: 10.3389/fcimb.2021.812141 (PMC8824774; doi:10.3389/fcimb.2021.812141)
Supplement: Supplementary file 15 [file Table_6.xlsx]

## Sheet: TableS6
Table S6. Target sites of F. hepatica miRNAs in the 3'UTR of H. sapiens transcripts
miRNA ID	Gene Symbol	Gene Name	Targeted Site
fhe-bantam_3p	ARID2	AT-rich interaction domain 2(ARID2)	482
fhe-bantam_3p	ARID2	AT-rich interaction domain 2(ARID2)	665
fhe-bantam_3p	ATP13A4	ATPase 13A4(ATP13A4)	2119
fhe-bantam_3p	C11orf82	-	162
fhe-bantam_3p	CABLES2	Cdk5 and Abl enzyme substrate 2(CABLES2)	657
fhe-bantam_3p	DCTN4	dynactin subunit 4(DCTN4)	349
fhe-bantam_3p	FAM179B	family with sequence similarity 179 member B(FAM179B)	1272
fhe-bantam_3p	FFAR3	free fatty acid receptor 3(FFAR3)	167
fhe-bantam_3p	FGF13	fibroblast growth factor 13(FGF13)	266
fhe-bantam_3p	FUNDC2	FUN14 domain containing 2(FUNDC2)	3842
fhe-bantam_3p	GNAQ	G protein subunit alpha q(GNAQ)	2734
fhe-bantam_3p	GPR42	G protein-coupled receptor 42 (gene/pseudogene)(GPR42)	167
fhe-bantam_3p	HMBOX1	homeobox containing 1(HMBOX1)	175
fhe-bantam_3p	HMBOX1	homeobox containing 1(HMBOX1)	611
fhe-bantam_3p	HSPA14	heat shock protein family A (Hsp70) member 14(HSPA14)	3447
fhe-bantam_3p	IL23R	interleukin 23 receptor(IL23R)	267
fhe-bantam_3p	JUN	Jun proto-oncogene, AP-1 transcription factor subunit(JUN)	328
fhe-bantam_3p	KCNB1	potassium voltage-gated channel subfamily B member 1(KCNB1)	5146
fhe-bantam_3p	KIAA0232	KIAA0232(KIAA0232)	981
fhe-bantam_3p	KIAA1045	-	1974
fhe-bantam_3p	KIAA1737	-	94
fhe-bantam_3p	MAB21L1	mab-21 like 1(MAB21L1)	449
fhe-bantam_3p	MAN2A1	mannosidase alpha class 2A member 1(MAN2A1)	2230
fhe-bantam_3p	MAP3K9	mitogen-activated protein kinase kinase kinase 9(MAP3K9)	7798
fhe-bantam_3p	MTHFD2L	methylenetetrahydrofolate dehydrogenase (NADP+ dependent) 2-like(MTHFD2L)	525
fhe-bantam_3p	NAMPT	nicotinamide phosphoribosyltransferase(NAMPT)	161
fhe-bantam_3p	NUPL2	nucleoporin like 2(NUPL2)	650
fhe-bantam_3p	OPCML	opioid binding protein/cell adhesion molecule like(OPCML)	1096
fhe-bantam_3p	PEX14	peroxisomal biogenesis factor 14(PEX14)	251
fhe-bantam_3p	PRPF4	pre-mRNA processing factor 4(PRPF4)	1301
fhe-bantam_3p	RGS5	regulator of G-protein signaling 5(RGS5)	414
fhe-bantam_3p	RNF11	ring finger protein 11(RNF11)	1204
fhe-bantam_3p	RNF111	ring finger protein 111(RNF111)	1604
fhe-bantam_3p	RYBP	RING1 and YY1 binding protein(RYBP)	735
fhe-bantam_3p	SGK2	SGK2, serine/threonine kinase 2(SGK2)	551
fhe-bantam_3p	SIX1	SIX homeobox 1(SIX1)	180
fhe-bantam_3p	SLC36A1	solute carrier family 36 member 1(SLC36A1)	3217
fhe-bantam_3p	SMS	spermine synthase(SMS)	545
fhe-bantam_3p	SOCS4	suppressor of cytokine signaling 4(SOCS4)	1689
fhe-bantam_3p	SRSF11	serine and arginine rich splicing factor 11(SRSF11)	974
fhe-bantam_3p	SYNC	syncoilin, intermediate filament protein(SYNC)	179
fhe-bantam_3p	SYNC	syncoilin, intermediate filament protein(SYNC)	241
fhe-bantam_3p	TMEM178B	transmembrane protein 178B(TMEM178B)	7153
fhe-bantam_3p	TMEM200C	transmembrane protein 200C(TMEM200C)	2519
fhe-bantam_3p	TOR1B	torsin family 1 member B(TOR1B)	2475
fhe-bantam_3p	TP53RK	TP53 regulating kinase(TP53RK)	129
fhe-bantam_3p	TRDMT1	tRNA aspartic acid methyltransferase 1(TRDMT1)	1171
fhe-bantam_3p	TRPS1	transcriptional repressor GATA binding 1(TRPS1)	2309
fhe-bantam_3p	TSPAN3	tetraspanin 3(TSPAN3)	759
fhe-bantam_3p	UBE2R2	ubiquitin conjugating enzyme E2 R2(UBE2R2)	1656
fhe-bantam_3p	USP7	ubiquitin specific peptidase 7(USP7)	732
fhe-bantam_3p	VEGFA	vascular endothelial growth factor A(VEGFA)	1857
fhe-bantam_3p	VEGFA	vascular endothelial growth factor A(VEGFA)	1923
fhe-bantam_3p	VEGFA	vascular endothelial growth factor A(VEGFA)	1939
fhe-bantam_3p	WDR26	WD repeat domain 26(WDR26)	4221
fhe-bantam_3p	ZNF362	zinc finger protein 362(ZNF362)	226
Fhe-Let-7-P1_5p	A1CF	APOBEC1 complementation factor(A1CF)	3299
Fhe-Let-7-P1_5p	ABCC5	ATP binding cassette subfamily C member 5(ABCC5)	1147
Fhe-Let-7-P1_5p	ABL2	ABL proto-oncogene 2, non-receptor tyrosine kinase(ABL2)	3506
Fhe-Let-7-P1_5p	AC010441.1	-	414
Fhe-Let-7-P1_5p	AC068987.1	-	1856
Fhe-Let-7-P1_5p	ACTA1	actin, alpha 1, skeletal muscle(ACTA1)	169
Fhe-Let-7-P1_5p	ACVR1C	activin A receptor type 1C(ACVR1C)	97
Fhe-Let-7-P1_5p	ACVR2B	activin A receptor type 2B(ACVR2B)	7362
Fhe-Let-7-P1_5p	ADAMTS12	ADAM metallopeptidase with thrombospondin type 1 motif 12(ADAMTS12)	353
Fhe-Let-7-P1_5p	ADAMTS15	ADAM metallopeptidase with thrombospondin type 1 motif 15(ADAMTS15)	213
Fhe-Let-7-P1_5p	ADAMTS15	ADAM metallopeptidase with thrombospondin type 1 motif 15(ADAMTS15)	1192
Fhe-Let-7-P1_5p	ADAMTS20	ADAM metallopeptidase with thrombospondin type 1 motif 20(ADAMTS20)	714
Fhe-Let-7-P1_5p	ADAMTS8	ADAM metallopeptidase with thrombospondin type 1 motif 8(ADAMTS8)	378
Fhe-Let-7-P1_5p	ADRB1	adrenoceptor beta 1(ADRB1)	711
Fhe-Let-7-P1_5p	ADRB2	adrenoceptor beta 2(ADRB2)	307
Fhe-Let-7-P1_5p	ADRB3	adrenoceptor beta 3(ADRB3)	528
Fhe-Let-7-P1_5p	AEN	apoptosis enhancing nuclease(AEN)	390
Fhe-Let-7-P1_5p	AEN	apoptosis enhancing nuclease(AEN)	1272
Fhe-Let-7-P1_5p	AGO2	argonaute 2, RISC catalytic component(AGO2)	9730
Fhe-Let-7-P1_5p	AHCTF1	AT-hook containing transcription factor 1(AHCTF1)	566
Fhe-Let-7-P1_5p	AIFM1	apoptosis inducing factor, mitochondria associated 1(AIFM1)	933
Fhe-Let-7-P1_5p	AKAP5	A-kinase anchoring protein 5(AKAP5)	1961
Fhe-Let-7-P1_5p	AKT2	AKT serine/threonine kinase 2(AKT2)	2623
Fhe-Let-7-P1_5p	AMMECR1L	AMMECR1 like(AMMECR1L)	847
Fhe-Let-7-P1_5p	AMT	aminomethyltransferase(AMT)	177
Fhe-Let-7-P1_5p	AMT	aminomethyltransferase(AMT)	373
Fhe-Let-7-P1_5p	ANKFY1	ankyrin repeat and FYVE domain containing 1(ANKFY1)	2910
Fhe-Let-7-P1_5p	ANKRD28	ankyrin repeat domain 28(ANKRD28)	2119
Fhe-Let-7-P1_5p	ANKRD49	ankyrin repeat domain 49(ANKRD49)	663
Fhe-Let-7-P1_5p	ANKRD49	ankyrin repeat domain 49(ANKRD49)	2124
Fhe-Let-7-P1_5p	APBB3	amyloid beta precursor protein binding family B member 3(APBB3)	266
Fhe-Let-7-P1_5p	APBB3	amyloid beta precursor protein binding family B member 3(APBB3)	591
Fhe-Let-7-P1_5p	AR	androgen receptor(AR)	191
Fhe-Let-7-P1_5p	ARG2	arginase 2(ARG2)	746
Fhe-Let-7-P1_5p	ARHGAP28	Rho GTPase activating protein 28(ARHGAP28)	2806
Fhe-Let-7-P1_5p	ARHGEF38	Rho guanine nucleotide exchange factor 38(ARHGEF38)	53
Fhe-Let-7-P1_5p	ARID3A	AT-rich interaction domain 3A(ARID3A)	2468
Fhe-Let-7-P1_5p	ARID3B	AT-rich interaction domain 3B(ARID3B)	74
Fhe-Let-7-P1_5p	ARPP19	cAMP regulated phosphoprotein 19(ARPP19)	2341
Fhe-Let-7-P1_5p	ATAD2B	ATPase family, AAA domain containing 2B(ATAD2B)	1512
Fhe-Let-7-P1_5p	ATG10	autophagy related 10(ATG10)	1160
Fhe-Let-7-P1_5p	ATP2A2	ATPase sarcoplasmic/endoplasmic reticulum Ca2+ transporting 2(ATP2A2)	497
Fhe-Let-7-P1_5p	ATP8B4	ATPase phospholipid transporting 8B4 (putative)(ATP8B4)	1250
Fhe-Let-7-P1_5p	ATPAF1	ATP synthase mitochondrial F1 complex assembly factor 1(ATPAF1)	2390
Fhe-Let-7-P1_5p	B3GNT1	-	254
Fhe-Let-7-P1_5p	B3GNT7	UDP-GlcNAc:betaGal beta-1,3-N-acetylglucosaminyltransferase 7(B3GNT7)	644
Fhe-Let-7-P1_5p	BACH1	BTB domain and CNC homolog 1(BACH1)	1988
Fhe-Let-7-P1_5p	BACH1	BTB domain and CNC homolog 1(BACH1)	2288
Fhe-Let-7-P1_5p	BBX	BBX, HMG-box containing(BBX)	4989
Fhe-Let-7-P1_5p	BBX	BBX, HMG-box containing(BBX)	5059
Fhe-Let-7-P1_5p	BCAT1	branched chain amino acid transaminase 1(BCAT1)	6431
Fhe-Let-7-P1_5p	BCL2L1	BCL2 like 1(BCL2L1)	952
Fhe-Let-7-P1_5p	BCL2L2	BCL2 like 2(BCL2L2)	3195
Fhe-Let-7-P1_5p	BCL7C	BCL tumor suppressor 7C(BCL7C)	4094
Fhe-Let-7-P1_5p	BRD3	bromodomain containing 3(BRD3)	703
Fhe-Let-7-P1_5p	BRWD1	bromodomain and WD repeat domain containing 1(BRWD1)	1771
Fhe-Let-7-P1_5p	C14orf178	chromosome 14 open reading frame 178(C14orf178)	254
Fhe-Let-7-P1_5p	C14orf178	chromosome 14 open reading frame 178(C14orf178)	286
Fhe-Let-7-P1_5p	C14orf28	chromosome 14 open reading frame 28(C14orf28)	444
Fhe-Let-7-P1_5p	C14orf28	chromosome 14 open reading frame 28(C14orf28)	1615
Fhe-Let-7-P1_5p	C15orf39	chromosome 15 open reading frame 39(C15orf39)	361
Fhe-Let-7-P1_5p	C15orf39	chromosome 15 open reading frame 39(C15orf39)	740
Fhe-Let-7-P1_5p	C1GALT1	core 1 synthase, glycoprotein-N-acetylgalactosamine 3-beta-galactosyltransferase 1(C1GALT1)	2209
Fhe-Let-7-P1_5p	C20orf112	-	799
Fhe-Let-7-P1_5p	C5orf51	chromosome 5 open reading frame 51(C5orf51)	838
Fhe-Let-7-P1_5p	C6orf211	-	529
Fhe-Let-7-P1_5p	C7orf60	-	1299
Fhe-Let-7-P1_5p	C8orf58	chromosome 8 open reading frame 58(C8orf58)	790
Fhe-Let-7-P1_5p	CANT1	calcium activated nucleotidase 1(CANT1)	1210
Fhe-Let-7-P1_5p	CAPN3	calpain 3(CAPN3)	81
Fhe-Let-7-P1_5p	CARF	calcium responsive transcription factor(CARF)	1969
Fhe-Let-7-P1_5p	CASP3	caspase 3(CASP3)	160
Fhe-Let-7-P1_5p	CASP3	caspase 3(CASP3)	324
Fhe-Let-7-P1_5p	CBL	Cbl proto-oncogene(CBL)	3447
Fhe-Let-7-P1_5p	CBX5	chromobox 5(CBX5)	6775
Fhe-Let-7-P1_5p	CBX5	chromobox 5(CBX5)	9309
Fhe-Let-7-P1_5p	CCL7	C-C motif chemokine ligand 7(CCL7)	283
Fhe-Let-7-P1_5p	CCL7	C-C motif chemokine ligand 7(CCL7)	321
Fhe-Let-7-P1_5p	CCNF	cyclin F(CCNF)	1793
Fhe-Let-7-P1_5p	CCNJ	cyclin J(CCNJ)	1979
Fhe-Let-7-P1_5p	CCR7	C-C motif chemokine receptor 7(CCR7)	179
Fhe-Let-7-P1_5p	CD200R1	CD200 receptor 1(CD200R1)	543
Fhe-Let-7-P1_5p	CD200R1	CD200 receptor 1(CD200R1)	661
Fhe-Let-7-P1_5p	CDH1	cadherin 1(CDH1)	1440
Fhe-Let-7-P1_5p	CDK8	cyclin dependent kinase 8(CDK8)	425
Fhe-Let-7-P1_5p	CDK8	cyclin dependent kinase 8(CDK8)	686
Fhe-Let-7-P1_5p	CDKN1A	cyclin dependent kinase inhibitor 1A(CDKN1A)	950
Fhe-Let-7-P1_5p	CDV3	CDV3 homolog(CDV3)	25
Fhe-Let-7-P1_5p	CDV3	CDV3 homolog(CDV3)	338
Fhe-Let-7-P1_5p	CDV3	CDV3 homolog(CDV3)	1210
Fhe-Let-7-P1_5p	CHD7	chromodomain helicase DNA binding protein 7(CHD7)	793
Fhe-Let-7-P1_5p	CHD7	chromodomain helicase DNA binding protein 7(CHD7)	3099
Fhe-Let-7-P1_5p	CHIC1	cysteine rich hydrophobic domain 1(CHIC1)	4641
Fhe-Let-7-P1_5p	CHRFAM7A	CHRNA7 (exons 5-10) and FAM7A (exons A-E) fusion(CHRFAM7A)	2449
Fhe-Let-7-P1_5p	CHRNA7	cholinergic receptor nicotinic alpha 7 subunit(CHRNA7)	2482
Fhe-Let-7-P1_5p	CLCN5	chloride voltage-gated channel 5(CLCN5)	6769
Fhe-Let-7-P1_5p	CLPB	ClpB homolog, mitochondrial AAA ATPase chaperonin(CLPB)	1292
Fhe-Let-7-P1_5p	CNOT4	CCR4-NOT transcription complex subunit 4(CNOT4)	151
Fhe-Let-7-P1_5p	CNTRL	centriolin(CNTRL)	51
Fhe-Let-7-P1_5p	COIL	coilin(COIL)	148
Fhe-Let-7-P1_5p	COL1A2	collagen type I alpha 2 chain(COL1A2)	385
Fhe-Let-7-P1_5p	COL3A1	collagen type III alpha 1 chain(COL3A1)	415
Fhe-Let-7-P1_5p	COL4A2	collagen type IV alpha 2 chain(COL4A2)	55
Fhe-Let-7-P1_5p	COL4A6	collagen type IV alpha 6 chain(COL4A6)	272
Fhe-Let-7-P1_5p	COL5A2	collagen type V alpha 2 chain(COL5A2)	1058
Fhe-Let-7-P1_5p	CPA4	carboxypeptidase A4(CPA4)	317
Fhe-Let-7-P1_5p	CPEB1	cytoplasmic polyadenylation element binding protein 1(CPEB1)	1295
Fhe-Let-7-P1_5p	CRB2	crumbs 2, cell polarity complex component(CRB2)	818
Fhe-Let-7-P1_5p	CSRNP3	cysteine and serine rich nuclear protein 3(CSRNP3)	1317
Fhe-Let-7-P1_5p	CTDSPL2	CTD small phosphatase like 2(CTDSPL2)	4824
Fhe-Let-7-P1_5p	CTRC	chymotrypsin C(CTRC)	1400
Fhe-Let-7-P1_5p	CUX1	cut like homeobox 1(CUX1)	4895
Fhe-Let-7-P1_5p	CYP4F2	cytochrome P450 family 4 subfamily F member 2(CYP4F2)	634
Fhe-Let-7-P1_5p	DAGLA	diacylglycerol lipase alpha(DAGLA)	162
Fhe-Let-7-P1_5p	DCUN1D3	defective in cullin neddylation 1 domain containing 3(DCUN1D3)	827
Fhe-Let-7-P1_5p	DDI2	DNA damage inducible 1 homolog 2(DDI2)	72
Fhe-Let-7-P1_5p	DDX19A	DEAD-box helicase 19A(DDX19A)	127
Fhe-Let-7-P1_5p	DDX19B	DEAD-box helicase 19B(DDX19B)	127
Fhe-Let-7-P1_5p	DHX30	DExH-box helicase 30(DHX30)	1202
Fhe-Let-7-P1_5p	DLGAP4	DLG associated protein 4(DLGAP4)	1567
Fhe-Let-7-P1_5p	DMD	dystrophin(DMD)	1855
Fhe-Let-7-P1_5p	DMD	dystrophin(DMD)	1941
Fhe-Let-7-P1_5p	DNAH3	dynein axonemal heavy chain 3(DNAH3)	5151
Fhe-Let-7-P1_5p	DNAJB14	DnaJ heat shock protein family (Hsp40) member B14(DNAJB14)	3857
Fhe-Let-7-P1_5p	DPH1	diphthamide biosynthesis 1(DPH1)	492
Fhe-Let-7-P1_5p	DPH3	diphthamide biosynthesis 3(DPH3)	341
Fhe-Let-7-P1_5p	DPP3	dipeptidyl peptidase 3(DPP3)	123
Fhe-Let-7-P1_5p	DSG3	desmoglein 3(DSG3)	1527
Fhe-Let-7-P1_5p	DTX2	deltex E3 ubiquitin ligase 2(DTX2)	231
Fhe-Let-7-P1_5p	DTX4	deltex E3 ubiquitin ligase 4(DTX4)	2539
Fhe-Let-7-P1_5p	DUSP22	dual specificity phosphatase 22(DUSP22)	1145
Fhe-Let-7-P1_5p	DUSP22	dual specificity phosphatase 22(DUSP22)	1807
Fhe-Let-7-P1_5p	DVL3	dishevelled segment polarity protein 3(DVL3)	2750
Fhe-Let-7-P1_5p	DYRK2	dual specificity tyrosine phosphorylation regulated kinase 2(DYRK2)	4683
Fhe-Let-7-P1_5p	E2F6	E2F transcription factor 6(E2F6)	1024
Fhe-Let-7-P1_5p	E2F6	E2F transcription factor 6(E2F6)	1197
Fhe-Let-7-P1_5p	EDEM3	ER degradation enhancing alpha-mannosidase like protein 3(EDEM3)	2544
Fhe-Let-7-P1_5p	EDN1	endothelin 1(EDN1)	579
Fhe-Let-7-P1_5p	EFHD2	EF-hand domain family member D2(EFHD2)	711
Fhe-Let-7-P1_5p	EGR3	early growth response 3(EGR3)	1601
Fhe-Let-7-P1_5p	EGR3	early growth response 3(EGR3)	2602
Fhe-Let-7-P1_5p	EIF2S2	eukaryotic translation initiation factor 2 subunit beta(EIF2S2)	601
Fhe-Let-7-P1_5p	ELAVL1	ELAV like RNA binding protein 1(ELAVL1)	3627
Fhe-Let-7-P1_5p	ERCC4	ERCC excision repair 4, endonuclease catalytic subunit(ERCC4)	1467
Fhe-Let-7-P1_5p	ERCC6	ERCC excision repair 6, chromatin remodeling factor(ERCC6)	132
Fhe-Let-7-P1_5p	FAM103A1	family with sequence similarity 103 member A1(FAM103A1)	217
Fhe-Let-7-P1_5p	FAM135A	family with sequence similarity 135 member A(FAM135A)	36
Fhe-Let-7-P1_5p	FAM160B2	family with sequence similarity 160 member B2(FAM160B2)	1043
Fhe-Let-7-P1_5p	FAM214B	family with sequence similarity 214 member B(FAM214B)	264
Fhe-Let-7-P1_5p	FAM214B	family with sequence similarity 214 member B(FAM214B)	863
Fhe-Let-7-P1_5p	FAM222B	family with sequence similarity 222 member B(FAM222B)	542
Fhe-Let-7-P1_5p	FAM222B	family with sequence similarity 222 member B(FAM222B)	659
Fhe-Let-7-P1_5p	FASLG	Fas ligand(FASLG)	359
Fhe-Let-7-P1_5p	FASLG	Fas ligand(FASLG)	775
Fhe-Let-7-P1_5p	FAXC	failed axon connections homolog(FAXC)	675
Fhe-Let-7-P1_5p	FBN1	fibrillin 1(FBN1)	2204
Fhe-Let-7-P1_5p	FBXL12	F-box and leucine rich repeat protein 12(FBXL12)	249
Fhe-Let-7-P1_5p	FBXL12	F-box and leucine rich repeat protein 12(FBXL12)	1060
Fhe-Let-7-P1_5p	FBXL12	F-box and leucine rich repeat protein 12(FBXL12)	1080
Fhe-Let-7-P1_5p	FBXL12	F-box and leucine rich repeat protein 12(FBXL12)	1082
Fhe-Let-7-P1_5p	FBXL12	F-box and leucine rich repeat protein 12(FBXL12)	1106
Fhe-Let-7-P1_5p	FBXO45	F-box protein 45(FBXO45)	2621
Fhe-Let-7-P1_5p	FGD6	FYVE, RhoGEF and PH domain containing 6(FGD6)	539
Fhe-Let-7-P1_5p	FGF11	fibroblast growth factor 11(FGF11)	1199
Fhe-Let-7-P1_5p	FIGN	fidgetin, microtubule severing factor(FIGN)	1409
Fhe-Let-7-P1_5p	FIGN	fidgetin, microtubule severing factor(FIGN)	4904
Fhe-Let-7-P1_5p	FIGN	fidgetin, microtubule severing factor(FIGN)	5006
Fhe-Let-7-P1_5p	FNDC3B	fibronectin type III domain containing 3B(FNDC3B)	3001
Fhe-Let-7-P1_5p	FNIP1	folliculin interacting protein 1(FNIP1)	1217
Fhe-Let-7-P1_5p	FNIP2	folliculin interacting protein 2(FNIP2)	2439
Fhe-Let-7-P1_5p	FRAS1	Fraser extracellular matrix complex subunit 1(FRAS1)	158
Fhe-Let-7-P1_5p	FREM2	FRAS1 related extracellular matrix protein 2(FREM2)	1951
Fhe-Let-7-P1_5p	FRMD4B	FERM domain containing 4B(FRMD4B)	1118
Fhe-Let-7-P1_5p	FRMD4B	FERM domain containing 4B(FRMD4B)	2922
Fhe-Let-7-P1_5p	FRMD5	FERM domain containing 5(FRMD5)	1700
Fhe-Let-7-P1_5p	FRMD5	FERM domain containing 5(FRMD5)	2437
Fhe-Let-7-P1_5p	FRMD5	FERM domain containing 5(FRMD5)	2444
Fhe-Let-7-P1_5p	FSTL4	follistatin like 4(FSTL4)	3578
Fhe-Let-7-P1_5p	FZD3	frizzled class receptor 3(FZD3)	1880
Fhe-Let-7-P1_5p	FZD3	frizzled class receptor 3(FZD3)	3530
Fhe-Let-7-P1_5p	FZD4	frizzled class receptor 4(FZD4)	5035
Fhe-Let-7-P1_5p	G3BP1	G3BP stress granule assembly factor 1(G3BP1)	7015
Fhe-Let-7-P1_5p	GABBR2	gamma-aminobutyric acid type B receptor subunit 2(GABBR2)	1330
Fhe-Let-7-P1_5p	GALE	UDP-galactose-4-epimerase(GALE)	113
Fhe-Let-7-P1_5p	GAN	gigaxonin(GAN)	1146
Fhe-Let-7-P1_5p	GAS7	growth arrest specific 7(GAS7)	378
Fhe-Let-7-P1_5p	GAS7	growth arrest specific 7(GAS7)	640
Fhe-Let-7-P1_5p	GCNT4	glucosaminyl (N-acetyl) transferase 4, core 2(GCNT4)	528
Fhe-Let-7-P1_5p	GDAP2	ganglioside induced differentiation associated protein 2(GDAP2)	1028
Fhe-Let-7-P1_5p	GDF6	growth differentiation factor 6(GDF6)	2101
Fhe-Let-7-P1_5p	GEMIN7	gem nuclear organelle associated protein 7(GEMIN7)	222
Fhe-Let-7-P1_5p	GIPC1	GIPC PDZ domain containing family member 1(GIPC1)	237
Fhe-Let-7-P1_5p	GJA9	gap junction protein alpha 9(GJA9)	1489
Fhe-Let-7-P1_5p	GJC1	gap junction protein gamma 1(GJC1)	5875
Fhe-Let-7-P1_5p	GNPTAB	N-acetylglucosamine-1-phosphate transferase alpha and beta subunits(GNPTAB)	30
Fhe-Let-7-P1_5p	GOLT1B	golgi transport 1B(GOLT1B)	1644
Fhe-Let-7-P1_5p	GOLT1B	golgi transport 1B(GOLT1B)	1707
Fhe-Let-7-P1_5p	GPC4	glypican 4(GPC4)	1986
Fhe-Let-7-P1_5p	GPCPD1	glycerophosphocholine phosphodiesterase 1(GPCPD1)	2796
Fhe-Let-7-P1_5p	GPR26	G protein-coupled receptor 26(GPR26)	2656
Fhe-Let-7-P1_5p	GPX7	glutathione peroxidase 7(GPX7)	337
Fhe-Let-7-P1_5p	GREB1L	growth regulation by estrogen in breast cancer 1 like(GREB1L)	2498
Fhe-Let-7-P1_5p	GRID2IP	Grid2 interacting protein(GRID2IP)	135
Fhe-Let-7-P1_5p	GRIK2	glutamate ionotropic receptor kainate type subunit 2(GRIK2)	111
Fhe-Let-7-P1_5p	GRIK2	glutamate ionotropic receptor kainate type subunit 2(GRIK2)	291
Fhe-Let-7-P1_5p	GRIK2	glutamate ionotropic receptor kainate type subunit 2(GRIK2)	315
Fhe-Let-7-P1_5p	GXYLT1	glucoside xylosyltransferase 1(GXYLT1)	980
Fhe-Let-7-P1_5p	HAND1	heart and neural crest derivatives expressed 1(HAND1)	751
Fhe-Let-7-P1_5p	HDHD1	-	833
Fhe-Let-7-P1_5p	HIC2	HIC ZBTB transcriptional repressor 2(HIC2)	4161
Fhe-Let-7-P1_5p	HIF1AN	hypoxia inducible factor 1 alpha subunit inhibitor(HIF1AN)	5692
Fhe-Let-7-P1_5p	HIF3A	hypoxia inducible factor 3 alpha subunit(HIF3A)	147
Fhe-Let-7-P1_5p	HIP1	huntingtin interacting protein 1(HIP1)	4515
Fhe-Let-7-P1_5p	HIPK2	homeodomain interacting protein kinase 2(HIPK2)	7784
Fhe-Let-7-P1_5p	HIST2H2BF	histone cluster 2 H2B family member f(HIST2H2BF)	283
Fhe-Let-7-P1_5p	HMGA2	high mobility group AT-hook 2(HMGA2)	28
Fhe-Let-7-P1_5p	HOXA1	homeobox A1(HOXA1)	367
Fhe-Let-7-P1_5p	HOXB1	homeobox B1(HOXB1)	994
Fhe-Let-7-P1_5p	HSPA14	heat shock protein family A (Hsp70) member 14(HSPA14)	659
Fhe-Let-7-P1_5p	HSPA14	heat shock protein family A (Hsp70) member 14(HSPA14)	3086
Fhe-Let-7-P1_5p	ICMT	isoprenylcysteine carboxyl methyltransferase(ICMT)	1395
Fhe-Let-7-P1_5p	IGDCC3	immunoglobulin superfamily DCC subclass member 3(IGDCC3)	459
Fhe-Let-7-P1_5p	IGDCC3	immunoglobulin superfamily DCC subclass member 3(IGDCC3)	541
Fhe-Let-7-P1_5p	IGDCC3	immunoglobulin superfamily DCC subclass member 3(IGDCC3)	692
Fhe-Let-7-P1_5p	IGDCC4	immunoglobulin superfamily DCC subclass member 4(IGDCC4)	851
Fhe-Let-7-P1_5p	IGF1	insulin like growth factor 1(IGF1)	1318
Fhe-Let-7-P1_5p	IGF1	insulin like growth factor 1(IGF1)	1352
Fhe-Let-7-P1_5p	IGF1R	insulin like growth factor 1 receptor(IGF1R)	2626
Fhe-Let-7-P1_5p	IGF2BP1	insulin like growth factor 2 mRNA binding protein 1(IGF2BP1)	1639
Fhe-Let-7-P1_5p	IGF2BP1	insulin like growth factor 2 mRNA binding protein 1(IGF2BP1)	4276
Fhe-Let-7-P1_5p	IGF2BP1	insulin like growth factor 2 mRNA binding protein 1(IGF2BP1)	4930
Fhe-Let-7-P1_5p	IGF2BP2	insulin like growth factor 2 mRNA binding protein 2(IGF2BP2)	1311
Fhe-Let-7-P1_5p	IGF2BP3	insulin like growth factor 2 mRNA binding protein 3(IGF2BP3)	567
Fhe-Let-7-P1_5p	IGSF1	immunoglobulin superfamily member 1(IGSF1)	872
Fhe-Let-7-P1_5p	IL13	interleukin 13(IL13)	574
Fhe-Let-7-P1_5p	ING3	inhibitor of growth family member 3(ING3)	2110
Fhe-Let-7-P1_5p	INSR	insulin receptor(INSR)	2400
Fhe-Let-7-P1_5p	INTS2	integrator complex subunit 2(INTS2)	1619
Fhe-Let-7-P1_5p	IRS2	insulin receptor substrate 2(IRS2)	460
Fhe-Let-7-P1_5p	KATNAL1	katanin catalytic subunit A1 like 1(KATNAL1)	5150
Fhe-Let-7-P1_5p	KCTD17	potassium channel tetramerization domain containing 17(KCTD17)	349
Fhe-Let-7-P1_5p	KCTD21	potassium channel tetramerization domain containing 21(KCTD21)	2459
Fhe-Let-7-P1_5p	KIAA0930	KIAA0930(KIAA0930)	1399
Fhe-Let-7-P1_5p	KIAA1429	KIAA1429(KIAA1429)	605
Fhe-Let-7-P1_5p	KIAA1429	KIAA1429(KIAA1429)	1777
Fhe-Let-7-P1_5p	KIAA1919	-	1519
Fhe-Let-7-P1_5p	KIAA1958	KIAA1958(KIAA1958)	4419
Fhe-Let-7-P1_5p	KIF21B	kinesin family member 21B(KIF21B)	2218
Fhe-Let-7-P1_5p	KIF21B	kinesin family member 21B(KIF21B)	2792
Fhe-Let-7-P1_5p	KLF8	Kruppel like factor 8(KLF8)	5752
Fhe-Let-7-P1_5p	KLHDC8B	kelch domain containing 8B(KLHDC8B)	624
Fhe-Let-7-P1_5p	KLHL6	kelch like family member 6(KLHL6)	204
Fhe-Let-7-P1_5p	KMT2D	lysine methyltransferase 2D(KMT2D)	681
Fhe-Let-7-P1_5p	KMT2E	lysine methyltransferase 2E(KMT2E)	866
Fhe-Let-7-P1_5p	L2HGDH	L-2-hydroxyglutarate dehydrogenase(L2HGDH)	1424
Fhe-Let-7-P1_5p	L2HGDH	L-2-hydroxyglutarate dehydrogenase(L2HGDH)	2344
Fhe-Let-7-P1_5p	LAMP2	lysosomal associated membrane protein 2(LAMP2)	866
Fhe-Let-7-P1_5p	LBR	lamin B receptor(LBR)	866
Fhe-Let-7-P1_5p	LCOR	ligand dependent nuclear receptor corepressor(LCOR)	252
Fhe-Let-7-P1_5p	LCOR	ligand dependent nuclear receptor corepressor(LCOR)	1558
Fhe-Let-7-P1_5p	LCOR	ligand dependent nuclear receptor corepressor(LCOR)	4054
Fhe-Let-7-P1_5p	LIMD1	LIM domains containing 1(LIMD1)	1176
Fhe-Let-7-P1_5p	LIN28A	lin-28 homolog A(LIN28A)	912
Fhe-Let-7-P1_5p	LIN28B	lin-28 homolog B(LIN28B)	51
Fhe-Let-7-P1_5p	LIN28B	lin-28 homolog B(LIN28B)	2660
Fhe-Let-7-P1_5p	LINGO1	leucine rich repeat and Ig domain containing 1(LINGO1)	942
Fhe-Let-7-P1_5p	LIPH	lipase H(LIPH)	451
Fhe-Let-7-P1_5p	LIPT2	lipoyl(octanoyl) transferase 2 (putative)(LIPT2)	189
Fhe-Let-7-P1_5p	LMX1A	LIM homeobox transcription factor 1 alpha(LMX1A)	921
Fhe-Let-7-P1_5p	LPHN3	-	3438
Fhe-Let-7-P1_5p	LRIG2	leucine rich repeats and immunoglobulin like domains 2(LRIG2)	62
Fhe-Let-7-P1_5p	LRIG3	leucine rich repeats and immunoglobulin like domains 3(LRIG3)	40
Fhe-Let-7-P1_5p	LRTOMT	leucine rich transmembrane and O-methyltransferase domain containing(LRTOMT)	1166
Fhe-Let-7-P1_5p	LSM11	LSM11, U7 small nuclear RNA associated(LSM11)	1461
Fhe-Let-7-P1_5p	MAN2A2	mannosidase alpha class 2A member 2(MAN2A2)	1916
Fhe-Let-7-P1_5p	MAN2A2	mannosidase alpha class 2A member 2(MAN2A2)	2161
Fhe-Let-7-P1_5p	MAP3K1	mitogen-activated protein kinase kinase kinase 1(MAP3K1)	2159
Fhe-Let-7-P1_5p	MAP4K3	mitogen-activated protein kinase kinase kinase kinase 3(MAP4K3)	1063
Fhe-Let-7-P1_5p	MAP4K4	mitogen-activated protein kinase kinase kinase kinase 4(MAP4K4)	968
Fhe-Let-7-P1_5p	MAPK6	mitogen-activated protein kinase 6(MAPK6)	494
Fhe-Let-7-P1_5p	MAPK8	mitogen-activated protein kinase 8(MAPK8)	3606
Fhe-Let-7-P1_5p	MAPK8	mitogen-activated protein kinase 8(MAPK8)	3740
Fhe-Let-7-P1_5p	MBD2	methyl-CpG binding domain protein 2(MBD2)	2504
Fhe-Let-7-P1_5p	MBTD1	mbt domain containing 1(MBTD1)	1634
Fhe-Let-7-P1_5p	MCPH1	microcephalin 1(MCPH1)	1725
Fhe-Let-7-P1_5p	MDM4	MDM4, p53 regulator(MDM4)	7371
Fhe-Let-7-P1_5p	MDM4	MDM4, p53 regulator(MDM4)	8353
Fhe-Let-7-P1_5p	MED28	mediator complex subunit 28(MED28)	481
Fhe-Let-7-P1_5p	MED8	mediator complex subunit 8(MED8)	221
Fhe-Let-7-P1_5p	METTL14	methyltransferase like 14(METTL14)	3608
Fhe-Let-7-P1_5p	MFSD4	-	1995
Fhe-Let-7-P1_5p	MGA	MGA, MAX dimerization protein(MGA)	207
Fhe-Let-7-P1_5p	MOB1A	MOB kinase activator 1A(MOB1A)	3294
Fhe-Let-7-P1_5p	MOB3B	MOB kinase activator 3B(MOB3B)	1659
Fhe-Let-7-P1_5p	MORC4	MORC family CW-type zinc finger 4(MORC4)	2287
Fhe-Let-7-P1_5p	MORC4	MORC family CW-type zinc finger 4(MORC4)	2360
Fhe-Let-7-P1_5p	MRS2	MRS2, magnesium transporter(MRS2)	1735
Fhe-Let-7-P1_5p	MRS2	MRS2, magnesium transporter(MRS2)	2600
Fhe-Let-7-P1_5p	MTDH	metadherin(MTDH)	1877
Fhe-Let-7-P1_5p	MUC4	mucin 4, cell surface associated(MUC4)	28
Fhe-Let-7-P1_5p	MXD1	MAX dimerization protein 1(MXD1)	809
Fhe-Let-7-P1_5p	MYCBP	MYC binding protein(MYCBP)	1101
Fhe-Let-7-P1_5p	MYCL	v-myc avian myelocytomatosis viral oncogene lung carcinoma derived homolog(MYCL)	539
Fhe-Let-7-P1_5p	NAP1L1	nucleosome assembly protein 1 like 1(NAP1L1)	534
Fhe-Let-7-P1_5p	NAP1L1	nucleosome assembly protein 1 like 1(NAP1L1)	1208
Fhe-Let-7-P1_5p	NDST2	N-deacetylase and N-sulfotransferase 2(NDST2)	110
Fhe-Let-7-P1_5p	NEK3	NIMA related kinase 3(NEK3)	367
Fhe-Let-7-P1_5p	NGF	nerve growth factor(NGF)	61
Fhe-Let-7-P1_5p	NHLRC3	NHL repeat containing 3(NHLRC3)	980
Fhe-Let-7-P1_5p	NPHP3	nephrocystin 3(NPHP3)	744
Fhe-Let-7-P1_5p	NPHP3	nephrocystin 3(NPHP3)	2539
Fhe-Let-7-P1_5p	NR6A1	nuclear receptor subfamily 6 group A member 1(NR6A1)	395
Fhe-Let-7-P1_5p	NR6A1	nuclear receptor subfamily 6 group A member 1(NR6A1)	1366
Fhe-Let-7-P1_5p	NYNRIN	NYN domain and retroviral integrase containing(NYNRIN)	713
Fhe-Let-7-P1_5p	OGG1	8-oxoguanine DNA glycosylase(OGG1)	115
Fhe-Let-7-P1_5p	OGG1	8-oxoguanine DNA glycosylase(OGG1)	422
Fhe-Let-7-P1_5p	OLFM4	olfactomedin 4(OLFM4)	715
Fhe-Let-7-P1_5p	ONECUT1	one cut homeobox 1(ONECUT1)	4213
Fhe-Let-7-P1_5p	ONECUT1	one cut homeobox 1(ONECUT1)	4332
Fhe-Let-7-P1_5p	ONECUT2	one cut homeobox 2(ONECUT2)	7540
Fhe-Let-7-P1_5p	ONECUT3	one cut homeobox 3(ONECUT3)	1429
Fhe-Let-7-P1_5p	OPA3	optic atrophy 3 (autosomal recessive, with chorea and spastic paraplegia)(OPA3)	554
Fhe-Let-7-P1_5p	OSMR	oncostatin M receptor(OSMR)	763
Fhe-Let-7-P1_5p	P2RX4	purinergic receptor P2X 4(P2RX4)	105
Fhe-Let-7-P1_5p	PACS2	phosphofurin acidic cluster sorting protein 2(PACS2)	2580
Fhe-Let-7-P1_5p	PAG1	phosphoprotein membrane anchor with glycosphingolipid microdomains 1(PAG1)	8264
Fhe-Let-7-P1_5p	PALD1	phosphatase domain containing, paladin 1(PALD1)	1637
Fhe-Let-7-P1_5p	PAPPA	pappalysin 1(PAPPA)	4330
Fhe-Let-7-P1_5p	PARM1	prostate androgen-regulated mucin-like protein 1(PARM1)	3041
Fhe-Let-7-P1_5p	PARP8	poly(ADP-ribose) polymerase family member 8(PARP8)	3418
Fhe-Let-7-P1_5p	PAX2	paired box 2(PAX2)	828
Fhe-Let-7-P1_5p	PAX2	paired box 2(PAX2)	905
Fhe-Let-7-P1_5p	PBX1	PBX homeobox 1(PBX1)	1126
Fhe-Let-7-P1_5p	PBX3	PBX homeobox 3(PBX3)	852
Fhe-Let-7-P1_5p	PBX3	PBX homeobox 3(PBX3)	988
Fhe-Let-7-P1_5p	PCDH19	protocadherin 19(PCDH19)	1947
Fhe-Let-7-P1_5p	PCGF3	polycomb group ring finger 3(PCGF3)	1518
Fhe-Let-7-P1_5p	PCGF3	polycomb group ring finger 3(PCGF3)	1786
Fhe-Let-7-P1_5p	PDPR	pyruvate dehydrogenase phosphatase regulatory subunit(PDPR)	561
Fhe-Let-7-P1_5p	PDZD8	PDZ domain containing 8(PDZD8)	3926
Fhe-Let-7-P1_5p	PEX11B	peroxisomal biogenesis factor 11 beta(PEX11B)	561
Fhe-Let-7-P1_5p	PHLDB2	pleckstrin homology like domain family B member 2(PHLDB2)	425
Fhe-Let-7-P1_5p	PIGU	phosphatidylinositol glycan anchor biosynthesis class U(PIGU)	107
Fhe-Let-7-P1_5p	PIK3CA	phosphatidylinositol-4,5-bisphosphate 3-kinase catalytic subunit alpha(PIK3CA)	4119
Fhe-Let-7-P1_5p	PLA2G3	phospholipase A2 group III(PLA2G3)	692
Fhe-Let-7-P1_5p	PLCB4	phospholipase C beta 4(PLCB4)	498
Fhe-Let-7-P1_5p	PLCB4	phospholipase C beta 4(PLCB4)	518
Fhe-Let-7-P1_5p	PLEKHA3	pleckstrin homology domain containing A3(PLEKHA3)	5464
Fhe-Let-7-P1_5p	PLEKHA7	pleckstrin homology domain containing A7(PLEKHA7)	114
Fhe-Let-7-P1_5p	PLEKHA8	pleckstrin homology domain containing A8(PLEKHA8)	5285
Fhe-Let-7-P1_5p	PLEKHG6	pleckstrin homology and RhoGEF domain containing G6(PLEKHG6)	92
Fhe-Let-7-P1_5p	PLEKHG7	pleckstrin homology and RhoGEF domain containing G7(PLEKHG7)	453
Fhe-Let-7-P1_5p	PLXNC1	plexin C1(PLXNC1)	1980
Fhe-Let-7-P1_5p	PLXND1	plexin D1(PLXND1)	408
Fhe-Let-7-P1_5p	PLXND1	plexin D1(PLXND1)	835
Fhe-Let-7-P1_5p	PM20D2	peptidase M20 domain containing 2(PM20D2)	158
Fhe-Let-7-P1_5p	POLL	DNA polymerase lambda(POLL)	241
Fhe-Let-7-P1_5p	POU6F2	POU class 6 homeobox 2(POU6F2)	3312
Fhe-Let-7-P1_5p	PPP1R15B	protein phosphatase 1 regulatory subunit 15B(PPP1R15B)	1440
Fhe-Let-7-P1_5p	PRDM1	PR/SET domain 1(PRDM1)	1332
Fhe-Let-7-P1_5p	PRDM5	PR/SET domain 5(PRDM5)	167
Fhe-Let-7-P1_5p	PRKAA2	protein kinase AMP-activated catalytic subunit alpha 2(PRKAA2)	6624
Fhe-Let-7-P1_5p	PRKAR2A	protein kinase cAMP-dependent type II regulatory subunit alpha(PRKAR2A)	1039
Fhe-Let-7-P1_5p	PRKAR2A	protein kinase cAMP-dependent type II regulatory subunit alpha(PRKAR2A)	4683
Fhe-Let-7-P1_5p	PRPF38B	pre-mRNA processing factor 38B(PRPF38B)	667
Fhe-Let-7-P1_5p	PRR18	proline rich 18(PRR18)	900
Fhe-Let-7-P1_5p	PRRX1	paired related homeobox 1(PRRX1)	1630
Fhe-Let-7-P1_5p	PRRX1	paired related homeobox 1(PRRX1)	1786
Fhe-Let-7-P1_5p	PRTG	protogenin(PRTG)	419
Fhe-Let-7-P1_5p	PTAFR	platelet activating factor receptor(PTAFR)	134
Fhe-Let-7-P1_5p	PTAFR	platelet activating factor receptor(PTAFR)	2183
Fhe-Let-7-P1_5p	PTPRB	protein tyrosine phosphatase, receptor type B(PTPRB)	3951
Fhe-Let-7-P1_5p	PTPRD	protein tyrosine phosphatase, receptor type D(PTPRD)	2042
Fhe-Let-7-P1_5p	PTPRD	protein tyrosine phosphatase, receptor type D(PTPRD)	2274
Fhe-Let-7-P1_5p	PUS7L	pseudouridylate synthase 7 like(PUS7L)	1541
Fhe-Let-7-P1_5p	PVRL3	-	953
Fhe-Let-7-P1_5p	PVRL3	-	1769
Fhe-Let-7-P1_5p	PXT1	peroxisomal, testis specific 1(PXT1)	1058
Fhe-Let-7-P1_5p	QARS	glutaminyl-tRNA synthetase(QARS)	24
Fhe-Let-7-P1_5p	RAB3GAP2	RAB3 GTPase activating non-catalytic protein subunit 2(RAB3GAP2)	946
Fhe-Let-7-P1_5p	RALY	RALY heterogeneous nuclear ribonucleoprotein(RALY)	3646
Fhe-Let-7-P1_5p	RANBP2	RAN binding protein 2(RANBP2)	707
Fhe-Let-7-P1_5p	RASGRP1	RAS guanyl releasing protein 1(RASGRP1)	500
Fhe-Let-7-P1_5p	RASGRP1	RAS guanyl releasing protein 1(RASGRP1)	609
Fhe-Let-7-P1_5p	RBM19	RNA binding motif protein 19(RBM19)	544
Fhe-Let-7-P1_5p	RBM38	RNA binding motif protein 38(RBM38)	1347
Fhe-Let-7-P1_5p	RBM38	RNA binding motif protein 38(RBM38)	1646
Fhe-Let-7-P1_5p	RBMS1	RNA binding motif single stranded interacting protein 1(RBMS1)	1761
Fhe-Let-7-P1_5p	RBMS2	RNA binding motif single stranded interacting protein 2(RBMS2)	5697
Fhe-Let-7-P1_5p	RDX	radixin(RDX)	981
Fhe-Let-7-P1_5p	RFX3	regulatory factor X3(RFX3)	1327
Fhe-Let-7-P1_5p	RGS6	regulator of G-protein signaling 6(RGS6)	2973
Fhe-Let-7-P1_5p	RGS6	regulator of G-protein signaling 6(RGS6)	3256
Fhe-Let-7-P1_5p	RICTOR	RPTOR independent companion of MTOR complex 2(RICTOR)	1977
Fhe-Let-7-P1_5p	RNF165	ring finger protein 165(RNF165)	1459
Fhe-Let-7-P1_5p	RNF170	ring finger protein 170(RNF170)	2758
Fhe-Let-7-P1_5p	RNFT1	ring finger protein, transmembrane 1(RNFT1)	300
Fhe-Let-7-P1_5p	RNMT	RNA guanine-7 methyltransferase(RNMT)	819
Fhe-Let-7-P1_5p	RNMT	RNA guanine-7 methyltransferase(RNMT)	3000
Fhe-Let-7-P1_5p	ROBO1	roundabout guidance receptor 1(ROBO1)	2696
Fhe-Let-7-P1_5p	RPUSD3	RNA pseudouridylate synthase domain containing 3(RPUSD3)	167
Fhe-Let-7-P1_5p	RRM2	ribonucleotide reductase regulatory subunit M2(RRM2)	143
Fhe-Let-7-P1_5p	RUFY2	RUN and FYVE domain containing 2(RUFY2)	520
Fhe-Let-7-P1_5p	SALL3	spalt like transcription factor 3(SALL3)	1588
Fhe-Let-7-P1_5p	SALL4	spalt like transcription factor 4(SALL4)	1342
Fhe-Let-7-P1_5p	SCD	stearoyl-CoA desaturase(SCD)	3469
Fhe-Let-7-P1_5p	SCN11A	sodium voltage-gated channel alpha subunit 11(SCN11A)	24
Fhe-Let-7-P1_5p	SCN8A	sodium voltage-gated channel alpha subunit 8(SCN8A)	4979
Fhe-Let-7-P1_5p	SDR42E1	short chain dehydrogenase/reductase family 42E, member 1(SDR42E1)	603
Fhe-Let-7-P1_5p	SEC14L5	SEC14 like lipid binding 5(SEC14L5)	3164
Fhe-Let-7-P1_5p	SEMA4C	semaphorin 4C(SEMA4C)	74
Fhe-Let-7-P1_5p	SEMA4F	ssemaphorin 4F(SEMA4F)	1789
Fhe-Let-7-P1_5p	SEMA4G	semaphorin 4G(SEMA4G)	394
Fhe-Let-7-P1_5p	SEMA4G	semaphorin 4G(SEMA4G)	1156
Fhe-Let-7-P1_5p	SENP2	SUMO1/sentrin/SMT3 specific peptidase 2(SENP2)	3206
Fhe-Let-7-P1_5p	SERF2	small EDRK-rich factor 2(SERF2)	1987
Fhe-Let-7-P1_5p	SERF2	small EDRK-rich factor 2(SERF2)	2186
Fhe-Let-7-P1_5p	SESN3	sestrin 3(SESN3)	4700
Fhe-Let-7-P1_5p	SESTD1	SEC14 and spectrin domain containing 1(SESTD1)	7030
Fhe-Let-7-P1_5p	SIGLEC5	sialic acid binding Ig like lectin 5(SIGLEC5)	257
Fhe-Let-7-P1_5p	SKIL	SKI like proto-oncogene(SKIL)	4199
Fhe-Let-7-P1_5p	SLAMF6	SLAM family member 6(SLAMF6)	857
Fhe-Let-7-P1_5p	SLC12A9	solute carrier family 12 member 9(SLC12A9)	300
Fhe-Let-7-P1_5p	SLC16A10	solute carrier family 16 member 10(SLC16A10)	5502
Fhe-Let-7-P1_5p	SLC17A4	solute carrier family 17 member 4(SLC17A4)	992
Fhe-Let-7-P1_5p	SLC1A4	solute carrier family 1 member 4(SLC1A4)	1314
Fhe-Let-7-P1_5p	SLC22A23	solute carrier family 22 member 23(SLC22A23)	3625
Fhe-Let-7-P1_5p	SLC2A12	solute carrier family 2 member 12(SLC2A12)	940
Fhe-Let-7-P1_5p	SLC30A1	solute carrier family 30 member 1(SLC30A1)	3706
Fhe-Let-7-P1_5p	SLC30A6	solute carrier family 30 member 6(SLC30A6)	2890
Fhe-Let-7-P1_5p	SLC4A7	solute carrier family 4 member 7(SLC4A7)	2423
Fhe-Let-7-P1_5p	SLC4A7	solute carrier family 4 member 7(SLC4A7)	4252
Fhe-Let-7-P1_5p	SLC5A9	solute carrier family 5 member 9(SLC5A9)	273
Fhe-Let-7-P1_5p	SLC6A15	solute carrier family 6 member 15(SLC6A15)	308
Fhe-Let-7-P1_5p	SLC6A15	solute carrier family 6 member 15(SLC6A15)	535
Fhe-Let-7-P1_5p	SLC6A5	solute carrier family 6 member 5(SLC6A5)	4281
Fhe-Let-7-P1_5p	SMAD4	SMAD family member 4(SMAD4)	72
Fhe-Let-7-P1_5p	SMC1A	structural maintenance of chromosomes 1A(SMC1A)	945
Fhe-Let-7-P1_5p	SMC1A	structural maintenance of chromosomes 1A(SMC1A)	2773
Fhe-Let-7-P1_5p	SMC1A	structural maintenance of chromosomes 1A(SMC1A)	4587
Fhe-Let-7-P1_5p	SMIM3	small integral membrane protein 3(SMIM3)	225
Fhe-Let-7-P1_5p	SMUG1	single-strand-selective monofunctional uracil-DNA glycosylase 1(SMUG1)	301
Fhe-Let-7-P1_5p	SMUG1	single-strand-selective monofunctional uracil-DNA glycosylase 1(SMUG1)	1765
Fhe-Let-7-P1_5p	SNX6	sorting nexin 6(SNX6)	1603
Fhe-Let-7-P1_5p	SNX6	sorting nexin 6(SNX6)	1666
Fhe-Let-7-P1_5p	SOCS4	suppressor of cytokine signaling 4(SOCS4)	1850
Fhe-Let-7-P1_5p	SPTSSB	serine palmitoyltransferase small subunit B(SPTSSB)	231
Fhe-Let-7-P1_5p	SRGAP1	SLIT-ROBO Rho GTPase activating protein 1(SRGAP1)	1787
Fhe-Let-7-P1_5p	STAMBP	STAM binding protein(STAMBP)	3402
Fhe-Let-7-P1_5p	STEAP2	STEAP2 metalloreductase(STEAP2)	1018
Fhe-Let-7-P1_5p	STEAP3	STEAP3 metalloreductase(STEAP3)	2087
Fhe-Let-7-P1_5p	STEAP3	STEAP3 metalloreductase(STEAP3)	2412
Fhe-Let-7-P1_5p	STX17	syntaxin 17(STX17)	1076
Fhe-Let-7-P1_5p	STX3	syntaxin 3(STX3)	295
Fhe-Let-7-P1_5p	STX3	syntaxin 3(STX3)	373
Fhe-Let-7-P1_5p	STXBP5	syntaxin binding protein 5(STXBP5)	145
Fhe-Let-7-P1_5p	SUB1	SUB1 homolog, transcriptional regulator(SUB1)	2539
Fhe-Let-7-P1_5p	SULF1	sulfatase 1(SULF1)	1940
Fhe-Let-7-P1_5p	SURF4	surfeit 4(SURF4)	894
Fhe-Let-7-P1_5p	SURF4	surfeit 4(SURF4)	1159
Fhe-Let-7-P1_5p	SUV39H2	suppressor of variegation 3-9 homolog 2(SUV39H2)	3724
Fhe-Let-7-P1_5p	SYNC	syncoilin, intermediate filament protein(SYNC)	1726
Fhe-Let-7-P1_5p	SYNC	syncoilin, intermediate filament protein(SYNC)	1788
Fhe-Let-7-P1_5p	SYNCRIP	synaptotagmin binding cytoplasmic RNA interacting protein(SYNCRIP)	617
Fhe-Let-7-P1_5p	SYT11	synaptotagmin 11(SYT11)	2957
Fhe-Let-7-P1_5p	SYT7	synaptotagmin 7(SYT7)	2624
Fhe-Let-7-P1_5p	TAF9B	TATA-box binding protein associated factor 9b(TAF9B)	1745
Fhe-Let-7-P1_5p	TBKBP1	TBK1 binding protein 1(TBKBP1)	1024
Fhe-Let-7-P1_5p	TENM2	teneurin transmembrane protein 2(TENM2)	453
Fhe-Let-7-P1_5p	TET3	tet methylcytosine dioxygenase 3(TET3)	2798
Fhe-Let-7-P1_5p	TFR2	transferrin receptor 2(TFR2)	158
Fhe-Let-7-P1_5p	TGFBR1	transforming growth factor beta receptor 1(TGFBR1)	82
Fhe-Let-7-P1_5p	TGFBR3	transforming growth factor beta receptor 3(TGFBR3)	3001
Fhe-Let-7-P1_5p	THAP9	THAP domain containing 9(THAP9)	1073
Fhe-Let-7-P1_5p	THBS1	thrombospondin 1(THBS1)	1524
Fhe-Let-7-P1_5p	TIGD6	tigger transposable element derived 6(TIGD6)	3374
Fhe-Let-7-P1_5p	TMEM167A	transmembrane protein 167A(TMEM167A)	3485
Fhe-Let-7-P1_5p	TMEM194A	-	1716
Fhe-Let-7-P1_5p	TMEM2	transmembrane protein 2(TMEM2)	1477
Fhe-Let-7-P1_5p	TMEM211	transmembrane protein 211(TMEM211)	175
Fhe-Let-7-P1_5p	TMEM234	transmembrane protein 234(TMEM234)	139
Fhe-Let-7-P1_5p	TMEM234	transmembrane protein 234(TMEM234)	330
Fhe-Let-7-P1_5p	TMEM251	transmembrane protein 251(TMEM251)	1758
Fhe-Let-7-P1_5p	TMOD2	tropomodulin 2(TMOD2)	5317
Fhe-Let-7-P1_5p	TMPPE	transmembrane protein with metallophosphoesterase domain(TMPPE)	1205
Fhe-Let-7-P1_5p	TMPRSS2	transmembrane protease, serine 2(TMPRSS2)	922
Fhe-Let-7-P1_5p	TNFAIP8	TNF alpha induced protein 8(TNFAIP8)	5982
Fhe-Let-7-P1_5p	TNFRSF1B	TNF receptor superfamily member 1B(TNFRSF1B)	1268
Fhe-Let-7-P1_5p	TNFSF9	tumor necrosis factor superfamily member 9(TNFSF9)	99
Fhe-Let-7-P1_5p	TP53	tumor protein p53(TP53)	417
Fhe-Let-7-P1_5p	TP53	tumor protein p53(TP53)	618
Fhe-Let-7-P1_5p	TP53	tumor protein p53(TP53)	706
Fhe-Let-7-P1_5p	TRANK1	tetratricopeptide repeat and ankyrin repeat containing 1(TRANK1)	666
Fhe-Let-7-P1_5p	TRIM67	tripartite motif containing 67(TRIM67)	1706
Fhe-Let-7-P1_5p	TRIM71	tripartite motif containing 71(TRIM71)	179
Fhe-Let-7-P1_5p	TRIM71	tripartite motif containing 71(TRIM71)	259
Fhe-Let-7-P1_5p	TRIM71	tripartite motif containing 71(TRIM71)	4016
Fhe-Let-7-P1_5p	TRIM71	tripartite motif containing 71(TRIM71)	4039
Fhe-Let-7-P1_5p	TTC31	tetratricopeptide repeat domain 31(TTC31)	1176
Fhe-Let-7-P1_5p	TTC31	tetratricopeptide repeat domain 31(TTC31)	1243
Fhe-Let-7-P1_5p	TTC31	tetratricopeptide repeat domain 31(TTC31)	2228
Fhe-Let-7-P1_5p	TTL	tubulin tyrosine ligase(TTL)	2640
Fhe-Let-7-P1_5p	TTLL4	tubulin tyrosine ligase like 4(TTLL4)	52
Fhe-Let-7-P1_5p	TTLL4	tubulin tyrosine ligase like 4(TTLL4)	138
Fhe-Let-7-P1_5p	UCHL5	ubiquitin C-terminal hydrolase L5(UCHL5)	1728
Fhe-Let-7-P1_5p	UHRF2	ubiquitin like with PHD and ring finger domains 2(UHRF2)	286
Fhe-Let-7-P1_5p	USP12	ubiquitin specific peptidase 12(USP12)	3016
Fhe-Let-7-P1_5p	UTRN	utrophin(UTRN)	1607
Fhe-Let-7-P1_5p	VSTM5	V-set and transmembrane domain containing 5(VSTM5)	32
Fhe-Let-7-P1_5p	VSTM5	V-set and transmembrane domain containing 5(VSTM5)	983
Fhe-Let-7-P1_5p	WDFY4	WDFY family member 4(WDFY4)	320
Fhe-Let-7-P1_5p	WDR37	WD repeat domain 37(WDR37)	915
Fhe-Let-7-P1_5p	WNT9A	Wnt family member 9A(WNT9A)	2753
Fhe-Let-7-P1_5p	WNT9B	Wnt family member 9B(WNT9B)	2369
Fhe-Let-7-P1_5p	XK	X-linked Kx blood group(XK)	3009
Fhe-Let-7-P1_5p	XKR4	XK related 4(XKR4)	14070
Fhe-Let-7-P1_5p	XKR4	XK related 4(XKR4)	16890
Fhe-Let-7-P1_5p	XKR7	XK related 7(XKR7)	2853
Fhe-Let-7-P1_5p	XKR8	XK related 8(XKR8)	785
Fhe-Let-7-P1_5p	XYLT1	xylosyltransferase 1(XYLT1)	4633
Fhe-Let-7-P1_5p	YOD1	YOD1 deubiquitinase(YOD1)	36
Fhe-Let-7-P1_5p	YY1	YY1 transcription factor(YY1)	1111
Fhe-Let-7-P1_5p	ZBTB16	zinc finger and BTB domain containing 16(ZBTB16)	1321
Fhe-Let-7-P1_5p	ZBTB16	zinc finger and BTB domain containing 16(ZBTB16)	4773
Fhe-Let-7-P1_5p	ZBTB39	zinc finger and BTB domain containing 39(ZBTB39)	1362
Fhe-Let-7-P1_5p	ZBTB8B	zinc finger and BTB domain containing 8B(ZBTB8B)	2980
Fhe-Let-7-P1_5p	ZC3H3	zinc finger CCCH-type containing 3(ZC3H3)	31
Fhe-Let-7-P1_5p	ZC3HAV1L	zinc finger CCCH-type containing, antiviral 1 like(ZC3HAV1L)	1068
Fhe-Let-7-P1_5p	ZFYVE26	zinc finger FYVE-type containing 26(ZFYVE26)	246
Fhe-Let-7-P1_5p	ZNF10	zinc finger protein 10(ZNF10)	2121
Fhe-Let-7-P1_5p	ZNF200	zinc finger protein 200(ZNF200)	989
Fhe-Let-7-P1_5p	ZNF275	zinc finger protein 275(ZNF275)	3438
Fhe-Let-7-P1_5p	ZNF275	zinc finger protein 275(ZNF275)	3640
Fhe-Let-7-P1_5p	ZNF280B	zinc finger protein 280B(ZNF280B)	1915
Fhe-Let-7-P1_5p	ZNF280B	zinc finger protein 280B(ZNF280B)	2797
Fhe-Let-7-P1_5p	ZNF322	zinc finger protein 322(ZNF322)	2828
Fhe-Let-7-P1_5p	ZNF341	zinc finger protein 341(ZNF341)	652
Fhe-Let-7-P1_5p	ZNF436	zinc finger protein 436(ZNF436)	5112
Fhe-Let-7-P1_5p	ZNF473	zinc finger protein 473(ZNF473)	324
Fhe-Let-7-P1_5p	ZNF566	zinc finger protein 566(ZNF566)	943
Fhe-Let-7-P1_5p	ZNF583	zinc finger protein 583(ZNF583)	495
Fhe-Let-7-P1_5p	ZNF689	zinc finger protein 689(ZNF689)	496
Fhe-Let-7-P1_5p	ZNF784	zinc finger protein 784(ZNF784)	467
Fhe-Let-7-P1_5p	ZNF784	zinc finger protein 784(ZNF784)	1347
Fhe-Let-7-P1_5p	ZNF792	zinc finger protein 792(ZNF792)	1482
Fhe-Let-7-P1_5p	ZNF879	zinc finger protein 879(ZNF879)	458
Fhe-Let-7-P1_5p	ZSWIM5	zinc finger SWIM-type containing 5(ZSWIM5)	1457
Fhe-Let-7-P2_5p	A1CF	APOBEC1 complementation factor(A1CF)	3299
Fhe-Let-7-P2_5p	ABCC5	ATP binding cassette subfamily C member 5(ABCC5)	1147
Fhe-Let-7-P2_5p	ABL2	ABL proto-oncogene 2, non-receptor tyrosine kinase(ABL2)	3506
Fhe-Let-7-P2_5p	AC010441.1	-	414
Fhe-Let-7-P2_5p	AC068987.1	-	1856
Fhe-Let-7-P2_5p	ACTA1	actin, alpha 1, skeletal muscle(ACTA1)	169
Fhe-Let-7-P2_5p	ACVR1C	activin A receptor type 1C(ACVR1C)	97
Fhe-Let-7-P2_5p	ADAMTS12	ADAM metallopeptidase with thrombospondin type 1 motif 12(ADAMTS12)	353
Fhe-Let-7-P2_5p	ADAMTS15	ADAM metallopeptidase with thrombospondin type 1 motif 15(ADAMTS15)	213
Fhe-Let-7-P2_5p	ADAMTS15	ADAM metallopeptidase with thrombospondin type 1 motif 15(ADAMTS15)	1192
Fhe-Let-7-P2_5p	ADAMTS20	ADAM metallopeptidase with thrombospondin type 1 motif 20(ADAMTS20)	714
Fhe-Let-7-P2_5p	ADAMTS8	ADAM metallopeptidase with thrombospondin type 1 motif 8(ADAMTS8)	378
Fhe-Let-7-P2_5p	ADRB1	adrenoceptor beta 1(ADRB1)	711
Fhe-Let-7-P2_5p	ADRB2	adrenoceptor beta 2(ADRB2)	307
Fhe-Let-7-P2_5p	ADRB3	adrenoceptor beta 3(ADRB3)	528
Fhe-Let-7-P2_5p	AEN	apoptosis enhancing nuclease(AEN)	390
Fhe-Let-7-P2_5p	AEN	apoptosis enhancing nuclease(AEN)	1272
Fhe-Let-7-P2_5p	AGO2	argonaute 2, RISC catalytic component(AGO2)	9730
Fhe-Let-7-P2_5p	AHCTF1	AT-hook containing transcription factor 1(AHCTF1)	566
Fhe-Let-7-P2_5p	AIFM1	apoptosis inducing factor, mitochondria associated 1(AIFM1)	933
Fhe-Let-7-P2_5p	AKAP5	A-kinase anchoring protein 5(AKAP5)	1961
Fhe-Let-7-P2_5p	AKT2	AKT serine/threonine kinase 2(AKT2)	2623
Fhe-Let-7-P2_5p	AMMECR1L	AMMECR1 like(AMMECR1L)	847
Fhe-Let-7-P2_5p	AMT	aminomethyltransferase(AMT)	177
Fhe-Let-7-P2_5p	AMT	aminomethyltransferase(AMT)	373
Fhe-Let-7-P2_5p	ANGPTL2	angiopoietin like 2(ANGPTL2)	1467
Fhe-Let-7-P2_5p	ANKFY1	ankyrin repeat and FYVE domain containing 1(ANKFY1)	2910
Fhe-Let-7-P2_5p	ANKRA2	ankyrin repeat family A member 2(ANKRA2)	87
Fhe-Let-7-P2_5p	ANKRD28	ankyrin repeat domain 28(ANKRD28)	2119
Fhe-Let-7-P2_5p	ANKRD49	ankyrin repeat domain 49(ANKRD49)	663
Fhe-Let-7-P2_5p	ANKRD49	ankyrin repeat domain 49(ANKRD49)	2124
Fhe-Let-7-P2_5p	APBB3	amyloid beta precursor protein binding family B member 3(APBB3)	266
Fhe-Let-7-P2_5p	APBB3	amyloid beta precursor protein binding family B member 3(APBB3)	591
Fhe-Let-7-P2_5p	AR	androgen receptor(AR)	191
Fhe-Let-7-P2_5p	ARG2	arginase 2(ARG2)	746
Fhe-Let-7-P2_5p	ARHGAP28	Rho GTPase activating protein 28(ARHGAP28)	2806
Fhe-Let-7-P2_5p	ARHGEF38	Rho guanine nucleotide exchange factor 38(ARHGEF38)	53
Fhe-Let-7-P2_5p	ARID3A	AT-rich interaction domain 3A(ARID3A)	2468
Fhe-Let-7-P2_5p	ARPP19	cAMP regulated phosphoprotein 19(ARPP19)	2341
Fhe-Let-7-P2_5p	ASPHD2	aspartate beta-hydroxylase domain containing 2(ASPHD2)	795
Fhe-Let-7-P2_5p	ATAD2B	ATPase family, AAA domain containing 2B(ATAD2B)	1512
Fhe-Let-7-P2_5p	ATG10	autophagy related 10(ATG10)	1160
Fhe-Let-7-P2_5p	ATP2A2	ATPase sarcoplasmic/endoplasmic reticulum Ca2+ transporting 2(ATP2A2)	497
Fhe-Let-7-P2_5p	ATP2B4	ATPase plasma membrane Ca2+ transporting 4(ATP2B4)	2057
Fhe-Let-7-P2_5p	ATP2B4	ATPase plasma membrane Ca2+ transporting 4(ATP2B4)	2340
Fhe-Let-7-P2_5p	ATP2B4	ATPase plasma membrane Ca2+ transporting 4(ATP2B4)	3313
Fhe-Let-7-P2_5p	ATP2B4	ATPase plasma membrane Ca2+ transporting 4(ATP2B4)	3596
Fhe-Let-7-P2_5p	ATP8B4	ATPase phospholipid transporting 8B4 (putative)(ATP8B4)	1250
Fhe-Let-7-P2_5p	ATPAF1	ATP synthase mitochondrial F1 complex assembly factor 1(ATPAF1)	2390
Fhe-Let-7-P2_5p	ATXN7L3	ataxin 7 like 3(ATXN7L3)	851
Fhe-Let-7-P2_5p	ATXN7L3B	ataxin 7 like 3B(ATXN7L3B)	1475
Fhe-Let-7-P2_5p	B3GNT1	-	254
Fhe-Let-7-P2_5p	B3GNT7	UDP-GlcNAc:betaGal beta-1,3-N-acetylglucosaminyltransferase 7(B3GNT7)	644
Fhe-Let-7-P2_5p	BACH1	BTB domain and CNC homolog 1(BACH1)	1988
Fhe-Let-7-P2_5p	BACH1	BTB domain and CNC homolog 1(BACH1)	2288
Fhe-Let-7-P2_5p	BCAP29	B-cell receptor associated protein 29(BCAP29)	867
Fhe-Let-7-P2_5p	BCAT1	branched chain amino acid transaminase 1(BCAT1)	6431
Fhe-Let-7-P2_5p	BCL2L1	BCL2 like 1(BCL2L1)	952
Fhe-Let-7-P2_5p	BCL2L2	BCL2 like 2(BCL2L2)	3195
Fhe-Let-7-P2_5p	BCL7C	BCL tumor suppressor 7C(BCL7C)	4094
Fhe-Let-7-P2_5p	BDP1	B double prime 1, subunit of RNA polymerase III transcription initiation factor IIIB(BDP1)	223
Fhe-Let-7-P2_5p	BOLL	boule homolog, RNA binding protein(BOLL)	40
Fhe-Let-7-P2_5p	BOLL	boule homolog, RNA binding protein(BOLL)	128
Fhe-Let-7-P2_5p	BRWD1	bromodomain and WD repeat domain containing 1(BRWD1)	1742
Fhe-Let-7-P2_5p	BRWD1	bromodomain and WD repeat domain containing 1(BRWD1)	1771
Fhe-Let-7-P2_5p	C14orf178	chromosome 14 open reading frame 178(C14orf178)	254
Fhe-Let-7-P2_5p	C14orf178	chromosome 14 open reading frame 178(C14orf178)	286
Fhe-Let-7-P2_5p	C14orf28	chromosome 14 open reading frame 28(C14orf28)	444
Fhe-Let-7-P2_5p	C14orf28	chromosome 14 open reading frame 28(C14orf28)	1615
Fhe-Let-7-P2_5p	C15orf39	chromosome 15 open reading frame 39(C15orf39)	361
Fhe-Let-7-P2_5p	C15orf39	chromosome 15 open reading frame 39(C15orf39)	740
Fhe-Let-7-P2_5p	C1GALT1	core 1 synthase, glycoprotein-N-acetylgalactosamine 3-beta-galactosyltransferase 1(C1GALT1)	2209
Fhe-Let-7-P2_5p	C20orf112	-	799
Fhe-Let-7-P2_5p	C5orf51	chromosome 5 open reading frame 51(C5orf51)	838
Fhe-Let-7-P2_5p	C6orf120	chromosome 6 open reading frame 120(C6orf120)	150
Fhe-Let-7-P2_5p	C8orf58	chromosome 8 open reading frame 58(C8orf58)	790
Fhe-Let-7-P2_5p	CACNA1D	calcium voltage-gated channel subunit alpha1 D(CACNA1D)	425
Fhe-Let-7-P2_5p	CANT1	calcium activated nucleotidase 1(CANT1)	1210
Fhe-Let-7-P2_5p	CASP3	caspase 3(CASP3)	160
Fhe-Let-7-P2_5p	CASP3	caspase 3(CASP3)	324
Fhe-Let-7-P2_5p	CBL	Cbl proto-oncogene(CBL)	3447
Fhe-Let-7-P2_5p	CBX5	chromobox 5(CBX5)	6775
Fhe-Let-7-P2_5p	CBX5	chromobox 5(CBX5)	9309
Fhe-Let-7-P2_5p	CCL7	C-C motif chemokine ligand 7(CCL7)	283
Fhe-Let-7-P2_5p	CCL7	C-C motif chemokine ligand 7(CCL7)	321
Fhe-Let-7-P2_5p	CCNF	cyclin F(CCNF)	1793
Fhe-Let-7-P2_5p	CCNJ	cyclin J(CCNJ)	1867
Fhe-Let-7-P2_5p	CCNJ	cyclin J(CCNJ)	1979
Fhe-Let-7-P2_5p	CCR7	C-C motif chemokine receptor 7(CCR7)	179
Fhe-Let-7-P2_5p	CD200R1	CD200 receptor 1(CD200R1)	543
Fhe-Let-7-P2_5p	CD200R1	CD200 receptor 1(CD200R1)	661
Fhe-Let-7-P2_5p	CDH1	cadherin 1(CDH1)	1440
Fhe-Let-7-P2_5p	CDK8	cyclin dependent kinase 8(CDK8)	686
Fhe-Let-7-P2_5p	CDKN1A	cyclin dependent kinase inhibitor 1A(CDKN1A)	950
Fhe-Let-7-P2_5p	CDV3	CDV3 homolog(CDV3)	25
Fhe-Let-7-P2_5p	CDV3	CDV3 homolog(CDV3)	338
Fhe-Let-7-P2_5p	CDV3	CDV3 homolog(CDV3)	1210
Fhe-Let-7-P2_5p	CHD7	chromodomain helicase DNA binding protein 7(CHD7)	3099
Fhe-Let-7-P2_5p	CHIC1	cysteine rich hydrophobic domain 1(CHIC1)	4641
Fhe-Let-7-P2_5p	CHRFAM7A	CHRNA7 (exons 5-10) and FAM7A (exons A-E) fusion(CHRFAM7A)	2449
Fhe-Let-7-P2_5p	CHRNA7	cholinergic receptor nicotinic alpha 7 subunit(CHRNA7)	2482
Fhe-Let-7-P2_5p	CLCN5	chloride voltage-gated channel 5(CLCN5)	6769
Fhe-Let-7-P2_5p	CLPB	ClpB homolog, mitochondrial AAA ATPase chaperonin(CLPB)	1292
Fhe-Let-7-P2_5p	CNTRL	centriolin(CNTRL)	51
Fhe-Let-7-P2_5p	COIL	coilin(COIL)	148
Fhe-Let-7-P2_5p	COL1A2	collagen type I alpha 2 chain(COL1A2)	385
Fhe-Let-7-P2_5p	COL3A1	collagen type III alpha 1 chain(COL3A1)	415
Fhe-Let-7-P2_5p	COL4A2	collagen type IV alpha 2 chain(COL4A2)	55
Fhe-Let-7-P2_5p	COL4A6	collagen type IV alpha 6 chain(COL4A6)	272
Fhe-Let-7-P2_5p	COL5A2	collagen type V alpha 2 chain(COL5A2)	1058
Fhe-Let-7-P2_5p	CPA4	carboxypeptidase A4(CPA4)	317
Fhe-Let-7-P2_5p	CPEB1	cytoplasmic polyadenylation element binding protein 1(CPEB1)	1295
Fhe-Let-7-P2_5p	CRB2	crumbs 2, cell polarity complex component(CRB2)	818
Fhe-Let-7-P2_5p	CTDSPL2	CTD small phosphatase like 2(CTDSPL2)	4824
Fhe-Let-7-P2_5p	CTRC	chymotrypsin C(CTRC)	1400
Fhe-Let-7-P2_5p	CUX1	cut like homeobox 1(CUX1)	4895
Fhe-Let-7-P2_5p	CYP4F2	cytochrome P450 family 4 subfamily F member 2(CYP4F2)	634
Fhe-Let-7-P2_5p	DAGLA	diacylglycerol lipase alpha(DAGLA)	162
Fhe-Let-7-P2_5p	DCUN1D3	defective in cullin neddylation 1 domain containing 3(DCUN1D3)	827
Fhe-Let-7-P2_5p	DDI2	DNA damage inducible 1 homolog 2(DDI2)	72
Fhe-Let-7-P2_5p	DDX19A	DEAD-box helicase 19A(DDX19A)	127
Fhe-Let-7-P2_5p	DDX19B	DEAD-box helicase 19B(DDX19B)	127
Fhe-Let-7-P2_5p	DHX30	DExH-box helicase 30(DHX30)	1202
Fhe-Let-7-P2_5p	DLGAP4	DLG associated protein 4(DLGAP4)	1567
Fhe-Let-7-P2_5p	DMD	dystrophin(DMD)	1855
Fhe-Let-7-P2_5p	DMD	dystrophin(DMD)	1941
Fhe-Let-7-P2_5p	DMP1	dentin matrix acidic phosphoprotein 1(DMP1)	994
Fhe-Let-7-P2_5p	DNAH3	dynein axonemal heavy chain 3(DNAH3)	5151
Fhe-Let-7-P2_5p	DPH1	diphthamide biosynthesis 1(DPH1)	492
Fhe-Let-7-P2_5p	DPH3	diphthamide biosynthesis 3(DPH3)	341
Fhe-Let-7-P2_5p	DPP3	dipeptidyl peptidase 3(DPP3)	123
Fhe-Let-7-P2_5p	DSG3	desmoglein 3(DSG3)	1527
Fhe-Let-7-P2_5p	DTX2	deltex E3 ubiquitin ligase 2(DTX2)	231
Fhe-Let-7-P2_5p	DTX4	deltex E3 ubiquitin ligase 4(DTX4)	2539
Fhe-Let-7-P2_5p	DUSP22	dual specificity phosphatase 22(DUSP22)	1145
Fhe-Let-7-P2_5p	DUSP22	dual specificity phosphatase 22(DUSP22)	1807
Fhe-Let-7-P2_5p	DVL3	dishevelled segment polarity protein 3(DVL3)	2750
Fhe-Let-7-P2_5p	DYRK2	dual specificity tyrosine phosphorylation regulated kinase 2(DYRK2)	4683
Fhe-Let-7-P2_5p	E2F6	E2F transcription factor 6(E2F6)	1024
Fhe-Let-7-P2_5p	E2F6	E2F transcription factor 6(E2F6)	1197
Fhe-Let-7-P2_5p	EDEM3	ER degradation enhancing alpha-mannosidase like protein 3(EDEM3)	2544
Fhe-Let-7-P2_5p	EDN1	endothelin 1(EDN1)	579
Fhe-Let-7-P2_5p	EFHD2	EF-hand domain family member D2(EFHD2)	711
Fhe-Let-7-P2_5p	EGR3	early growth response 3(EGR3)	1601
Fhe-Let-7-P2_5p	EGR3	early growth response 3(EGR3)	2602
Fhe-Let-7-P2_5p	EIF2S2	eukaryotic translation initiation factor 2 subunit beta(EIF2S2)	601
Fhe-Let-7-P2_5p	ELAVL1	ELAV like RNA binding protein 1(ELAVL1)	3627
Fhe-Let-7-P2_5p	ERC1	ELKS/RAB6-interacting/CAST family member 1(ERC1)	2042
Fhe-Let-7-P2_5p	ERC1	ELKS/RAB6-interacting/CAST family member 1(ERC1)	2188
Fhe-Let-7-P2_5p	ERCC4	ERCC excision repair 4, endonuclease catalytic subunit(ERCC4)	1467
Fhe-Let-7-P2_5p	ERCC6	ERCC excision repair 6, chromatin remodeling factor(ERCC6)	132
Fhe-Let-7-P2_5p	FAM103A1	family with sequence similarity 103 member A1(FAM103A1)	217
Fhe-Let-7-P2_5p	FAM160B2	family with sequence similarity 160 member B2(FAM160B2)	1043
Fhe-Let-7-P2_5p	FAM214B	family with sequence similarity 214 member B(FAM214B)	264
Fhe-Let-7-P2_5p	FAM214B	family with sequence similarity 214 member B(FAM214B)	863
Fhe-Let-7-P2_5p	FAM222B	family with sequence similarity 222 member B(FAM222B)	542
Fhe-Let-7-P2_5p	FAM222B	family with sequence similarity 222 member B(FAM222B)	659
Fhe-Let-7-P2_5p	FASLG	Fas ligand(FASLG)	359
Fhe-Let-7-P2_5p	FASLG	Fas ligand(FASLG)	775
Fhe-Let-7-P2_5p	FAXC	failed axon connections homolog(FAXC)	675
Fhe-Let-7-P2_5p	FBN1	fibrillin 1(FBN1)	2204
Fhe-Let-7-P2_5p	FBXL12	F-box and leucine rich repeat protein 12(FBXL12)	249
Fhe-Let-7-P2_5p	FBXL12	F-box and leucine rich repeat protein 12(FBXL12)	1060
Fhe-Let-7-P2_5p	FBXL12	F-box and leucine rich repeat protein 12(FBXL12)	1080
Fhe-Let-7-P2_5p	FBXL12	F-box and leucine rich repeat protein 12(FBXL12)	1082
Fhe-Let-7-P2_5p	FBXL12	F-box and leucine rich repeat protein 12(FBXL12)	1106
Fhe-Let-7-P2_5p	FBXO45	F-box protein 45(FBXO45)	2621
Fhe-Let-7-P2_5p	FGD6	FYVE, RhoGEF and PH domain containing 6(FGD6)	539
Fhe-Let-7-P2_5p	FGF11	fibroblast growth factor 11(FGF11)	1199
Fhe-Let-7-P2_5p	FIGN	fidgetin, microtubule severing factor(FIGN)	1409
Fhe-Let-7-P2_5p	FIGN	fidgetin, microtubule severing factor(FIGN)	4904
Fhe-Let-7-P2_5p	FIGN	fidgetin, microtubule severing factor(FIGN)	5006
Fhe-Let-7-P2_5p	FNIP1	folliculin interacting protein 1(FNIP1)	1217
Fhe-Let-7-P2_5p	FNIP2	folliculin interacting protein 2(FNIP2)	2439
Fhe-Let-7-P2_5p	FRAS1	Fraser extracellular matrix complex subunit 1(FRAS1)	158
Fhe-Let-7-P2_5p	FREM2	FRAS1 related extracellular matrix protein 2(FREM2)	1951
Fhe-Let-7-P2_5p	FRMD4B	FERM domain containing 4B(FRMD4B)	1118
Fhe-Let-7-P2_5p	FRMD4B	FERM domain containing 4B(FRMD4B)	2922
Fhe-Let-7-P2_5p	FRMD5	FERM domain containing 5(FRMD5)	1700
Fhe-Let-7-P2_5p	FRMD5	FERM domain containing 5(FRMD5)	2437
Fhe-Let-7-P2_5p	FRMD5	FERM domain containing 5(FRMD5)	2444
Fhe-Let-7-P2_5p	FSTL4	follistatin like 4(FSTL4)	3578
Fhe-Let-7-P2_5p	FZD3	frizzled class receptor 3(FZD3)	1880
Fhe-Let-7-P2_5p	FZD3	frizzled class receptor 3(FZD3)	3530
Fhe-Let-7-P2_5p	FZD4	frizzled class receptor 4(FZD4)	5035
Fhe-Let-7-P2_5p	G3BP1	G3BP stress granule assembly factor 1(G3BP1)	7015
Fhe-Let-7-P2_5p	GABBR2	gamma-aminobutyric acid type B receptor subunit 2(GABBR2)	1330
Fhe-Let-7-P2_5p	GALE	UDP-galactose-4-epimerase(GALE)	113
Fhe-Let-7-P2_5p	GAN	gigaxonin(GAN)	1146
Fhe-Let-7-P2_5p	GAS7	growth arrest specific 7(GAS7)	378
Fhe-Let-7-P2_5p	GAS7	growth arrest specific 7(GAS7)	640
Fhe-Let-7-P2_5p	GATM	glycine amidinotransferase(GATM)	688
Fhe-Let-7-P2_5p	GCNT4	glucosaminyl (N-acetyl) transferase 4, core 2(GCNT4)	528
Fhe-Let-7-P2_5p	GDAP2	ganglioside induced differentiation associated protein 2(GDAP2)	1028
Fhe-Let-7-P2_5p	GDF6	growth differentiation factor 6(GDF6)	2101
Fhe-Let-7-P2_5p	GEMIN7	gem nuclear organelle associated protein 7(GEMIN7)	222
Fhe-Let-7-P2_5p	GIPC1	GIPC PDZ domain containing family member 1(GIPC1)	237
Fhe-Let-7-P2_5p	GJA9	gap junction protein alpha 9(GJA9)	1489
Fhe-Let-7-P2_5p	GJC1	gap junction protein gamma 1(GJC1)	5875
Fhe-Let-7-P2_5p	GNPTAB	N-acetylglucosamine-1-phosphate transferase alpha and beta subunits(GNPTAB)	30
Fhe-Let-7-P2_5p	GOLT1B	golgi transport 1B(GOLT1B)	1644
Fhe-Let-7-P2_5p	GOLT1B	golgi transport 1B(GOLT1B)	1707
Fhe-Let-7-P2_5p	GPC4	glypican 4(GPC4)	1986
Fhe-Let-7-P2_5p	GPCPD1	glycerophosphocholine phosphodiesterase 1(GPCPD1)	2796
Fhe-Let-7-P2_5p	GPR137B	G protein-coupled receptor 137B(GPR137B)	801
Fhe-Let-7-P2_5p	GPR26	G protein-coupled receptor 26(GPR26)	2656
Fhe-Let-7-P2_5p	GREB1L	growth regulation by estrogen in breast cancer 1 like(GREB1L)	2498
Fhe-Let-7-P2_5p	GRID2IP	Grid2 interacting protein(GRID2IP)	135
Fhe-Let-7-P2_5p	GXYLT1	glucoside xylosyltransferase 1(GXYLT1)	980
Fhe-Let-7-P2_5p	HAND1	heart and neural crest derivatives expressed 1(HAND1)	751
Fhe-Let-7-P2_5p	HDHD1	-	833
Fhe-Let-7-P2_5p	HIC2	HIC ZBTB transcriptional repressor 2(HIC2)	4161
Fhe-Let-7-P2_5p	HIF1AN	hypoxia inducible factor 1 alpha subunit inhibitor(HIF1AN)	5692
Fhe-Let-7-P2_5p	HIF3A	hypoxia inducible factor 3 alpha subunit(HIF3A)	147
Fhe-Let-7-P2_5p	HIP1	huntingtin interacting protein 1(HIP1)	4515
Fhe-Let-7-P2_5p	HIPK2	homeodomain interacting protein kinase 2(HIPK2)	7784
Fhe-Let-7-P2_5p	HIST2H2BF	histone cluster 2 H2B family member f(HIST2H2BF)	283
Fhe-Let-7-P2_5p	HMGA2	high mobility group AT-hook 2(HMGA2)	28
Fhe-Let-7-P2_5p	HOXA1	homeobox A1(HOXA1)	367
Fhe-Let-7-P2_5p	HOXB1	homeobox B1(HOXB1)	994
Fhe-Let-7-P2_5p	HSPA14	heat shock protein family A (Hsp70) member 14(HSPA14)	659
Fhe-Let-7-P2_5p	HSPA14	heat shock protein family A (Hsp70) member 14(HSPA14)	3086
Fhe-Let-7-P2_5p	ICMT	isoprenylcysteine carboxyl methyltransferase(ICMT)	1395
Fhe-Let-7-P2_5p	IGDCC3	immunoglobulin superfamily DCC subclass member 3(IGDCC3)	459
Fhe-Let-7-P2_5p	IGDCC3	immunoglobulin superfamily DCC subclass member 3(IGDCC3)	541
Fhe-Let-7-P2_5p	IGDCC3	immunoglobulin superfamily DCC subclass member 3(IGDCC3)	692
Fhe-Let-7-P2_5p	IGDCC4	immunoglobulin superfamily DCC subclass member 4(IGDCC4)	851
Fhe-Let-7-P2_5p	IGF1	insulin like growth factor 1(IGF1)	1318
Fhe-Let-7-P2_5p	IGF1	insulin like growth factor 1(IGF1)	1352
Fhe-Let-7-P2_5p	IGF1R	insulin like growth factor 1 receptor(IGF1R)	2626
Fhe-Let-7-P2_5p	IGF2BP1	insulin like growth factor 2 mRNA binding protein 1(IGF2BP1)	1639
Fhe-Let-7-P2_5p	IGF2BP1	insulin like growth factor 2 mRNA binding protein 1(IGF2BP1)	4276
Fhe-Let-7-P2_5p	IGF2BP1	insulin like growth factor 2 mRNA binding protein 1(IGF2BP1)	4930
Fhe-Let-7-P2_5p	IGF2BP2	insulin like growth factor 2 mRNA binding protein 2(IGF2BP2)	1311
Fhe-Let-7-P2_5p	IGF2BP3	insulin like growth factor 2 mRNA binding protein 3(IGF2BP3)	567
Fhe-Let-7-P2_5p	IGSF1	immunoglobulin superfamily member 1(IGSF1)	872
Fhe-Let-7-P2_5p	IL13	interleukin 13(IL13)	574
Fhe-Let-7-P2_5p	ING3	inhibitor of growth family member 3(ING3)	2110
Fhe-Let-7-P2_5p	INSR	insulin receptor(INSR)	2400
Fhe-Let-7-P2_5p	INTS2	integrator complex subunit 2(INTS2)	1619
Fhe-Let-7-P2_5p	IRS2	insulin receptor substrate 2(IRS2)	460
Fhe-Let-7-P2_5p	ITGB3	integrin subunit beta 3(ITGB3)	342
Fhe-Let-7-P2_5p	KATNAL1	katanin catalytic subunit A1 like 1(KATNAL1)	5150
Fhe-Let-7-P2_5p	KCNC2	potassium voltage-gated channel subfamily C member 2(KCNC2)	564
Fhe-Let-7-P2_5p	KCNC2	potassium voltage-gated channel subfamily C member 2(KCNC2)	707
Fhe-Let-7-P2_5p	KCNC2	potassium voltage-gated channel subfamily C member 2(KCNC2)	2572
Fhe-Let-7-P2_5p	KCNC2	potassium voltage-gated channel subfamily C member 2(KCNC2)	3204
Fhe-Let-7-P2_5p	KCTD17	potassium channel tetramerization domain containing 17(KCTD17)	349
Fhe-Let-7-P2_5p	KCTD21	potassium channel tetramerization domain containing 21(KCTD21)	2459
Fhe-Let-7-P2_5p	KIAA0930	KIAA0930(KIAA0930)	1399
Fhe-Let-7-P2_5p	KIAA1429	KIAA1429(KIAA1429)	605
Fhe-Let-7-P2_5p	KIAA1429	KIAA1429(KIAA1429)	1777
Fhe-Let-7-P2_5p	KIAA1919	-	1519
Fhe-Let-7-P2_5p	KIF21B	kinesin family member 21B(KIF21B)	2218
Fhe-Let-7-P2_5p	KIF21B	kinesin family member 21B(KIF21B)	2792
Fhe-Let-7-P2_5p	KLF8	Kruppel like factor 8(KLF8)	5752
Fhe-Let-7-P2_5p	KLHDC8B	kelch domain containing 8B(KLHDC8B)	624
Fhe-Let-7-P2_5p	KLHL6	kelch like family member 6(KLHL6)	204
Fhe-Let-7-P2_5p	KMT2D	lysine methyltransferase 2D(KMT2D)	681
Fhe-Let-7-P2_5p	KMT2E	lysine methyltransferase 2E(KMT2E)	866
Fhe-Let-7-P2_5p	L2HGDH	L-2-hydroxyglutarate dehydrogenase(L2HGDH)	1424
Fhe-Let-7-P2_5p	L2HGDH	L-2-hydroxyglutarate dehydrogenase(L2HGDH)	2344
Fhe-Let-7-P2_5p	LAMP2	lysosomal associated membrane protein 2(LAMP2)	866
Fhe-Let-7-P2_5p	LBR	lamin B receptor(LBR)	866
Fhe-Let-7-P2_5p	LCOR	ligand dependent nuclear receptor corepressor(LCOR)	1558
Fhe-Let-7-P2_5p	LCOR	ligand dependent nuclear receptor corepressor(LCOR)	4054
Fhe-Let-7-P2_5p	LIN28A	lin-28 homolog A(LIN28A)	912
Fhe-Let-7-P2_5p	LIN28B	lin-28 homolog B(LIN28B)	51
Fhe-Let-7-P2_5p	LIN28B	lin-28 homolog B(LIN28B)	2660
Fhe-Let-7-P2_5p	LINGO1	leucine rich repeat and Ig domain containing 1(LINGO1)	942
Fhe-Let-7-P2_5p	LIPH	lipase H(LIPH)	451
Fhe-Let-7-P2_5p	LIPT2	lipoyl(octanoyl) transferase 2 (putative)(LIPT2)	189
Fhe-Let-7-P2_5p	LMX1A	LIM homeobox transcription factor 1 alpha(LMX1A)	921
Fhe-Let-7-P2_5p	LPHN3	-	3438
Fhe-Let-7-P2_5p	LRIG2	leucine rich repeats and immunoglobulin like domains 2(LRIG2)	62
Fhe-Let-7-P2_5p	LRIG3	leucine rich repeats and immunoglobulin like domains 3(LRIG3)	40
Fhe-Let-7-P2_5p	LRTOMT	leucine rich transmembrane and O-methyltransferase domain containing(LRTOMT)	1166
Fhe-Let-7-P2_5p	LSM11	LSM11, U7 small nuclear RNA associated(LSM11)	1461
Fhe-Let-7-P2_5p	MAN2A2	mannosidase alpha class 2A member 2(MAN2A2)	1916
Fhe-Let-7-P2_5p	MAN2A2	mannosidase alpha class 2A member 2(MAN2A2)	2161
Fhe-Let-7-P2_5p	MAP3K1	mitogen-activated protein kinase kinase kinase 1(MAP3K1)	2159
Fhe-Let-7-P2_5p	MAP4K3	mitogen-activated protein kinase kinase kinase kinase 3(MAP4K3)	1063
Fhe-Let-7-P2_5p	MAP4K4	mitogen-activated protein kinase kinase kinase kinase 4(MAP4K4)	968
Fhe-Let-7-P2_5p	MAPK6	mitogen-activated protein kinase 6(MAPK6)	494
Fhe-Let-7-P2_5p	MAPK8	mitogen-activated protein kinase 8(MAPK8)	3606
Fhe-Let-7-P2_5p	MAPK8	mitogen-activated protein kinase 8(MAPK8)	3740
Fhe-Let-7-P2_5p	MBD2	methyl-CpG binding domain protein 2(MBD2)	2504
Fhe-Let-7-P2_5p	MCPH1	microcephalin 1(MCPH1)	1725
Fhe-Let-7-P2_5p	MDM4	MDM4, p53 regulator(MDM4)	7371
Fhe-Let-7-P2_5p	MDM4	MDM4, p53 regulator(MDM4)	8353
Fhe-Let-7-P2_5p	MED28	mediator complex subunit 28(MED28)	481
Fhe-Let-7-P2_5p	MED8	mediator complex subunit 8(MED8)	221
Fhe-Let-7-P2_5p	MEIS2	Meis homeobox 2(MEIS2)	913
Fhe-Let-7-P2_5p	MEIS2	Meis homeobox 2(MEIS2)	1237
Fhe-Let-7-P2_5p	METTL14	methyltransferase like 14(METTL14)	3608
Fhe-Let-7-P2_5p	MFSD4	-	1995
Fhe-Let-7-P2_5p	MOB1A	MOB kinase activator 1A(MOB1A)	3294
Fhe-Let-7-P2_5p	MOB3B	MOB kinase activator 3B(MOB3B)	1659
Fhe-Let-7-P2_5p	MORC4	MORC family CW-type zinc finger 4(MORC4)	2287
Fhe-Let-7-P2_5p	MORC4	MORC family CW-type zinc finger 4(MORC4)	2360
Fhe-Let-7-P2_5p	MRS2	MRS2, magnesium transporter(MRS2)	1735
Fhe-Let-7-P2_5p	MRS2	MRS2, magnesium transporter(MRS2)	2600
Fhe-Let-7-P2_5p	MTDH	metadherin(MTDH)	1877
Fhe-Let-7-P2_5p	MUC4	mucin 4, cell surface associated(MUC4)	28
Fhe-Let-7-P2_5p	MXD1	MAX dimerization protein 1(MXD1)	809
Fhe-Let-7-P2_5p	MYCBP	MYC binding protein(MYCBP)	1101
Fhe-Let-7-P2_5p	MYCL	v-myc avian myelocytomatosis viral oncogene lung carcinoma derived homolog(MYCL)	539
Fhe-Let-7-P2_5p	NAP1L1	nucleosome assembly protein 1 like 1(NAP1L1)	534
Fhe-Let-7-P2_5p	NAP1L1	nucleosome assembly protein 1 like 1(NAP1L1)	1208
Fhe-Let-7-P2_5p	NDST2	N-deacetylase and N-sulfotransferase 2(NDST2)	110
Fhe-Let-7-P2_5p	NEK3	NIMA related kinase 3(NEK3)	367
Fhe-Let-7-P2_5p	NGF	nerve growth factor(NGF)	61
Fhe-Let-7-P2_5p	NHLRC3	NHL repeat containing 3(NHLRC3)	980
Fhe-Let-7-P2_5p	NPHP3	nephrocystin 3(NPHP3)	744
Fhe-Let-7-P2_5p	NPHP3	nephrocystin 3(NPHP3)	2539
Fhe-Let-7-P2_5p	NR6A1	nuclear receptor subfamily 6 group A member 1(NR6A1)	395
Fhe-Let-7-P2_5p	NR6A1	nuclear receptor subfamily 6 group A member 1(NR6A1)	1366
Fhe-Let-7-P2_5p	NTRK3	neurotrophic receptor tyrosine kinase 3(NTRK3)	1828
Fhe-Let-7-P2_5p	NYNRIN	NYN domain and retroviral integrase containing(NYNRIN)	713
Fhe-Let-7-P2_5p	OGG1	8-oxoguanine DNA glycosylase(OGG1)	115
Fhe-Let-7-P2_5p	OGG1	8-oxoguanine DNA glycosylase(OGG1)	422
Fhe-Let-7-P2_5p	OLFM4	olfactomedin 4(OLFM4)	715
Fhe-Let-7-P2_5p	ONECUT1	one cut homeobox 1(ONECUT1)	4213
Fhe-Let-7-P2_5p	ONECUT1	one cut homeobox 1(ONECUT1)	4332
Fhe-Let-7-P2_5p	ONECUT2	one cut homeobox 2(ONECUT2)	7540
Fhe-Let-7-P2_5p	ONECUT3	one cut homeobox 3(ONECUT3)	1429
Fhe-Let-7-P2_5p	OPA3	optic atrophy 3 (autosomal recessive, with chorea and spastic paraplegia)(OPA3)	554
Fhe-Let-7-P2_5p	OSMR	oncostatin M receptor(OSMR)	763
Fhe-Let-7-P2_5p	PACS2	phosphofurin acidic cluster sorting protein 2(PACS2)	2580
Fhe-Let-7-P2_5p	PAG1	phosphoprotein membrane anchor with glycosphingolipid microdomains 1(PAG1)	8264
Fhe-Let-7-P2_5p	PALD1	phosphatase domain containing, paladin 1(PALD1)	1637
Fhe-Let-7-P2_5p	PAPPA	pappalysin 1(PAPPA)	4330
Fhe-Let-7-P2_5p	PARM1	prostate androgen-regulated mucin-like protein 1(PARM1)	3041
Fhe-Let-7-P2_5p	PARP8	poly(ADP-ribose) polymerase family member 8(PARP8)	3418
Fhe-Let-7-P2_5p	PAX2	paired box 2(PAX2)	828
Fhe-Let-7-P2_5p	PAX2	paired box 2(PAX2)	905
Fhe-Let-7-P2_5p	PBX1	PBX homeobox 1(PBX1)	1126
Fhe-Let-7-P2_5p	PCDH19	protocadherin 19(PCDH19)	1947
Fhe-Let-7-P2_5p	PCGF3	polycomb group ring finger 3(PCGF3)	1518
Fhe-Let-7-P2_5p	PCGF3	polycomb group ring finger 3(PCGF3)	1786
Fhe-Let-7-P2_5p	PCYOX1	prenylcysteine oxidase 1(PCYOX1)	204
Fhe-Let-7-P2_5p	PDPR	pyruvate dehydrogenase phosphatase regulatory subunit(PDPR)	561
Fhe-Let-7-P2_5p	PDZD8	PDZ domain containing 8(PDZD8)	3926
Fhe-Let-7-P2_5p	PEX11B	peroxisomal biogenesis factor 11 beta(PEX11B)	561
Fhe-Let-7-P2_5p	PGRMC1	progesterone receptor membrane component 1(PGRMC1)	1155
Fhe-Let-7-P2_5p	PHLDB2	pleckstrin homology like domain family B member 2(PHLDB2)	425
Fhe-Let-7-P2_5p	PIGU	phosphatidylinositol glycan anchor biosynthesis class U(PIGU)	107
Fhe-Let-7-P2_5p	PIK3CA	phosphatidylinositol-4,5-bisphosphate 3-kinase catalytic subunit alpha(PIK3CA)	4119
Fhe-Let-7-P2_5p	PLA2G3	phospholipase A2 group III(PLA2G3)	692
Fhe-Let-7-P2_5p	PLBD2	phospholipase B domain containing 2(PLBD2)	2703
Fhe-Let-7-P2_5p	PLEKHA3	pleckstrin homology domain containing A3(PLEKHA3)	5464
Fhe-Let-7-P2_5p	PLEKHA7	pleckstrin homology domain containing A7(PLEKHA7)	114
Fhe-Let-7-P2_5p	PLEKHA8	pleckstrin homology domain containing A8(PLEKHA8)	5285
Fhe-Let-7-P2_5p	PLEKHG6	pleckstrin homology and RhoGEF domain containing G6(PLEKHG6)	92
Fhe-Let-7-P2_5p	PLEKHG7	pleckstrin homology and RhoGEF domain containing G7(PLEKHG7)	453
Fhe-Let-7-P2_5p	PLXNC1	plexin C1(PLXNC1)	1980
Fhe-Let-7-P2_5p	PLXND1	plexin D1(PLXND1)	408
Fhe-Let-7-P2_5p	PLXND1	plexin D1(PLXND1)	835
Fhe-Let-7-P2_5p	PMAIP1	phorbol-12-myristate-13-acetate-induced protein 1(PMAIP1)	1281
Fhe-Let-7-P2_5p	PMAIP1	phorbol-12-myristate-13-acetate-induced protein 1(PMAIP1)	1376
Fhe-Let-7-P2_5p	POLL	DNA polymerase lambda(POLL)	241
Fhe-Let-7-P2_5p	PPP1R15B	protein phosphatase 1 regulatory subunit 15B(PPP1R15B)	1440
Fhe-Let-7-P2_5p	PPTC7	PTC7 protein phosphatase homolog(PPTC7)	1521
Fhe-Let-7-P2_5p	PRDM5	PR/SET domain 5(PRDM5)	167
Fhe-Let-7-P2_5p	PRKAA2	protein kinase AMP-activated catalytic subunit alpha 2(PRKAA2)	6624
Fhe-Let-7-P2_5p	PRKAR2A	protein kinase cAMP-dependent type II regulatory subunit alpha(PRKAR2A)	1039
Fhe-Let-7-P2_5p	PRKAR2A	protein kinase cAMP-dependent type II regulatory subunit alpha(PRKAR2A)	4683
Fhe-Let-7-P2_5p	PRPF38B	pre-mRNA processing factor 38B(PRPF38B)	667
Fhe-Let-7-P2_5p	PRRX1	paired related homeobox 1(PRRX1)	1630
Fhe-Let-7-P2_5p	PRRX1	paired related homeobox 1(PRRX1)	1786
Fhe-Let-7-P2_5p	PRTG	protogenin(PRTG)	419
Fhe-Let-7-P2_5p	PSD3	pleckstrin and Sec7 domain containing 3(PSD3)	827
Fhe-Let-7-P2_5p	PTAFR	platelet activating factor receptor(PTAFR)	134
Fhe-Let-7-P2_5p	PTAFR	platelet activating factor receptor(PTAFR)	2183
Fhe-Let-7-P2_5p	PTPRB	protein tyrosine phosphatase, receptor type B(PTPRB)	3951
Fhe-Let-7-P2_5p	PTPRD	protein tyrosine phosphatase, receptor type D(PTPRD)	2042
Fhe-Let-7-P2_5p	PTPRD	protein tyrosine phosphatase, receptor type D(PTPRD)	2274
Fhe-Let-7-P2_5p	PUS7L	pseudouridylate synthase 7 like(PUS7L)	1541
Fhe-Let-7-P2_5p	PVRL3	-	953
Fhe-Let-7-P2_5p	PVRL3	-	1769
Fhe-Let-7-P2_5p	PXT1	peroxisomal, testis specific 1(PXT1)	1058
Fhe-Let-7-P2_5p	QARS	glutaminyl-tRNA synthetase(QARS)	24
Fhe-Let-7-P2_5p	RAB3GAP2	RAB3 GTPase activating non-catalytic protein subunit 2(RAB3GAP2)	946
Fhe-Let-7-P2_5p	RALY	RALY heterogeneous nuclear ribonucleoprotein(RALY)	3646
Fhe-Let-7-P2_5p	RANBP2	RAN binding protein 2(RANBP2)	707
Fhe-Let-7-P2_5p	RASGRP1	RAS guanyl releasing protein 1(RASGRP1)	500
Fhe-Let-7-P2_5p	RASGRP1	RAS guanyl releasing protein 1(RASGRP1)	609
Fhe-Let-7-P2_5p	RBM19	RNA binding motif protein 19(RBM19)	544
Fhe-Let-7-P2_5p	RBM38	RNA binding motif protein 38(RBM38)	1347
Fhe-Let-7-P2_5p	RBM38	RNA binding motif protein 38(RBM38)	1646
Fhe-Let-7-P2_5p	RBMS1	RNA binding motif single stranded interacting protein 1(RBMS1)	1761
Fhe-Let-7-P2_5p	RBMS2	RNA binding motif single stranded interacting protein 2(RBMS2)	5697
Fhe-Let-7-P2_5p	RDX	radixin(RDX)	981
Fhe-Let-7-P2_5p	RFX3	regulatory factor X3(RFX3)	1327
Fhe-Let-7-P2_5p	RGS6	regulator of G-protein signaling 6(RGS6)	2973
Fhe-Let-7-P2_5p	RGS6	regulator of G-protein signaling 6(RGS6)	3256
Fhe-Let-7-P2_5p	RICTOR	RPTOR independent companion of MTOR complex 2(RICTOR)	1977
Fhe-Let-7-P2_5p	RNF165	ring finger protein 165(RNF165)	1459
Fhe-Let-7-P2_5p	RNF165	ring finger protein 165(RNF165)	3952
Fhe-Let-7-P2_5p	RNF170	ring finger protein 170(RNF170)	2758
Fhe-Let-7-P2_5p	RNFT1	ring finger protein, transmembrane 1(RNFT1)	300
Fhe-Let-7-P2_5p	RNMT	RNA guanine-7 methyltransferase(RNMT)	819
Fhe-Let-7-P2_5p	RNMT	RNA guanine-7 methyltransferase(RNMT)	3000
Fhe-Let-7-P2_5p	ROBO1	roundabout guidance receptor 1(ROBO1)	2696
Fhe-Let-7-P2_5p	RPUSD3	RNA pseudouridylate synthase domain containing 3(RPUSD3)	167
Fhe-Let-7-P2_5p	RRM2	ribonucleotide reductase regulatory subunit M2(RRM2)	143
Fhe-Let-7-P2_5p	RUFY2	RUN and FYVE domain containing 2(RUFY2)	520
Fhe-Let-7-P2_5p	SALL3	spalt like transcription factor 3(SALL3)	1588
Fhe-Let-7-P2_5p	SALL4	spalt like transcription factor 4(SALL4)	1342
Fhe-Let-7-P2_5p	SCD	stearoyl-CoA desaturase(SCD)	3469
Fhe-Let-7-P2_5p	SCN11A	sodium voltage-gated channel alpha subunit 11(SCN11A)	24
Fhe-Let-7-P2_5p	SCN8A	sodium voltage-gated channel alpha subunit 8(SCN8A)	4979
Fhe-Let-7-P2_5p	SDR42E1	short chain dehydrogenase/reductase family 42E, member 1(SDR42E1)	603
Fhe-Let-7-P2_5p	SEC14L5	SEC14 like lipid binding 5(SEC14L5)	3164
Fhe-Let-7-P2_5p	SEMA4C	semaphorin 4C(SEMA4C)	74
Fhe-Let-7-P2_5p	SEMA4F	ssemaphorin 4F(SEMA4F)	1789
Fhe-Let-7-P2_5p	SEMA4G	semaphorin 4G(SEMA4G)	394
Fhe-Let-7-P2_5p	SEMA4G	semaphorin 4G(SEMA4G)	1156
Fhe-Let-7-P2_5p	SENP2	SUMO1/sentrin/SMT3 specific peptidase 2(SENP2)	3206
Fhe-Let-7-P2_5p	SERF2	small EDRK-rich factor 2(SERF2)	1987
Fhe-Let-7-P2_5p	SERF2	small EDRK-rich factor 2(SERF2)	2186
Fhe-Let-7-P2_5p	SESN3	sestrin 3(SESN3)	4700
Fhe-Let-7-P2_5p	SESTD1	SEC14 and spectrin domain containing 1(SESTD1)	7030
Fhe-Let-7-P2_5p	SIGLEC5	sialic acid binding Ig like lectin 5(SIGLEC5)	257
Fhe-Let-7-P2_5p	SKIL	SKI like proto-oncogene(SKIL)	4199
Fhe-Let-7-P2_5p	SLAMF6	SLAM family member 6(SLAMF6)	857
Fhe-Let-7-P2_5p	SLC12A9	solute carrier family 12 member 9(SLC12A9)	300
Fhe-Let-7-P2_5p	SLC16A10	solute carrier family 16 member 10(SLC16A10)	5502
Fhe-Let-7-P2_5p	SLC17A4	solute carrier family 17 member 4(SLC17A4)	992
Fhe-Let-7-P2_5p	SLC1A4	solute carrier family 1 member 4(SLC1A4)	1314
Fhe-Let-7-P2_5p	SLC22A23	solute carrier family 22 member 23(SLC22A23)	3625
Fhe-Let-7-P2_5p	SLC2A12	solute carrier family 2 member 12(SLC2A12)	940
Fhe-Let-7-P2_5p	SLC30A1	solute carrier family 30 member 1(SLC30A1)	3706
Fhe-Let-7-P2_5p	SLC30A6	solute carrier family 30 member 6(SLC30A6)	2890
Fhe-Let-7-P2_5p	SLC5A9	solute carrier family 5 member 9(SLC5A9)	273
Fhe-Let-7-P2_5p	SLC6A5	solute carrier family 6 member 5(SLC6A5)	4281
Fhe-Let-7-P2_5p	SMAD4	SMAD family member 4(SMAD4)	72
Fhe-Let-7-P2_5p	SMC1A	structural maintenance of chromosomes 1A(SMC1A)	945
Fhe-Let-7-P2_5p	SMC1A	structural maintenance of chromosomes 1A(SMC1A)	2773
Fhe-Let-7-P2_5p	SMC1A	structural maintenance of chromosomes 1A(SMC1A)	4587
Fhe-Let-7-P2_5p	SMIM3	small integral membrane protein 3(SMIM3)	225
Fhe-Let-7-P2_5p	SMUG1	single-strand-selective monofunctional uracil-DNA glycosylase 1(SMUG1)	301
Fhe-Let-7-P2_5p	SMUG1	single-strand-selective monofunctional uracil-DNA glycosylase 1(SMUG1)	1765
Fhe-Let-7-P2_5p	SNAP23	synaptosome associated protein 23(SNAP23)	364
Fhe-Let-7-P2_5p	SNAP23	synaptosome associated protein 23(SNAP23)	416
Fhe-Let-7-P2_5p	SNX6	sorting nexin 6(SNX6)	1603
Fhe-Let-7-P2_5p	SNX6	sorting nexin 6(SNX6)	1666
Fhe-Let-7-P2_5p	SOCS4	suppressor of cytokine signaling 4(SOCS4)	1850
Fhe-Let-7-P2_5p	SRGAP1	SLIT-ROBO Rho GTPase activating protein 1(SRGAP1)	1787
Fhe-Let-7-P2_5p	STAMBP	STAM binding protein(STAMBP)	3402
Fhe-Let-7-P2_5p	STARD13	StAR related lipid transfer domain containing 13(STARD13)	2368
Fhe-Let-7-P2_5p	STEAP2	STEAP2 metalloreductase(STEAP2)	1018
Fhe-Let-7-P2_5p	STEAP3	STEAP3 metalloreductase(STEAP3)	2087
Fhe-Let-7-P2_5p	STEAP3	STEAP3 metalloreductase(STEAP3)	2412
Fhe-Let-7-P2_5p	STX17	syntaxin 17(STX17)	1076
Fhe-Let-7-P2_5p	STX3	syntaxin 3(STX3)	295
Fhe-Let-7-P2_5p	STX3	syntaxin 3(STX3)	373
Fhe-Let-7-P2_5p	SUB1	SUB1 homolog, transcriptional regulator(SUB1)	2539
Fhe-Let-7-P2_5p	SUV39H2	suppressor of variegation 3-9 homolog 2(SUV39H2)	3724
Fhe-Let-7-P2_5p	SYNC	syncoilin, intermediate filament protein(SYNC)	1726
Fhe-Let-7-P2_5p	SYNC	syncoilin, intermediate filament protein(SYNC)	1788
Fhe-Let-7-P2_5p	SYNCRIP	synaptotagmin binding cytoplasmic RNA interacting protein(SYNCRIP)	617
Fhe-Let-7-P2_5p	SYT11	synaptotagmin 11(SYT11)	2957
Fhe-Let-7-P2_5p	SYT7	synaptotagmin 7(SYT7)	2624
Fhe-Let-7-P2_5p	TAF9B	TATA-box binding protein associated factor 9b(TAF9B)	1745
Fhe-Let-7-P2_5p	TBKBP1	TBK1 binding protein 1(TBKBP1)	1024
Fhe-Let-7-P2_5p	TET3	tet methylcytosine dioxygenase 3(TET3)	2798
Fhe-Let-7-P2_5p	TFR2	transferrin receptor 2(TFR2)	158
Fhe-Let-7-P2_5p	TGFBR1	transforming growth factor beta receptor 1(TGFBR1)	82
Fhe-Let-7-P2_5p	TGFBR3	transforming growth factor beta receptor 3(TGFBR3)	3001
Fhe-Let-7-P2_5p	THAP9	THAP domain containing 9(THAP9)	1073
Fhe-Let-7-P2_5p	THBS1	thrombospondin 1(THBS1)	1524
Fhe-Let-7-P2_5p	TIGD6	tigger transposable element derived 6(TIGD6)	3374
Fhe-Let-7-P2_5p	TMEM167A	transmembrane protein 167A(TMEM167A)	3485
Fhe-Let-7-P2_5p	TMEM178B	transmembrane protein 178B(TMEM178B)	6858
Fhe-Let-7-P2_5p	TMEM194A	-	1716
Fhe-Let-7-P2_5p	TMEM2	transmembrane protein 2(TMEM2)	1477
Fhe-Let-7-P2_5p	TMEM211	transmembrane protein 211(TMEM211)	175
Fhe-Let-7-P2_5p	TMEM234	transmembrane protein 234(TMEM234)	139
Fhe-Let-7-P2_5p	TMEM234	transmembrane protein 234(TMEM234)	330
Fhe-Let-7-P2_5p	TMEM251	transmembrane protein 251(TMEM251)	1758
Fhe-Let-7-P2_5p	TMOD2	tropomodulin 2(TMOD2)	5317
Fhe-Let-7-P2_5p	TMPPE	transmembrane protein with metallophosphoesterase domain(TMPPE)	1205
Fhe-Let-7-P2_5p	TMPRSS2	transmembrane protease, serine 2(TMPRSS2)	922
Fhe-Let-7-P2_5p	TNFAIP8	TNF alpha induced protein 8(TNFAIP8)	5982
Fhe-Let-7-P2_5p	TNFRSF1B	TNF receptor superfamily member 1B(TNFRSF1B)	1268
Fhe-Let-7-P2_5p	TNFSF9	tumor necrosis factor superfamily member 9(TNFSF9)	99
Fhe-Let-7-P2_5p	TP53	tumor protein p53(TP53)	417
Fhe-Let-7-P2_5p	TP53	tumor protein p53(TP53)	618
Fhe-Let-7-P2_5p	TP53	tumor protein p53(TP53)	706
Fhe-Let-7-P2_5p	TRANK1	tetratricopeptide repeat and ankyrin repeat containing 1(TRANK1)	666
Fhe-Let-7-P2_5p	TRIM67	tripartite motif containing 67(TRIM67)	1706
Fhe-Let-7-P2_5p	TRIM71	tripartite motif containing 71(TRIM71)	179
Fhe-Let-7-P2_5p	TRIM71	tripartite motif containing 71(TRIM71)	259
Fhe-Let-7-P2_5p	TRIM71	tripartite motif containing 71(TRIM71)	4016
Fhe-Let-7-P2_5p	TRIM71	tripartite motif containing 71(TRIM71)	4039
Fhe-Let-7-P2_5p	TTC26	tetratricopeptide repeat domain 26(TTC26)	1945
Fhe-Let-7-P2_5p	TTC26	tetratricopeptide repeat domain 26(TTC26)	2012
Fhe-Let-7-P2_5p	TTC31	tetratricopeptide repeat domain 31(TTC31)	1176
Fhe-Let-7-P2_5p	TTC31	tetratricopeptide repeat domain 31(TTC31)	1243
Fhe-Let-7-P2_5p	TTC31	tetratricopeptide repeat domain 31(TTC31)	2228
Fhe-Let-7-P2_5p	TTL	tubulin tyrosine ligase(TTL)	2640
Fhe-Let-7-P2_5p	TTLL4	tubulin tyrosine ligase like 4(TTLL4)	52
Fhe-Let-7-P2_5p	TTLL4	tubulin tyrosine ligase like 4(TTLL4)	138
Fhe-Let-7-P2_5p	UCHL5	ubiquitin C-terminal hydrolase L5(UCHL5)	1728
Fhe-Let-7-P2_5p	UGGT1	UDP-glucose glycoprotein glucosyltransferase 1(UGGT1)	387
Fhe-Let-7-P2_5p	UHRF2	ubiquitin like with PHD and ring finger domains 2(UHRF2)	286
Fhe-Let-7-P2_5p	UNC13C	unc-13 homolog C(UNC13C)	399
Fhe-Let-7-P2_5p	USP12	ubiquitin specific peptidase 12(USP12)	3016
Fhe-Let-7-P2_5p	USP44	ubiquitin specific peptidase 44(USP44)	1543
Fhe-Let-7-P2_5p	USP44	ubiquitin specific peptidase 44(USP44)	1789
Fhe-Let-7-P2_5p	USP47	ubiquitin specific peptidase 47(USP47)	443
Fhe-Let-7-P2_5p	UTRN	utrophin(UTRN)	1607
Fhe-Let-7-P2_5p	VASH2	vasohibin 2(VASH2)	453
Fhe-Let-7-P2_5p	VCPIP1	valosin containing protein interacting protein 1(VCPIP1)	3000
Fhe-Let-7-P2_5p	VSTM5	V-set and transmembrane domain containing 5(VSTM5)	32
Fhe-Let-7-P2_5p	VSTM5	V-set and transmembrane domain containing 5(VSTM5)	983
Fhe-Let-7-P2_5p	WDFY4	WDFY family member 4(WDFY4)	320
Fhe-Let-7-P2_5p	WDR37	WD repeat domain 37(WDR37)	915
Fhe-Let-7-P2_5p	WNT9A	Wnt family member 9A(WNT9A)	2753
Fhe-Let-7-P2_5p	WNT9B	Wnt family member 9B(WNT9B)	2369
Fhe-Let-7-P2_5p	XK	X-linked Kx blood group(XK)	3009
Fhe-Let-7-P2_5p	XKR4	XK related 4(XKR4)	14070
Fhe-Let-7-P2_5p	XKR4	XK related 4(XKR4)	16890
Fhe-Let-7-P2_5p	XKR7	XK related 7(XKR7)	2853
Fhe-Let-7-P2_5p	XKR8	XK related 8(XKR8)	785
Fhe-Let-7-P2_5p	XYLT1	xylosyltransferase 1(XYLT1)	4633
Fhe-Let-7-P2_5p	YOD1	YOD1 deubiquitinase(YOD1)	36
Fhe-Let-7-P2_5p	YY1	YY1 transcription factor(YY1)	1111
Fhe-Let-7-P2_5p	ZBTB16	zinc finger and BTB domain containing 16(ZBTB16)	4773
Fhe-Let-7-P2_5p	ZBTB39	zinc finger and BTB domain containing 39(ZBTB39)	1362
Fhe-Let-7-P2_5p	ZBTB8B	zinc finger and BTB domain containing 8B(ZBTB8B)	2980
Fhe-Let-7-P2_5p	ZC3H3	zinc finger CCCH-type containing 3(ZC3H3)	31
Fhe-Let-7-P2_5p	ZC3HAV1L	zinc finger CCCH-type containing, antiviral 1 like(ZC3HAV1L)	1068
Fhe-Let-7-P2_5p	ZFP36L1	ZFP36 ring finger protein like 1(ZFP36L1)	611
Fhe-Let-7-P2_5p	ZFYVE26	zinc finger FYVE-type containing 26(ZFYVE26)	246
Fhe-Let-7-P2_5p	ZNF10	zinc finger protein 10(ZNF10)	2121
Fhe-Let-7-P2_5p	ZNF200	zinc finger protein 200(ZNF200)	989
Fhe-Let-7-P2_5p	ZNF275	zinc finger protein 275(ZNF275)	3438
Fhe-Let-7-P2_5p	ZNF275	zinc finger protein 275(ZNF275)	3640
Fhe-Let-7-P2_5p	ZNF280B	zinc finger protein 280B(ZNF280B)	1915
Fhe-Let-7-P2_5p	ZNF280B	zinc finger protein 280B(ZNF280B)	2797
Fhe-Let-7-P2_5p	ZNF322	zinc finger protein 322(ZNF322)	2828
Fhe-Let-7-P2_5p	ZNF341	zinc finger protein 341(ZNF341)	652
Fhe-Let-7-P2_5p	ZNF436	zinc finger protein 436(ZNF436)	5112
Fhe-Let-7-P2_5p	ZNF473	zinc finger protein 473(ZNF473)	324
Fhe-Let-7-P2_5p	ZNF543	zinc finger protein 543(ZNF543)	1456
Fhe-Let-7-P2_5p	ZNF566	zinc finger protein 566(ZNF566)	943
Fhe-Let-7-P2_5p	ZNF583	zinc finger protein 583(ZNF583)	495
Fhe-Let-7-P2_5p	ZNF689	zinc finger protein 689(ZNF689)	496
Fhe-Let-7-P2_5p	ZNF784	zinc finger protein 784(ZNF784)	467
Fhe-Let-7-P2_5p	ZNF784	zinc finger protein 784(ZNF784)	1347
Fhe-Let-7-P2_5p	ZNF792	zinc finger protein 792(ZNF792)	1482
Fhe-Let-7-P2_5p	ZNF879	zinc finger protein 879(ZNF879)	458
Fhe-Let-7-P2_5p	ZSWIM5	zinc finger SWIM-type containing 5(ZSWIM5)	1457
Fhe-Let-7-P3_5p	AKAP6	A-kinase anchoring protein 6(AKAP6)	35
Fhe-Let-7-P3_5p	ARFIP2	ADP ribosylation factor interacting protein 2(ARFIP2)	2400
Fhe-Let-7-P3_5p	ATP8B4	ATPase phospholipid transporting 8B4 (putative)(ATP8B4)	1245
Fhe-Let-7-P3_5p	BCL11A	B-cell CLL/lymphoma 11A(BCL11A)	866
Fhe-Let-7-P3_5p	BMP2K	BMP2 inducible kinase(BMP2K)	559
Fhe-Let-7-P3_5p	C1GALT1	core 1 synthase, glycoprotein-N-acetylgalactosamine 3-beta-galactosyltransferase 1(C1GALT1)	2204
Fhe-Let-7-P3_5p	C4orf19	chromosome 4 open reading frame 19(C4orf19)	559
Fhe-Let-7-P3_5p	CADM2	cell adhesion molecule 2(CADM2)	7390
Fhe-Let-7-P3_5p	CASK	calcium/calmodulin dependent serine protein kinase(CASK)	105
Fhe-Let-7-P3_5p	CCDC39	coiled-coil domain containing 39(CCDC39)	429
Fhe-Let-7-P3_5p	CCDC47	coiled-coil domain containing 47(CCDC47)	1598
Fhe-Let-7-P3_5p	CLGN	calmegin(CLGN)	1200
Fhe-Let-7-P3_5p	CREBL2	cAMP responsive element binding protein like 2(CREBL2)	98
Fhe-Let-7-P3_5p	DCDC2	doublecortin domain containing 2(DCDC2)	117
Fhe-Let-7-P3_5p	DDX19A	DEAD-box helicase 19A(DDX19A)	122
Fhe-Let-7-P3_5p	DDX19B	DEAD-box helicase 19B(DDX19B)	122
Fhe-Let-7-P3_5p	DIRC2	disrupted in renal carcinoma 2(DIRC2)	279
Fhe-Let-7-P3_5p	DOC2A	double C2 domain alpha(DOC2A)	112
Fhe-Let-7-P3_5p	DOK6	docking protein 6(DOK6)	1717
Fhe-Let-7-P3_5p	DTNA	dystrobrevin alpha(DTNA)	2259
Fhe-Let-7-P3_5p	DYNC2LI1	dynein cytoplasmic 2 light intermediate chain 1(DYNC2LI1)	236
Fhe-Let-7-P3_5p	EEF1G	eukaryotic translation elongation factor 1 gamma(EEF1G)	327
Fhe-Let-7-P3_5p	ERI2	ERI1 exoribonuclease family member 2(ERI2)	1357
Fhe-Let-7-P3_5p	ERI2	ERI1 exoribonuclease family member 2(ERI2)	1737
Fhe-Let-7-P3_5p	EXOC8	exocyst complex component 8(EXOC8)	2636
Fhe-Let-7-P3_5p	FAM19A5	family with sequence similarity 19 member A5, C-C motif chemokine like(FAM19A5)	1597
Fhe-Let-7-P3_5p	FGF14	fibroblast growth factor 14(FGF14)	1013
Fhe-Let-7-P3_5p	FIP1L1	factor interacting with PAPOLA and CPSF1(FIP1L1)	2052
Fhe-Let-7-P3_5p	GALNT10	polypeptide N-acetylgalactosaminyltransferase 10(GALNT10)	551
Fhe-Let-7-P3_5p	GATA6	GATA binding protein 6(GATA6)	981
Fhe-Let-7-P3_5p	GDF3	growth differentiation factor 3(GDF3)	61
Fhe-Let-7-P3_5p	GDNF	glial cell derived neurotrophic factor(GDNF)	2261
Fhe-Let-7-P3_5p	GGCX	gamma-glutamyl carboxylase(GGCX)	2040
Fhe-Let-7-P3_5p	GLG1	golgi glycoprotein 1(GLG1)	30
Fhe-Let-7-P3_5p	GLTP	glycolipid transfer protein(GLTP)	1357
Fhe-Let-7-P3_5p	GPCPD1	glycerophosphocholine phosphodiesterase 1(GPCPD1)	925
Fhe-Let-7-P3_5p	GTF2A1	general transcription factor IIA subunit 1(GTF2A1)	1973
Fhe-Let-7-P3_5p	GYS2	glycogen synthase 2(GYS2)	429
Fhe-Let-7-P3_5p	HAND1	heart and neural crest derivatives expressed 1(HAND1)	691
Fhe-Let-7-P3_5p	HDAC9	histone deacetylase 9(HDAC9)	5075
Fhe-Let-7-P3_5p	HOXA5	homeobox A5(HOXA5)	448
Fhe-Let-7-P3_5p	HOXA7	homeobox A7(HOXA7)	309
Fhe-Let-7-P3_5p	HOXA7	homeobox A7(HOXA7)	346
Fhe-Let-7-P3_5p	HOXA7	homeobox A7(HOXA7)	461
Fhe-Let-7-P3_5p	HOXA7	homeobox A7(HOXA7)	479
Fhe-Let-7-P3_5p	HOXA9	homeobox A9(HOXA9)	911
Fhe-Let-7-P3_5p	HOXA9	homeobox A9(HOXA9)	1236
Fhe-Let-7-P3_5p	HOXB6	homeobox B6(HOXB6)	479
Fhe-Let-7-P3_5p	HOXB7	homeobox B7(HOXB7)	228
Fhe-Let-7-P3_5p	HOXC8	homeobox C8(HOXC8)	871
Fhe-Let-7-P3_5p	HOXC8	homeobox C8(HOXC8)	1011
Fhe-Let-7-P3_5p	HP1BP3	heterochromatin protein 1 binding protein 3(HP1BP3)	1709
Fhe-Let-7-P3_5p	IL2	interleukin 2(IL2)	95
Fhe-Let-7-P3_5p	ITGAV	integrin subunit alpha V(ITGAV)	3431
Fhe-Let-7-P3_5p	KCNC2	potassium voltage-gated channel subfamily C member 2(KCNC2)	1316
Fhe-Let-7-P3_5p	KCNC2	potassium voltage-gated channel subfamily C member 2(KCNC2)	1415
Fhe-Let-7-P3_5p	KCNC2	potassium voltage-gated channel subfamily C member 2(KCNC2)	1948
Fhe-Let-7-P3_5p	KCNC2	potassium voltage-gated channel subfamily C member 2(KCNC2)	2047
Fhe-Let-7-P3_5p	KCNJ2	potassium voltage-gated channel subfamily J member 2(KCNJ2)	706
Fhe-Let-7-P3_5p	KCNQ5	potassium voltage-gated channel subfamily Q member 5(KCNQ5)	1109
Fhe-Let-7-P3_5p	KIAA1715	-	6891
Fhe-Let-7-P3_5p	KLHL23	kelch like family member 23(KLHL23)	1605
Fhe-Let-7-P3_5p	LMBRD2	LMBR1 domain containing 2(LMBRD2)	5288
Fhe-Let-7-P3_5p	LRP12	LDL receptor related protein 12(LRP12)	2233
Fhe-Let-7-P3_5p	LRP1B	LDL receptor related protein 1B(LRP1B)	1512
Fhe-Let-7-P3_5p	LRP8	LDL receptor related protein 8(LRP8)	2801
Fhe-Let-7-P3_5p	MAP3K1	mitogen-activated protein kinase kinase kinase 1(MAP3K1)	809
Fhe-Let-7-P3_5p	MAST4	microtubule associated serine/threonine kinase family member 4(MAST4)	640
Fhe-Let-7-P3_5p	MCOLN2	mucolipin 2(MCOLN2)	1148
Fhe-Let-7-P3_5p	NR2C2	nuclear receptor subfamily 2 group C member 2(NR2C2)	6227
Fhe-Let-7-P3_5p	NRAS	neuroblastoma RAS viral oncogene homolog(NRAS)	933
Fhe-Let-7-P3_5p	NTN4	netrin 4(NTN4)	527
Fhe-Let-7-P3_5p	PAPOLG	poly(A) polymerase gamma(PAPOLG)	4149
Fhe-Let-7-P3_5p	PBX1	PBX homeobox 1(PBX1)	3525
Fhe-Let-7-P3_5p	PBX1	PBX homeobox 1(PBX1)	3661
Fhe-Let-7-P3_5p	PDCL	phosducin like(PDCL)	900
Fhe-Let-7-P3_5p	PDGFRA	platelet derived growth factor receptor alpha(PDGFRA)	2052
Fhe-Let-7-P3_5p	PGAP1	post-GPI attachment to proteins 1(PGAP1)	7560
Fhe-Let-7-P3_5p	PHF20	PHD finger protein 20(PHF20)	2472
Fhe-Let-7-P3_5p	PHF20	PHD finger protein 20(PHF20)	4627
Fhe-Let-7-P3_5p	PLAT	plasminogen activator, tissue type(PLAT)	269
Fhe-Let-7-P3_5p	PLD1	phospholipase D1(PLD1)	2525
Fhe-Let-7-P3_5p	PLD1	phospholipase D1(PLD1)	3628
Fhe-Let-7-P3_5p	PLEKHA3	pleckstrin homology domain containing A3(PLEKHA3)	5459
Fhe-Let-7-P3_5p	POLR3D	RNA polymerase III subunit D(POLR3D)	497
Fhe-Let-7-P3_5p	PPL	periplakin(PPL)	1590
Fhe-Let-7-P3_5p	PPP2R2A	protein phosphatase 2 regulatory subunit Balpha(PPP2R2A)	1615
Fhe-Let-7-P3_5p	PRELID2	PRELI domain containing 2(PRELID2)	1130
Fhe-Let-7-P3_5p	PRELID2	PRELI domain containing 2(PRELID2)	1179
Fhe-Let-7-P3_5p	PSMD11	proteasome 26S subunit, non-ATPase 11(PSMD11)	276
Fhe-Let-7-P3_5p	PTPRC	protein tyrosine phosphatase, receptor type C(PTPRC)	178
Fhe-Let-7-P3_5p	PTPRG	protein tyrosine phosphatase, receptor type G(PTPRG)	984
Fhe-Let-7-P3_5p	PURA	purine rich element binding protein A(PURA)	4017
Fhe-Let-7-P3_5p	RAVER2	ribonucleoprotein, PTB binding 2(RAVER2)	1758
Fhe-Let-7-P3_5p	REL	REL proto-oncogene, NF-kB subunit(REL)	7620
Fhe-Let-7-P3_5p	RPP14	ribonuclease P/MRP subunit p14(RPP14)	948
Fhe-Let-7-P3_5p	RPP14	ribonuclease P/MRP subunit p14(RPP14)	1572
Fhe-Let-7-P3_5p	RXFP2	relaxin/insulin like family peptide receptor 2(RXFP2)	39
Fhe-Let-7-P3_5p	SFXN1	sideroflexin 1(SFXN1)	885
Fhe-Let-7-P3_5p	SNRPF	small nuclear ribonucleoprotein polypeptide F(SNRPF)	83
Fhe-Let-7-P3_5p	SOCS2	suppressor of cytokine signaling 2(SOCS2)	1619
Fhe-Let-7-P3_5p	SOX11	SRY-box 11(SOX11)	5735
Fhe-Let-7-P3_5p	SPRED1	sprouty related EVH1 domain containing 1(SPRED1)	3659
Fhe-Let-7-P3_5p	SPTSSA	serine palmitoyltransferase small subunit A(SPTSSA)	995
Fhe-Let-7-P3_5p	SUDS3	SDS3 homolog, SIN3A corepressor complex component(SUDS3)	2771
Fhe-Let-7-P3_5p	TRIM14	tripartite motif containing 14(TRIM14)	2563
Fhe-Let-7-P3_5p	TRPM3	transient receptor potential cation channel subfamily M member 3(TRPM3)	24
Fhe-Let-7-P3_5p	TSPAN12	tetraspanin 12(TSPAN12)	505
Fhe-Let-7-P3_5p	USP31	ubiquitin specific peptidase 31(USP31)	4257
Fhe-Let-7-P3_5p	VSNL1	visinin like 1(VSNL1)	127
Fhe-Let-7-P3_5p	WDR41	WD repeat domain 41(WDR41)	1093
Fhe-Let-7-P3_5p	WIPF2	WAS/WASL interacting protein family member 2(WIPF2)	5898
Fhe-Let-7-P3_5p	ZDHHC21	zinc finger DHHC-type containing 21(ZDHHC21)	650
Fhe-Let-7-P3_5p	ZNF385D	zinc finger protein 385D(ZNF385D)	2765
Fhe-Let-7-P3_5p	ZNF641	zinc finger protein 641(ZNF641)	4799
Fhe-Mir-10-P1_5p	ACTG1	actin gamma 1(ACTG1)	364
Fhe-Mir-10-P1_5p	AGO3	argonaute 3, RISC catalytic component(AGO3)	14843
Fhe-Mir-10-P1_5p	AHSA2	AHA1, activator of heat shock 90kDa protein ATPase homolog 2 (yeast)(AHSA2)	1394
Fhe-Mir-10-P1_5p	ALPL	alkaline phosphatase, liver/bone/kidney(ALPL)	240
Fhe-Mir-10-P1_5p	ALS2	ALS2, alsin Rho guanine nucleotide exchange factor(ALS2)	1263
Fhe-Mir-10-P1_5p	ANK1	ankyrin 1(ANK1)	358
Fhe-Mir-10-P1_5p	ANK1	ankyrin 1(ANK1)	421
Fhe-Mir-10-P1_5p	ARG2	arginase 2(ARG2)	203
Fhe-Mir-10-P1_5p	ARHGEF11	Rho guanine nucleotide exchange factor 11(ARHGEF11)	73
Fhe-Mir-10-P1_5p	ARHGEF12	Rho guanine nucleotide exchange factor 12(ARHGEF12)	2086
Fhe-Mir-10-P1_5p	ARSJ	arylsulfatase family member J(ARSJ)	332
Fhe-Mir-10-P1_5p	ARSJ	arylsulfatase family member J(ARSJ)	419
Fhe-Mir-10-P1_5p	ATCAY	ATCAY, caytaxin(ATCAY)	908
Fhe-Mir-10-P1_5p	ATCAY	ATCAY, caytaxin(ATCAY)	954
Fhe-Mir-10-P1_5p	ATXN2	ataxin 2(ATXN2)	168
Fhe-Mir-10-P1_5p	ATXN7	ataxin 7(ATXN7)	1422
Fhe-Mir-10-P1_5p	ATXN7	ataxin 7(ATXN7)	1514
Fhe-Mir-10-P1_5p	BBX	BBX, HMG-box containing(BBX)	1287
Fhe-Mir-10-P1_5p	BBX	BBX, HMG-box containing(BBX)	1357
Fhe-Mir-10-P1_5p	BCL2L11	BCL2 like 11(BCL2L11)	4118
Fhe-Mir-10-P1_5p	BDNF	brain derived neurotrophic factor(BDNF)	72
Fhe-Mir-10-P1_5p	BEND3	BEN domain containing 3(BEND3)	1448
Fhe-Mir-10-P1_5p	BMP2K	BMP2 inducible kinase(BMP2K)	170
Fhe-Mir-10-P1_5p	C10orf68	-	154
Fhe-Mir-10-P1_5p	CADM1	cell adhesion molecule 1(CADM1)	4846
Fhe-Mir-10-P1_5p	CADM2	cell adhesion molecule 2(CADM2)	7551
Fhe-Mir-10-P1_5p	CAMK2B	calcium/calmodulin dependent protein kinase II beta(CAMK2B)	584
Fhe-Mir-10-P1_5p	CAMK2B	calcium/calmodulin dependent protein kinase II beta(CAMK2B)	1932
Fhe-Mir-10-P1_5p	CCDC142	coiled-coil domain containing 142(CCDC142)	1555
Fhe-Mir-10-P1_5p	CCDC177	coiled-coil domain containing 177(CCDC177)	919
Fhe-Mir-10-P1_5p	CCDC177	coiled-coil domain containing 177(CCDC177)	1652
Fhe-Mir-10-P1_5p	CCDC80	coiled-coil domain containing 80(CCDC80)	7290
Fhe-Mir-10-P1_5p	CCDC88A	coiled-coil domain containing 88A(CCDC88A)	2488
Fhe-Mir-10-P1_5p	CCL22	C-C motif chemokine ligand 22(CCL22)	2280
Fhe-Mir-10-P1_5p	CDC42SE1	CDC42 small effector 1(CDC42SE1)	1486
Fhe-Mir-10-P1_5p	CEP350	centrosomal protein 350(CEP350)	2805
Fhe-Mir-10-P1_5p	COX6B2	cytochrome c oxidase subunit 6B2(COX6B2)	391
Fhe-Mir-10-P1_5p	CREB1	cAMP responsive element binding protein 1(CREB1)	5993
Fhe-Mir-10-P1_5p	CRLF3	cytokine receptor like factor 3(CRLF3)	964
Fhe-Mir-10-P1_5p	CSRNP3	cysteine and serine rich nuclear protein 3(CSRNP3)	5925
Fhe-Mir-10-P1_5p	CSRNP3	cysteine and serine rich nuclear protein 3(CSRNP3)	8700
Fhe-Mir-10-P1_5p	DCDC2B	doublecortin domain containing 2B(DCDC2B)	112
Fhe-Mir-10-P1_5p	DNAJC10	DnaJ heat shock protein family (Hsp40) member C10(DNAJC10)	9417
Fhe-Mir-10-P1_5p	DNAL4	dynein axonemal light chain 4(DNAL4)	272
Fhe-Mir-10-P1_5p	EBF2	early B-cell factor 2(EBF2)	457
Fhe-Mir-10-P1_5p	EBF2	early B-cell factor 2(EBF2)	679
Fhe-Mir-10-P1_5p	ECM2	extracellular matrix protein 2(ECM2)	796
Fhe-Mir-10-P1_5p	ELOVL2	ELOVL fatty acid elongase 2(ELOVL2)	413
Fhe-Mir-10-P1_5p	EPHA10	EPH receptor A10(EPHA10)	2119
Fhe-Mir-10-P1_5p	EPHA5	EPH receptor A5(EPHA5)	1010
Fhe-Mir-10-P1_5p	ERGIC2	ERGIC and golgi 2(ERGIC2)	927
Fhe-Mir-10-P1_5p	ERI3	ERI1 exoribonuclease family member 3(ERI3)	33
Fhe-Mir-10-P1_5p	ESRRG	estrogen related receptor gamma(ESRRG)	1979
Fhe-Mir-10-P1_5p	ETS1	ETS proto-oncogene 1, transcription factor(ETS1)	1510
Fhe-Mir-10-P1_5p	ETS1	ETS proto-oncogene 1, transcription factor(ETS1)	1688
Fhe-Mir-10-P1_5p	FAM118A	family with sequence similarity 118 member A(FAM118A)	1772
Fhe-Mir-10-P1_5p	FBXO28	F-box protein 28(FBXO28)	4275
Fhe-Mir-10-P1_5p	FBXO28	F-box protein 28(FBXO28)	4646
Fhe-Mir-10-P1_5p	FIGN	fidgetin, microtubule severing factor(FIGN)	561
Fhe-Mir-10-P1_5p	FLJ20373	-	788
Fhe-Mir-10-P1_5p	FLT1	fms related tyrosine kinase 1(FLT1)	1411
Fhe-Mir-10-P1_5p	FOXP2	forkhead box P2(FOXP2)	972
Fhe-Mir-10-P1_5p	GABRB2	gamma-aminobutyric acid type A receptor beta2 subunit(GABRB2)	3592
Fhe-Mir-10-P1_5p	GATA6	GATA binding protein 6(GATA6)	606
Fhe-Mir-10-P1_5p	GTF2H1	general transcription factor IIH subunit 1(GTF2H1)	458
Fhe-Mir-10-P1_5p	HCN1	hyperpolarization activated cyclic nucleotide gated potassium channel 1(HCN1)	2340
Fhe-Mir-10-P1_5p	HDAC4	histone deacetylase 4(HDAC4)	2441
Fhe-Mir-10-P1_5p	HMGXB4	HMG-box containing 4(HMGXB4)	1797
Fhe-Mir-10-P1_5p	HOXA3	homeobox A3(HOXA3)	307
Fhe-Mir-10-P1_5p	HOXB3	homeobox B3(HOXB3)	867
Fhe-Mir-10-P1_5p	HSPA4L	heat shock protein family A (Hsp70) member 4 like(HSPA4L)	896
Fhe-Mir-10-P1_5p	IGDCC4	immunoglobulin superfamily DCC subclass member 4(IGDCC4)	2269
Fhe-Mir-10-P1_5p	INO80D	INO80 complex subunit D(INO80D)	6149
Fhe-Mir-10-P1_5p	ITGB8	integrin subunit beta 8(ITGB8)	2836
Fhe-Mir-10-P1_5p	ITSN1	intersectin 1(ITSN1)	253
Fhe-Mir-10-P1_5p	ITSN1	intersectin 1(ITSN1)	737
Fhe-Mir-10-P1_5p	KCNA6	potassium voltage-gated channel subfamily A member 6(KCNA6)	1627
Fhe-Mir-10-P1_5p	KCNH5	potassium voltage-gated channel subfamily H member 5(KCNH5)	805
Fhe-Mir-10-P1_5p	KCNH5	potassium voltage-gated channel subfamily H member 5(KCNH5)	1739
Fhe-Mir-10-P1_5p	KCTD13	potassium channel tetramerization domain containing 13(KCTD13)	382
Fhe-Mir-10-P1_5p	KCTD16	potassium channel tetramerization domain containing 16(KCTD16)	182
Fhe-Mir-10-P1_5p	KIAA1429	KIAA1429(KIAA1429)	630
Fhe-Mir-10-P1_5p	KIAA1549	KIAA1549(KIAA1549)	5324
Fhe-Mir-10-P1_5p	KLF11	Kruppel like factor 11(KLF11)	355
Fhe-Mir-10-P1_5p	KLF7	Kruppel like factor 7(KLF7)	3787
Fhe-Mir-10-P1_5p	KLF7	Kruppel like factor 7(KLF7)	3801
Fhe-Mir-10-P1_5p	KLHDC10	kelch domain containing 10(KLHDC10)	4700
Fhe-Mir-10-P1_5p	KPNA5	karyopherin subunit alpha 5(KPNA5)	1797
Fhe-Mir-10-P1_5p	KPNA5	karyopherin subunit alpha 5(KPNA5)	1886
Fhe-Mir-10-P1_5p	KPNB1	karyopherin subunit beta 1(KPNB1)	1883
Fhe-Mir-10-P1_5p	LARP1B	La ribonucleoprotein domain family member 1B(LARP1B)	919
Fhe-Mir-10-P1_5p	LARP1B	La ribonucleoprotein domain family member 1B(LARP1B)	1419
Fhe-Mir-10-P1_5p	LDB3	LIM domain binding 3(LDB3)	441
Fhe-Mir-10-P1_5p	LENEP	lens epithelial protein(LENEP)	67
Fhe-Mir-10-P1_5p	LHFPL4	lipoma HMGIC fusion partner-like 4(LHFPL4)	1076
Fhe-Mir-10-P1_5p	LPPR5	-	1110
Fhe-Mir-10-P1_5p	LRRC8B	leucine rich repeat containing 8 family member B(LRRC8B)	3326
Fhe-Mir-10-P1_5p	MAP3K7	mitogen-activated protein kinase kinase kinase 7(MAP3K7)	462
Fhe-Mir-10-P1_5p	MAP3K7	mitogen-activated protein kinase kinase kinase 7(MAP3K7)	610
Fhe-Mir-10-P1_5p	MAP4K4	mitogen-activated protein kinase kinase kinase kinase 4(MAP4K4)	2881
Fhe-Mir-10-P1_5p	MAPKBP1	mitogen-activated protein kinase binding protein 1(MAPKBP1)	385
Fhe-Mir-10-P1_5p	MDGA2	MAM domain containing glycosylphosphatidylinositol anchor 2(MDGA2)	444
Fhe-Mir-10-P1_5p	MDM1	Mdm1 nuclear protein(MDM1)	1295
Fhe-Mir-10-P1_5p	MDM1	Mdm1 nuclear protein(MDM1)	2243
Fhe-Mir-10-P1_5p	MTMR6	myotubularin related protein 6(MTMR6)	1834
Fhe-Mir-10-P1_5p	MYL6	myosin light chain 6(MYL6)	194
Fhe-Mir-10-P1_5p	MYL6	myosin light chain 6(MYL6)	239
Fhe-Mir-10-P1_5p	NCOR2	nuclear receptor corepressor 2(NCOR2)	677
Fhe-Mir-10-P1_5p	NKTR	natural killer cell triggering receptor(NKTR)	1589
Fhe-Mir-10-P1_5p	NR4A3	nuclear receptor subfamily 4 group A member 3(NR4A3)	1024
Fhe-Mir-10-P1_5p	NR6A1	nuclear receptor subfamily 6 group A member 1(NR6A1)	2474
Fhe-Mir-10-P1_5p	ONECUT1	one cut homeobox 1(ONECUT1)	5142
Fhe-Mir-10-P1_5p	ONECUT1	one cut homeobox 1(ONECUT1)	5261
Fhe-Mir-10-P1_5p	ONECUT2	one cut homeobox 2(ONECUT2)	14310
Fhe-Mir-10-P1_5p	PAK3	p21 (RAC1) activated kinase 3(PAK3)	6482
Fhe-Mir-10-P1_5p	PAPOLA	poly(A) polymerase alpha(PAPOLA)	645
Fhe-Mir-10-P1_5p	PCDH10	protocadherin 10(PCDH10)	4303
Fhe-Mir-10-P1_5p	PDE12	phosphodiesterase 12(PDE12)	1177
Fhe-Mir-10-P1_5p	PDE12	phosphodiesterase 12(PDE12)	1761
Fhe-Mir-10-P1_5p	PEX5L	peroxisomal biogenesis factor 5 like(PEX5L)	3999
Fhe-Mir-10-P1_5p	PHF17	-	618
Fhe-Mir-10-P1_5p	PLN	phospholamban(PLN)	3135
Fhe-Mir-10-P1_5p	POLH	DNA polymerase eta(POLH)	1562
Fhe-Mir-10-P1_5p	POLH	DNA polymerase eta(POLH)	5682
Fhe-Mir-10-P1_5p	POLH	DNA polymerase eta(POLH)	6509
Fhe-Mir-10-P1_5p	PPM1K	protein phosphatase, Mg2+/Mn2+ dependent 1K(PPM1K)	397
Fhe-Mir-10-P1_5p	PPP1R1A	protein phosphatase 1 regulatory inhibitor subunit 1A(PPP1R1A)	1857
Fhe-Mir-10-P1_5p	PRTG	protogenin(PRTG)	2089
Fhe-Mir-10-P1_5p	PTP4A2	protein tyrosine phosphatase type IVA, member 2(PTP4A2)	1348
Fhe-Mir-10-P1_5p	PTPRQ	protein tyrosine phosphatase, receptor type Q(PTPRQ)	402
Fhe-Mir-10-P1_5p	RB1CC1	RB1 inducible coiled-coil 1(RB1CC1)	1038
Fhe-Mir-10-P1_5p	RBMS3	RNA binding motif single stranded interacting protein 3(RBMS3)	2343
Fhe-Mir-10-P1_5p	RLIM	ring finger protein, LIM domain interacting(RLIM)	2136
Fhe-Mir-10-P1_5p	RNF7	ring finger protein 7(RNF7)	534
Fhe-Mir-10-P1_5p	RNF7	ring finger protein 7(RNF7)	596
Fhe-Mir-10-P1_5p	RORA	RAR related orphan receptor A(RORA)	546
Fhe-Mir-10-P1_5p	RORB	RAR related orphan receptor B(RORB)	2170
Fhe-Mir-10-P1_5p	RPRD1A	regulation of nuclear pre-mRNA domain containing 1A(RPRD1A)	1041
Fhe-Mir-10-P1_5p	RPS6KA5	ribosomal protein S6 kinase A5(RPS6KA5)	3409
Fhe-Mir-10-P1_5p	SDC1	syndecan 1(SDC1)	261
Fhe-Mir-10-P1_5p	SDC1	syndecan 1(SDC1)	757
Fhe-Mir-10-P1_5p	SDPR	serum deprivation response(SDPR)	1265
Fhe-Mir-10-P1_5p	SERTAD2	SERTA domain containing 2(SERTAD2)	2425
Fhe-Mir-10-P1_5p	SETD5	SET domain containing 5(SETD5)	982
Fhe-Mir-10-P1_5p	SHC1	SHC adaptor protein 1(SHC1)	385
Fhe-Mir-10-P1_5p	SKA1	spindle and kinetochore associated complex subunit 1(SKA1)	35
Fhe-Mir-10-P1_5p	SLC5A3	solute carrier family 5 member 3(SLC5A3)	1413
Fhe-Mir-10-P1_5p	SLC7A11	solute carrier family 7 member 11(SLC7A11)	5594
Fhe-Mir-10-P1_5p	SMAP1	small ArfGAP 1(SMAP1)	696
Fhe-Mir-10-P1_5p	SMAP1	small ArfGAP 1(SMAP1)	796
Fhe-Mir-10-P1_5p	SMURF1	SMAD specific E3 ubiquitin protein ligase 1(SMURF1)	1370
Fhe-Mir-10-P1_5p	SOBP	sine oculis binding protein homolog(SOBP)	23
Fhe-Mir-10-P1_5p	SOBP	sine oculis binding protein homolog(SOBP)	1149
Fhe-Mir-10-P1_5p	SSPN	sarcospan(SSPN)	2148
Fhe-Mir-10-P1_5p	TAF12	TATA-box binding protein associated factor 12(TAF12)	452
Fhe-Mir-10-P1_5p	TBX5	T-box 5(TBX5)	1424
Fhe-Mir-10-P1_5p	TFAP2C	transcription factor AP-2 gamma(TFAP2C)	1023
Fhe-Mir-10-P1_5p	TFRC	transferrin receptor(TFRC)	165
Fhe-Mir-10-P1_5p	TFRC	transferrin receptor(TFRC)	2201
Fhe-Mir-10-P1_5p	TGFBR1	transforming growth factor beta receptor 1(TGFBR1)	3071
Fhe-Mir-10-P1_5p	THY1	Thy-1 cell surface antigen(THY1)	1851
Fhe-Mir-10-P1_5p	TIA1	TIA1 cytotoxic granule associated RNA binding protein(TIA1)	2082
Fhe-Mir-10-P1_5p	TIAM1	T-cell lymphoma invasion and metastasis 1(TIAM1)	1170
Fhe-Mir-10-P1_5p	TMEM132B	transmembrane protein 132B(TMEM132B)	4293
Fhe-Mir-10-P1_5p	TMEM167B	transmembrane protein 167B(TMEM167B)	1719
Fhe-Mir-10-P1_5p	TMOD1	tropomodulin 1(TMOD1)	1372
Fhe-Mir-10-P1_5p	TNRC6B	trinucleotide repeat containing 6B(TNRC6B)	7997
Fhe-Mir-10-P1_5p	TRIM2	tripartite motif containing 2(TRIM2)	3190
Fhe-Mir-10-P1_5p	TTC13	tetratricopeptide repeat domain 13(TTC13)	752
Fhe-Mir-10-P1_5p	UBXN7	UBX domain protein 7(UBXN7)	2141
Fhe-Mir-10-P1_5p	VWC2L	von Willebrand factor C domain containing protein 2-like(VWC2L)	1255
Fhe-Mir-10-P1_5p	VWC2L	von Willebrand factor C domain containing protein 2-like(VWC2L)	1374
Fhe-Mir-10-P1_5p	WNT9B	Wnt family member 9B(WNT9B)	2354
Fhe-Mir-10-P1_5p	WWC2	WW and C2 domain containing 2(WWC2)	2405
Fhe-Mir-10-P1_5p	XKR7	XK related 7(XKR7)	1862
Fhe-Mir-10-P1_5p	XPO4	exportin 4(XPO4)	6220
Fhe-Mir-10-P1_5p	XRN1	5'-3' exoribonuclease 1(XRN1)	767
Fhe-Mir-10-P1_5p	ZBTB16	zinc finger and BTB domain containing 16(ZBTB16)	4438
Fhe-Mir-10-P1_5p	ZBTB8B	zinc finger and BTB domain containing 8B(ZBTB8B)	7453
Fhe-Mir-10-P1_5p	ZC2HC1C	zinc finger C2HC-type containing 1C(ZC2HC1C)	871
Fhe-Mir-10-P1_5p	ZC2HC1C	zinc finger C2HC-type containing 1C(ZC2HC1C)	899
Fhe-Mir-10-P1_5p	ZC3H12B	zinc finger CCCH-type containing 12B(ZC3H12B)	2422
Fhe-Mir-10-P1_5p	ZNF202	zinc finger protein 202(ZNF202)	1413
Fhe-Mir-10-P1_5p	ZNF367	zinc finger protein 367(ZNF367)	239
Fhe-Mir-10-P1_5p	ZNF793	zinc finger protein 793(ZNF793)	2907
Fhe-Mir-10-P2a_5p	ABCC12	ATP binding cassette subfamily C member 12(ABCC12)	261
Fhe-Mir-10-P2a_5p	ABCC12	ATP binding cassette subfamily C member 12(ABCC12)	1321
Fhe-Mir-10-P2a_5p	ABCC5	ATP binding cassette subfamily C member 5(ABCC5)	245
Fhe-Mir-10-P2a_5p	ABHD6	abhydrolase domain containing 6(ABHD6)	79
Fhe-Mir-10-P2a_5p	ABL2	ABL proto-oncogene 2, non-receptor tyrosine kinase(ABL2)	1344
Fhe-Mir-10-P2a_5p	ABLIM3	actin binding LIM protein family member 3(ABLIM3)	403
Fhe-Mir-10-P2a_5p	ABLIM3	actin binding LIM protein family member 3(ABLIM3)	1574
Fhe-Mir-10-P2a_5p	ABTB1	ankyrin repeat and BTB domain containing 1(ABTB1)	248
Fhe-Mir-10-P2a_5p	ACACB	acetyl-CoA carboxylase beta(ACACB)	1347
Fhe-Mir-10-P2a_5p	ACACB	acetyl-CoA carboxylase beta(ACACB)	2230
Fhe-Mir-10-P2a_5p	ACER2	alkaline ceramidase 2(ACER2)	1506
Fhe-Mir-10-P2a_5p	ACHE	acetylcholinesterase (Cartwright blood group)(ACHE)	80
Fhe-Mir-10-P2a_5p	ACHE	acetylcholinesterase (Cartwright blood group)(ACHE)	173
Fhe-Mir-10-P2a_5p	ACVR1C	activin A receptor type 1C(ACVR1C)	1972
Fhe-Mir-10-P2a_5p	ADAM9	ADAM metallopeptidase domain 9(ADAM9)	36
Fhe-Mir-10-P2a_5p	ADPRH	ADP-ribosylarginine hydrolase(ADPRH)	107
Fhe-Mir-10-P2a_5p	ADRBK1	-	682
Fhe-Mir-10-P2a_5p	AGTRAP	angiotensin II receptor associated protein(AGTRAP)	26
Fhe-Mir-10-P2a_5p	AGTRAP	angiotensin II receptor associated protein(AGTRAP)	120
Fhe-Mir-10-P2a_5p	AGTRAP	angiotensin II receptor associated protein(AGTRAP)	208
Fhe-Mir-10-P2a_5p	AIFM1	apoptosis inducing factor, mitochondria associated 1(AIFM1)	937
Fhe-Mir-10-P2a_5p	AKT1S1	AKT1 substrate 1(AKT1S1)	599
Fhe-Mir-10-P2a_5p	ALDH4A1	aldehyde dehydrogenase 4 family member A1(ALDH4A1)	297
Fhe-Mir-10-P2a_5p	ALPK3	alpha kinase 3(ALPK3)	456
Fhe-Mir-10-P2a_5p	AMIGO2	adhesion molecule with Ig like domain 2(AMIGO2)	1439
Fhe-Mir-10-P2a_5p	ANAPC16	anaphase promoting complex subunit 16(ANAPC16)	745
Fhe-Mir-10-P2a_5p	ANKH	ANKH inorganic pyrophosphate transport regulator(ANKH)	3183
Fhe-Mir-10-P2a_5p	ANKRD29	ankyrin repeat domain 29(ANKRD29)	185
Fhe-Mir-10-P2a_5p	ANKRD33B	ankyrin repeat domain 33B(ANKRD33B)	4293
Fhe-Mir-10-P2a_5p	ANKRD50	ankyrin repeat domain 50(ANKRD50)	830
Fhe-Mir-10-P2a_5p	ANO3	anoctamin 3(ANO3)	260
Fhe-Mir-10-P2a_5p	ANPEP	alanyl aminopeptidase, membrane(ANPEP)	275
Fhe-Mir-10-P2a_5p	API5	apoptosis inhibitor 5(API5)	311
Fhe-Mir-10-P2a_5p	APOC4	apolipoprotein C4(APOC4)	935
Fhe-Mir-10-P2a_5p	AREL1	apoptosis resistant E3 ubiquitin protein ligase 1(AREL1)	1663
Fhe-Mir-10-P2a_5p	ARID3A	AT-rich interaction domain 3A(ARID3A)	1446
Fhe-Mir-10-P2a_5p	ARID3B	AT-rich interaction domain 3B(ARID3B)	1179
Fhe-Mir-10-P2a_5p	ASB13	ankyrin repeat and SOCS box containing 13(ASB13)	615
Fhe-Mir-10-P2a_5p	ASIC1	acid sensing ion channel subunit 1(ASIC1)	751
Fhe-Mir-10-P2a_5p	ASPHD1	aspartate beta-hydroxylase domain containing 1(ASPHD1)	52
Fhe-Mir-10-P2a_5p	ASTN2	astrotactin 2(ASTN2)	497
Fhe-Mir-10-P2a_5p	ATG2A	autophagy related 2A(ATG2A)	2282
Fhe-Mir-10-P2a_5p	ATOX1	antioxidant 1 copper chaperone(ATOX1)	235
Fhe-Mir-10-P2a_5p	ATP5S	ATP synthase, H+ transporting, mitochondrial Fo complex subunit s (factor B)(ATP5S)	3390
Fhe-Mir-10-P2a_5p	ATP5S	ATP synthase, H+ transporting, mitochondrial Fo complex subunit s (factor B)(ATP5S)	3482
Fhe-Mir-10-P2a_5p	ATXN1	ataxin 1(ATXN1)	4104
Fhe-Mir-10-P2a_5p	ATXN7	ataxin 7(ATXN7)	1528
Fhe-Mir-10-P2a_5p	ATXN7	ataxin 7(ATXN7)	1620
Fhe-Mir-10-P2a_5p	B4GALNT3	beta-1,4-N-acetyl-galactosaminyltransferase 3(B4GALNT3)	1199
Fhe-Mir-10-P2a_5p	BAK1	BCL2 antagonist/killer 1(BAK1)	637
Fhe-Mir-10-P2a_5p	BAK1	BCL2 antagonist/killer 1(BAK1)	831
Fhe-Mir-10-P2a_5p	BAP1	BRCA1 associated protein 1(BAP1)	588
Fhe-Mir-10-P2a_5p	BAZ2A	bromodomain adjacent to zinc finger domain 2A(BAZ2A)	870
Fhe-Mir-10-P2a_5p	BCAN	brevican(BCAN)	350
Fhe-Mir-10-P2a_5p	BCL2	BCL2, apoptosis regulator(BCL2)	2426
Fhe-Mir-10-P2a_5p	BMF	Bcl2 modifying factor(BMF)	634
Fhe-Mir-10-P2a_5p	BMF	Bcl2 modifying factor(BMF)	638
Fhe-Mir-10-P2a_5p	BMPR1B	bone morphogenetic protein receptor type 1B(BMPR1B)	148
Fhe-Mir-10-P2a_5p	BNIP2	BCL2 interacting protein 2(BNIP2)	3510
Fhe-Mir-10-P2a_5p	C10orf54	chromosome 10 open reading frame 54(C10orf54)	3191
Fhe-Mir-10-P2a_5p	C11orf30	-	120
Fhe-Mir-10-P2a_5p	C11orf57	chromosome 11 open reading frame 57(C11orf57)	928
Fhe-Mir-10-P2a_5p	C15orf39	chromosome 15 open reading frame 39(C15orf39)	819
Fhe-Mir-10-P2a_5p	C15orf39	chromosome 15 open reading frame 39(C15orf39)	1198
Fhe-Mir-10-P2a_5p	C19orf38	chromosome 19 open reading frame 38(C19orf38)	98
Fhe-Mir-10-P2a_5p	C19orf54	chromosome 19 open reading frame 54(C19orf54)	515
Fhe-Mir-10-P2a_5p	C19orf54	chromosome 19 open reading frame 54(C19orf54)	859
Fhe-Mir-10-P2a_5p	C1orf131	chromosome 1 open reading frame 131(C1orf131)	906
Fhe-Mir-10-P2a_5p	C1orf210	chromosome 1 open reading frame 210(C1orf210)	87
Fhe-Mir-10-P2a_5p	C22orf46	chromosome 22 open reading frame 46(C22orf46)	1041
Fhe-Mir-10-P2a_5p	C2orf43	-	221
Fhe-Mir-10-P2a_5p	C2orf43	-	463
Fhe-Mir-10-P2a_5p	C3orf62	chromosome 3 open reading frame 62(C3orf62)	853
Fhe-Mir-10-P2a_5p	C6orf47	chromosome 6 open reading frame 47(C6orf47)	92
Fhe-Mir-10-P2a_5p	CACNB3	calcium voltage-gated channel auxiliary subunit beta 3(CACNB3)	345
Fhe-Mir-10-P2a_5p	CAPZA2	capping actin protein of muscle Z-line alpha subunit 2(CAPZA2)	2458
Fhe-Mir-10-P2a_5p	CASP2	caspase 2(CASP2)	107
Fhe-Mir-10-P2a_5p	CCBE1	collagen and calcium binding EGF domains 1(CCBE1)	4566
Fhe-Mir-10-P2a_5p	CCDC126	coiled-coil domain containing 126(CCDC126)	1566
Fhe-Mir-10-P2a_5p	CCDC142	coiled-coil domain containing 142(CCDC142)	902
Fhe-Mir-10-P2a_5p	CCDC47	coiled-coil domain containing 47(CCDC47)	550
Fhe-Mir-10-P2a_5p	CCNC	cyclin C(CCNC)	511
Fhe-Mir-10-P2a_5p	CCNC	cyclin C(CCNC)	609
Fhe-Mir-10-P2a_5p	CCNJ	cyclin J(CCNJ)	721
Fhe-Mir-10-P2a_5p	CCR2	C-C motif chemokine receptor 2(CCR2)	176
Fhe-Mir-10-P2a_5p	CD300LB	CD300 molecule like family member b(CD300LB)	170
Fhe-Mir-10-P2a_5p	CD34	CD34 molecule(CD34)	261
Fhe-Mir-10-P2a_5p	CDC20B	cell division cycle 20B(CDC20B)	584
Fhe-Mir-10-P2a_5p	CDC20B	cell division cycle 20B(CDC20B)	1111
Fhe-Mir-10-P2a_5p	CDC42BPG	CDC42 binding protein kinase gamma(CDC42BPG)	113
Fhe-Mir-10-P2a_5p	CDC42SE1	CDC42 small effector 1(CDC42SE1)	1597
Fhe-Mir-10-P2a_5p	CDH5	cadherin 5(CDH5)	1087
Fhe-Mir-10-P2a_5p	CDK19	cyclin dependent kinase 19(CDK19)	570
Fhe-Mir-10-P2a_5p	CDR2L	cerebellar degeneration related protein 2 like(CDR2L)	895
Fhe-Mir-10-P2a_5p	CEBPA	CCAAT/enhancer binding protein alpha(CEBPA)	448
Fhe-Mir-10-P2a_5p	CEP128	centrosomal protein 128(CEP128)	407
Fhe-Mir-10-P2a_5p	CEP68	centrosomal protein 68(CEP68)	1606
Fhe-Mir-10-P2a_5p	CGN	cingulin(CGN)	373
Fhe-Mir-10-P2a_5p	CGREF1	cell growth regulator with EF-hand domain 1(CGREF1)	148
Fhe-Mir-10-P2a_5p	CHTF8	chromosome transmission fidelity factor 8(CHTF8)	331
Fhe-Mir-10-P2a_5p	CHTF8	chromosome transmission fidelity factor 8(CHTF8)	1902
Fhe-Mir-10-P2a_5p	CLDN19	claudin 19(CLDN19)	2715
Fhe-Mir-10-P2a_5p	CLDN8	claudin 8(CLDN8)	225
Fhe-Mir-10-P2a_5p	CLDN8	claudin 8(CLDN8)	449
Fhe-Mir-10-P2a_5p	CLEC16A	C-type lectin domain family 16 member A(CLEC16A)	264
Fhe-Mir-10-P2a_5p	CLIC5	chloride intracellular channel 5(CLIC5)	2679
Fhe-Mir-10-P2a_5p	CNIH2	cornichon family AMPA receptor auxiliary protein 2(CNIH2)	31
Fhe-Mir-10-P2a_5p	CNKSR3	CNKSR family member 3(CNKSR3)	11891
Fhe-Mir-10-P2a_5p	CNTNAP2	contactin associated protein-like 2(CNTNAP2)	2862
Fhe-Mir-10-P2a_5p	CNTNAP3	contactin associated protein-like 3(CNTNAP3)	905
Fhe-Mir-10-P2a_5p	COL4A3	collagen type IV alpha 3 chain(COL4A3)	380
Fhe-Mir-10-P2a_5p	CORO2A	coronin 2A(CORO2A)	32
Fhe-Mir-10-P2a_5p	CPSF6	cleavage and polyadenylation specific factor 6(CPSF6)	471
Fhe-Mir-10-P2a_5p	CPSF6	cleavage and polyadenylation specific factor 6(CPSF6)	478
Fhe-Mir-10-P2a_5p	CRAMP1L	-	2822
Fhe-Mir-10-P2a_5p	CRB2	crumbs 2, cell polarity complex component(CRB2)	175
Fhe-Mir-10-P2a_5p	CYFIP2	cytoplasmic FMR1 interacting protein 2(CYFIP2)	590
Fhe-Mir-10-P2a_5p	CYFIP2	cytoplasmic FMR1 interacting protein 2(CYFIP2)	1552
Fhe-Mir-10-P2a_5p	CYP24A1	cytochrome P450 family 24 subfamily A member 1(CYP24A1)	47
Fhe-Mir-10-P2a_5p	CYSLTR2	cysteinyl leukotriene receptor 2(CYSLTR2)	457
Fhe-Mir-10-P2a_5p	CYTH1	cytohesin 1(CYTH1)	1139
Fhe-Mir-10-P2a_5p	CYTH1	cytohesin 1(CYTH1)	1292
Fhe-Mir-10-P2a_5p	DAAM1	dishevelled associated activator of morphogenesis 1(DAAM1)	1169
Fhe-Mir-10-P2a_5p	DHX33	DEAH-box helicase 33(DHX33)	2545
Fhe-Mir-10-P2a_5p	DIRAS1	DIRAS family GTPase 1(DIRAS1)	2330
Fhe-Mir-10-P2a_5p	DMKN	dermokine(DMKN)	372
Fhe-Mir-10-P2a_5p	DMKN	dermokine(DMKN)	407
Fhe-Mir-10-P2a_5p	DNAJB2	DnaJ heat shock protein family (Hsp40) member B2(DNAJB2)	900
Fhe-Mir-10-P2a_5p	DOCK11	dedicator of cytokinesis 11(DOCK11)	2643
Fhe-Mir-10-P2a_5p	DOK1	docking protein 1(DOK1)	659
Fhe-Mir-10-P2a_5p	DOK6	docking protein 6(DOK6)	1817
Fhe-Mir-10-P2a_5p	DPF2	double PHD fingers 2(DPF2)	195
Fhe-Mir-10-P2a_5p	DPH2	DPH2 homolog(DPH2)	795
Fhe-Mir-10-P2a_5p	DRAM2	DNA damage regulated autophagy modulator 2(DRAM2)	43
Fhe-Mir-10-P2a_5p	DTX4	deltex E3 ubiquitin ligase 4(DTX4)	806
Fhe-Mir-10-P2a_5p	DUS1L	dihydrouridine synthase 1 like(DUS1L)	79
Fhe-Mir-10-P2a_5p	DYRK2	dual specificity tyrosine phosphorylation regulated kinase 2(DYRK2)	6267
Fhe-Mir-10-P2a_5p	E2F3	E2F transcription factor 3(E2F3)	1192
Fhe-Mir-10-P2a_5p	EAF1	ELL associated factor 1(EAF1)	1704
Fhe-Mir-10-P2a_5p	EBF4	early B-cell factor 4(EBF4)	391
Fhe-Mir-10-P2a_5p	EDA	ectodysplasin A(EDA)	2492
Fhe-Mir-10-P2a_5p	EIF2B5	eukaryotic translation initiation factor 2B subunit epsilon(EIF2B5)	302
Fhe-Mir-10-P2a_5p	EIF4E2	eukaryotic translation initiation factor 4E family member 2(EIF4E2)	541
Fhe-Mir-10-P2a_5p	ELAC2	elaC ribonuclease Z 2(ELAC2)	1181
Fhe-Mir-10-P2a_5p	ELL	elongation factor for RNA polymerase II(ELL)	965
Fhe-Mir-10-P2a_5p	ELMSAN1	ELM2 and Myb/SANT domain containing 1(ELMSAN1)	1602
Fhe-Mir-10-P2a_5p	EMB	embigin(EMB)	4926
Fhe-Mir-10-P2a_5p	ENPEP	glutamyl aminopeptidase(ENPEP)	209
Fhe-Mir-10-P2a_5p	ENPP1	ectonucleotide pyrophosphatase/phosphodiesterase 1(ENPP1)	142
Fhe-Mir-10-P2a_5p	EPN2	epsin 2(EPN2)	1442
Fhe-Mir-10-P2a_5p	ERBB2	erb-b2 receptor tyrosine kinase 2(ERBB2)	44
Fhe-Mir-10-P2a_5p	ERBB2	erb-b2 receptor tyrosine kinase 2(ERBB2)	391
Fhe-Mir-10-P2a_5p	ERBB3	erb-b2 receptor tyrosine kinase 3(ERBB3)	26
Fhe-Mir-10-P2a_5p	ESRRA	estrogen related receptor alpha(ESRRA)	319
Fhe-Mir-10-P2a_5p	ETS1	ETS proto-oncogene 1, transcription factor(ETS1)	2137
Fhe-Mir-10-P2a_5p	ETS1	ETS proto-oncogene 1, transcription factor(ETS1)	2315
Fhe-Mir-10-P2a_5p	ETV3	ETS variant 3(ETV3)	504
Fhe-Mir-10-P2a_5p	EVA1A	eva-1 homolog A, regulator of programmed cell death(EVA1A)	544
Fhe-Mir-10-P2a_5p	FADS2	fatty acid desaturase 2(FADS2)	795
Fhe-Mir-10-P2a_5p	FAM129B	family with sequence similarity 129 member B(FAM129B)	1334
Fhe-Mir-10-P2a_5p	FAM134A	family with sequence similarity 134 member A(FAM134A)	361
Fhe-Mir-10-P2a_5p	FAM169B	family with sequence similarity 169 member B(FAM169B)	2018
Fhe-Mir-10-P2a_5p	FAM174B	family with sequence similarity 174 member B(FAM174B)	394
Fhe-Mir-10-P2a_5p	FAM174B	family with sequence similarity 174 member B(FAM174B)	680
Fhe-Mir-10-P2a_5p	FAM213A	family with sequence similarity 213 member A(FAM213A)	26
Fhe-Mir-10-P2a_5p	FAM83F	family with sequence similarity 83 member F(FAM83F)	145
Fhe-Mir-10-P2a_5p	FAT4	FAT atypical cadherin 4(FAT4)	1031
Fhe-Mir-10-P2a_5p	FBXL20	F-box and leucine rich repeat protein 20(FBXL20)	1324
Fhe-Mir-10-P2a_5p	FBXO42	F-box protein 42(FBXO42)	3668
Fhe-Mir-10-P2a_5p	FBXW4	F-box and WD repeat domain containing 4(FBXW4)	50
Fhe-Mir-10-P2a_5p	FLOT2	flotillin 2(FLOT2)	720
Fhe-Mir-10-P2a_5p	FNDC3B	fibronectin type III domain containing 3B(FNDC3B)	1459
Fhe-Mir-10-P2a_5p	FOSL2	FOS like 2, AP-1 transcription factor subunit(FOSL2)	11401
Fhe-Mir-10-P2a_5p	FOXD2	forkhead box D2(FOXD2)	81
Fhe-Mir-10-P2a_5p	FOXK2	forkhead box K2(FOXK2)	2686
Fhe-Mir-10-P2a_5p	FRMD5	FERM domain containing 5(FRMD5)	695
Fhe-Mir-10-P2a_5p	FRMD5	FERM domain containing 5(FRMD5)	1432
Fhe-Mir-10-P2a_5p	FRMD5	FERM domain containing 5(FRMD5)	1439
Fhe-Mir-10-P2a_5p	FUT4	fucosyltransferase 4(FUT4)	4077
Fhe-Mir-10-P2a_5p	G3BP1	G3BP stress granule assembly factor 1(G3BP1)	5830
Fhe-Mir-10-P2a_5p	GALNT14	polypeptide N-acetylgalactosaminyltransferase 14(GALNT14)	156
Fhe-Mir-10-P2a_5p	GCNT1	glucosaminyl (N-acetyl) transferase 1, core 2(GCNT1)	332
Fhe-Mir-10-P2a_5p	GCNT1	glucosaminyl (N-acetyl) transferase 1, core 2(GCNT1)	565
Fhe-Mir-10-P2a_5p	GDPD5	glycerophosphodiester phosphodiesterase domain containing 5(GDPD5)	1226
Fhe-Mir-10-P2a_5p	GFOD1	glucose-fructose oxidoreductase domain containing 1(GFOD1)	4274
Fhe-Mir-10-P2a_5p	GGA2	golgi associated, gamma adaptin ear containing, ARF binding protein 2(GGA2)	449
Fhe-Mir-10-P2a_5p	GLIPR1	GLI pathogenesis related 1(GLIPR1)	2436
Fhe-Mir-10-P2a_5p	GLIS2	GLIS family zinc finger 2(GLIS2)	835
Fhe-Mir-10-P2a_5p	GLTP	glycolipid transfer protein(GLTP)	1329
Fhe-Mir-10-P2a_5p	GNAL	G protein subunit alpha L(GNAL)	1100
Fhe-Mir-10-P2a_5p	GP2	glycoprotein 2(GP2)	614
Fhe-Mir-10-P2a_5p	GPATCH2L	G-patch domain containing 2 like(GPATCH2L)	8199
Fhe-Mir-10-P2a_5p	GRB10	growth factor receptor bound protein 10(GRB10)	2709
Fhe-Mir-10-P2a_5p	GRHL1	grainyhead like transcription factor 1(GRHL1)	1338
Fhe-Mir-10-P2a_5p	GRID1	glutamate ionotropic receptor delta type subunit 1(GRID1)	838
Fhe-Mir-10-P2a_5p	GRWD1	glutamate rich WD repeat containing 1(GRWD1)	1150
Fhe-Mir-10-P2a_5p	GTPBP2	GTP binding protein 2(GTPBP2)	1020
Fhe-Mir-10-P2a_5p	HCN3	hyperpolarization activated cyclic nucleotide gated potassium channel 3(HCN3)	1197
Fhe-Mir-10-P2a_5p	HCN4	hyperpolarization activated cyclic nucleotide gated potassium channel 4(HCN4)	759
Fhe-Mir-10-P2a_5p	HDDC3	HD domain containing 3(HDDC3)	287
Fhe-Mir-10-P2a_5p	HDDC3	HD domain containing 3(HDDC3)	555
Fhe-Mir-10-P2a_5p	HDDC3	HD domain containing 3(HDDC3)	693
Fhe-Mir-10-P2a_5p	HIF1AN	hypoxia inducible factor 1 alpha subunit inhibitor(HIF1AN)	10492
Fhe-Mir-10-P2a_5p	HINFP	histone H4 transcription factor(HINFP)	486
Fhe-Mir-10-P2a_5p	HINFP	histone H4 transcription factor(HINFP)	842
Fhe-Mir-10-P2a_5p	HK2	hexokinase 2(HK2)	1377
Fhe-Mir-10-P2a_5p	HNRNPD	heterogeneous nuclear ribonucleoprotein D(HNRNPD)	1099
Fhe-Mir-10-P2a_5p	HOMEZ	homeobox and leucine zipper encoding(HOMEZ)	1038
Fhe-Mir-10-P2a_5p	HOXB3	homeobox B3(HOXB3)	640
Fhe-Mir-10-P2a_5p	HOXD9	homeobox D9(HOXD9)	523
Fhe-Mir-10-P2a_5p	HS1BP3	HCLS1 binding protein 3(HS1BP3)	897
Fhe-Mir-10-P2a_5p	HS6ST3	heparan sulfate 6-O-sulfotransferase 3(HS6ST3)	2887
Fhe-Mir-10-P2a_5p	IBA57	IBA57 homolog, iron-sulfur cluster assembly(IBA57)	6598
Fhe-Mir-10-P2a_5p	IER3IP1	immediate early response 3 interacting protein 1(IER3IP1)	343
Fhe-Mir-10-P2a_5p	INO80D	INO80 complex subunit D(INO80D)	5504
Fhe-Mir-10-P2a_5p	INTS7	integrator complex subunit 7(INTS7)	1140
Fhe-Mir-10-P2a_5p	IRF4	interferon regulatory factor 4(IRF4)	599
Fhe-Mir-10-P2a_5p	IST1	IST1, ESCRT-III associated factor(IST1)	658
Fhe-Mir-10-P2a_5p	IST1	IST1, ESCRT-III associated factor(IST1)	672
Fhe-Mir-10-P2a_5p	ITGA8	integrin subunit alpha 8(ITGA8)	507
Fhe-Mir-10-P2a_5p	ITGA9	integrin subunit alpha 9(ITGA9)	1218
Fhe-Mir-10-P2a_5p	ITPK1	inositol-tetrakisphosphate 1-kinase(ITPK1)	1407
Fhe-Mir-10-P2a_5p	ITPK1	inositol-tetrakisphosphate 1-kinase(ITPK1)	2312
Fhe-Mir-10-P2a_5p	ITPK1	inositol-tetrakisphosphate 1-kinase(ITPK1)	4485
Fhe-Mir-10-P2a_5p	KBTBD4	kelch repeat and BTB domain containing 4(KBTBD4)	295
Fhe-Mir-10-P2a_5p	KCNA1	potassium voltage-gated channel subfamily A member 1(KCNA1)	1280
Fhe-Mir-10-P2a_5p	KCNC3	potassium voltage-gated channel subfamily C member 3(KCNC3)	2547
Fhe-Mir-10-P2a_5p	KCNC3	potassium voltage-gated channel subfamily C member 3(KCNC3)	2818
Fhe-Mir-10-P2a_5p	KCNIP3	potassium voltage-gated channel interacting protein 3(KCNIP3)	1733
Fhe-Mir-10-P2a_5p	KCNJ6	potassium voltage-gated channel subfamily J member 6(KCNJ6)	16188
Fhe-Mir-10-P2a_5p	KCNK10	potassium two pore domain channel subfamily K member 10(KCNK10)	2350
Fhe-Mir-10-P2a_5p	KCTD15	potassium channel tetramerization domain containing 15(KCTD15)	557
Fhe-Mir-10-P2a_5p	KDM4B	lysine demethylase 4B(KDM4B)	182
Fhe-Mir-10-P2a_5p	KIAA1244	-	998
Fhe-Mir-10-P2a_5p	KIAA1244	-	5327
Fhe-Mir-10-P2a_5p	KIAA1522	KIAA1522(KIAA1522)	55
Fhe-Mir-10-P2a_5p	KIAA1841	KIAA1841(KIAA1841)	927
Fhe-Mir-10-P2a_5p	KIAA1841	KIAA1841(KIAA1841)	989
Fhe-Mir-10-P2a_5p	KIF18B	kinesin family member 18B(KIF18B)	112
Fhe-Mir-10-P2a_5p	KIF1B	kinesin family member 1B(KIF1B)	683
Fhe-Mir-10-P2a_5p	KIF1B	kinesin family member 1B(KIF1B)	2498
Fhe-Mir-10-P2a_5p	KLF13	Kruppel like factor 13(KLF13)	254
Fhe-Mir-10-P2a_5p	KLHL24	kelch like family member 24(KLHL24)	3203
Fhe-Mir-10-P2a_5p	KLHL31	kelch like family member 31(KLHL31)	3493
Fhe-Mir-10-P2a_5p	KLHL6	kelch like family member 6(KLHL6)	3897
Fhe-Mir-10-P2a_5p	KNCN	kinocilin(KNCN)	544
Fhe-Mir-10-P2a_5p	KPNA6	karyopherin subunit alpha 6(KPNA6)	3309
Fhe-Mir-10-P2a_5p	KSR2	kinase suppressor of ras 2(KSR2)	10209
Fhe-Mir-10-P2a_5p	LACTB	lactamase beta(LACTB)	188
Fhe-Mir-10-P2a_5p	LBH	limb bud and heart development(LBH)	2330
Fhe-Mir-10-P2a_5p	LBH	limb bud and heart development(LBH)	2493
Fhe-Mir-10-P2a_5p	LCLAT1	lysocardiolipin acyltransferase 1(LCLAT1)	649
Fhe-Mir-10-P2a_5p	LEP	leptin(LEP)	1713
Fhe-Mir-10-P2a_5p	LFNG	LFNG O-fucosylpeptide 3-beta-N-acetylglucosaminyltransferase(LFNG)	1155
Fhe-Mir-10-P2a_5p	LHX9	LIM homeobox 9(LHX9)	2662
Fhe-Mir-10-P2a_5p	LIMK2	LIM domain kinase 2(LIMK2)	1671
Fhe-Mir-10-P2a_5p	LIN28A	lin-28 homolog A(LIN28A)	808
Fhe-Mir-10-P2a_5p	LIN28B	lin-28 homolog B(LIN28B)	2355
Fhe-Mir-10-P2a_5p	LIPA	lipase A, lysosomal acid type(LIPA)	971
Fhe-Mir-10-P2a_5p	LNPEP	leucyl and cystinyl aminopeptidase(LNPEP)	5198
Fhe-Mir-10-P2a_5p	LONRF3	LON peptidase N-terminal domain and ring finger 3(LONRF3)	2061
Fhe-Mir-10-P2a_5p	LOXL1	lysyl oxidase like 1(LOXL1)	132
Fhe-Mir-10-P2a_5p	LRFN2	leucine rich repeat and fibronectin type III domain containing 2(LRFN2)	199
Fhe-Mir-10-P2a_5p	LRP4	LDL receptor related protein 4(LRP4)	1119
Fhe-Mir-10-P2a_5p	LRRC10B	leucine rich repeat containing 10B(LRRC10B)	1045
Fhe-Mir-10-P2a_5p	LRRC8B	leucine rich repeat containing 8 family member B(LRRC8B)	2156
Fhe-Mir-10-P2a_5p	LZTS1	leucine zipper tumor suppressor 1(LZTS1)	1384
Fhe-Mir-10-P2a_5p	M6PR	mannose-6-phosphate receptor, cation dependent(M6PR)	1046
Fhe-Mir-10-P2a_5p	MAF	MAF bZIP transcription factor(MAF)	2075
Fhe-Mir-10-P2a_5p	MAN1B1	mannosidase alpha class 1B member 1(MAN1B1)	477
Fhe-Mir-10-P2a_5p	MAP3K11	mitogen-activated protein kinase kinase kinase 11(MAP3K11)	278
Fhe-Mir-10-P2a_5p	MAP3K13	mitogen-activated protein kinase kinase kinase 13(MAP3K13)	4101
Fhe-Mir-10-P2a_5p	MAP3K13	mitogen-activated protein kinase kinase kinase 13(MAP3K13)	6205
Fhe-Mir-10-P2a_5p	MAPK12	mitogen-activated protein kinase 12(MAPK12)	385
Fhe-Mir-10-P2a_5p	MAPK14	mitogen-activated protein kinase 14(MAPK14)	3213
Fhe-Mir-10-P2a_5p	MARK1	microtubule affinity regulating kinase 1(MARK1)	27
Fhe-Mir-10-P2a_5p	MASP1	mannan binding lectin serine peptidase 1(MASP1)	1508
Fhe-Mir-10-P2a_5p	MBD1	methyl-CpG binding domain protein 1(MBD1)	412
Fhe-Mir-10-P2a_5p	MBOAT2	membrane bound O-acyltransferase domain containing 2(MBOAT2)	2894
Fhe-Mir-10-P2a_5p	MCL1	BCL2 family apoptosis regulator(MCL1)	2609
Fhe-Mir-10-P2a_5p	MCL1	BCL2 family apoptosis regulator(MCL1)	2620
Fhe-Mir-10-P2a_5p	METTL24	methyltransferase like 24(METTL24)	6483
Fhe-Mir-10-P2a_5p	MFHAS1	malignant fibrous histiocytoma amplified sequence 1(MFHAS1)	304
Fhe-Mir-10-P2a_5p	MFSD9	major facilitator superfamily domain containing 9(MFSD9)	2558
Fhe-Mir-10-P2a_5p	MICALL1	MICAL like 1(MICALL1)	154
Fhe-Mir-10-P2a_5p	MLF2	myeloid leukemia factor 2(MLF2)	147
Fhe-Mir-10-P2a_5p	MRPL12	mitochondrial ribosomal protein L12(MRPL12)	1584
Fhe-Mir-10-P2a_5p	MRPL17	mitochondrial ribosomal protein L17(MRPL17)	1779
Fhe-Mir-10-P2a_5p	MRPL43	mitochondrial ribosomal protein L43(MRPL43)	652
Fhe-Mir-10-P2a_5p	MSI1	musashi RNA binding protein 1(MSI1)	1097
Fhe-Mir-10-P2a_5p	MXD4	MAX dimerization protein 4(MXD4)	1249
Fhe-Mir-10-P2a_5p	MYO18A	myosin XVIIIA(MYO18A)	342
Fhe-Mir-10-P2a_5p	MYO1D	myosin ID(MYO1D)	461
Fhe-Mir-10-P2a_5p	MYO9A	myosin IXA(MYO9A)	2340
Fhe-Mir-10-P2a_5p	MYO9A	myosin IXA(MYO9A)	2792
Fhe-Mir-10-P2a_5p	MYT1	myelin transcription factor 1(MYT1)	315
Fhe-Mir-10-P2a_5p	NAA25	N(alpha)-acetyltransferase 25, NatB auxiliary subunit(NAA25)	1930
Fhe-Mir-10-P2a_5p	NAA35	N(alpha)-acetyltransferase 35, NatC auxiliary subunit(NAA35)	2945
Fhe-Mir-10-P2a_5p	NBEAL2	neurobeachin like 2(NBEAL2)	135
Fhe-Mir-10-P2a_5p	NCAN	neurocan(NCAN)	822
Fhe-Mir-10-P2a_5p	NCKAP5L	NCK associated protein 5 like(NCKAP5L)	200
Fhe-Mir-10-P2a_5p	NCLN	nicalin(NCLN)	1248
Fhe-Mir-10-P2a_5p	NDUFS3	NADH:ubiquinone oxidoreductase core subunit S3(NDUFS3)	151
Fhe-Mir-10-P2a_5p	NEDD9	neural precursor cell expressed, developmentally down-regulated 9(NEDD9)	159
Fhe-Mir-10-P2a_5p	NEK10	NIMA related kinase 10(NEK10)	2853
Fhe-Mir-10-P2a_5p	NEK10	NIMA related kinase 10(NEK10)	3874
Fhe-Mir-10-P2a_5p	NEU1	neuraminidase 1(NEU1)	339
Fhe-Mir-10-P2a_5p	NFIB	nuclear factor I B(NFIB)	4369
Fhe-Mir-10-P2a_5p	NFIB	nuclear factor I B(NFIB)	4481
Fhe-Mir-10-P2a_5p	NIN	ninein(NIN)	904
Fhe-Mir-10-P2a_5p	NIN	ninein(NIN)	1397
Fhe-Mir-10-P2a_5p	NIPA1	non imprinted in Prader-Willi/Angelman syndrome 1(NIPA1)	3948
Fhe-Mir-10-P2a_5p	NIPAL4	NIPA like domain containing 4(NIPAL4)	616
Fhe-Mir-10-P2a_5p	NKPD1	NTPase, KAP family P-loop domain containing 1(NKPD1)	485
Fhe-Mir-10-P2a_5p	NLRC5	NLR family CARD domain containing 5(NLRC5)	160
Fhe-Mir-10-P2a_5p	NLRC5	NLR family CARD domain containing 5(NLRC5)	1169
Fhe-Mir-10-P2a_5p	NOL12	nucleolar protein 12(NOL12)	1610
Fhe-Mir-10-P2a_5p	NR6A1	nuclear receptor subfamily 6 group A member 1(NR6A1)	4214
Fhe-Mir-10-P2a_5p	NRXN1	neurexin 1(NRXN1)	2319
Fhe-Mir-10-P2a_5p	NUP210	nucleoporin 210(NUP210)	406
Fhe-Mir-10-P2a_5p	NXF1	nuclear RNA export factor 1(NXF1)	775
Fhe-Mir-10-P2a_5p	OLFML2A	olfactomedin like 2A(OLFML2A)	998
Fhe-Mir-10-P2a_5p	OPA3	optic atrophy 3 (autosomal recessive, with chorea and spastic paraplegia)(OPA3)	1613
Fhe-Mir-10-P2a_5p	ORC2	origin recognition complex subunit 2(ORC2)	275
Fhe-Mir-10-P2a_5p	OSBPL9	oxysterol binding protein like 9(OSBPL9)	126
Fhe-Mir-10-P2a_5p	OTOG	otogelin(OTOG)	235
Fhe-Mir-10-P2a_5p	PACS2	phosphofurin acidic cluster sorting protein 2(PACS2)	357
Fhe-Mir-10-P2a_5p	PAFAH1B1	platelet activating factor acetylhydrolase 1b regulatory subunit 1(PAFAH1B1)	2369
Fhe-Mir-10-P2a_5p	PARM1	prostate androgen-regulated mucin-like protein 1(PARM1)	2754
Fhe-Mir-10-P2a_5p	PCP4L1	Purkinje cell protein 4 like 1(PCP4L1)	1024
Fhe-Mir-10-P2a_5p	PCSK7	proprotein convertase subtilisin/kexin type 7(PCSK7)	730
Fhe-Mir-10-P2a_5p	PCSK7	proprotein convertase subtilisin/kexin type 7(PCSK7)	1379
Fhe-Mir-10-P2a_5p	PCTP	phosphatidylcholine transfer protein(PCTP)	1107
Fhe-Mir-10-P2a_5p	PCTP	phosphatidylcholine transfer protein(PCTP)	1864
Fhe-Mir-10-P2a_5p	PDCD6	programmed cell death 6(PDCD6)	851
Fhe-Mir-10-P2a_5p	PDK3	pyruvate dehydrogenase kinase 3(PDK3)	8898
Fhe-Mir-10-P2a_5p	PDXDC1	pyridoxal dependent decarboxylase domain containing 1(PDXDC1)	45
Fhe-Mir-10-P2a_5p	PDZD3	PDZ domain containing 3(PDZD3)	610
Fhe-Mir-10-P2a_5p	PEAK1	pseudopodium enriched atypical kinase 1(PEAK1)	5383
Fhe-Mir-10-P2a_5p	PELI2	pellino E3 ubiquitin protein ligase family member 2(PELI2)	3030
Fhe-Mir-10-P2a_5p	PGAP3	post-GPI attachment to proteins 3(PGAP3)	1587
Fhe-Mir-10-P2a_5p	PGAP3	post-GPI attachment to proteins 3(PGAP3)	1636
Fhe-Mir-10-P2a_5p	PGC	progastricsin(PGC)	103
Fhe-Mir-10-P2a_5p	PHF15	-	1226
Fhe-Mir-10-P2a_5p	PHF15	-	2080
Fhe-Mir-10-P2a_5p	PHTF1	putative homeodomain transcription factor 1(PHTF1)	372
Fhe-Mir-10-P2a_5p	PI4K2B	phosphatidylinositol 4-kinase type 2 beta(PI4K2B)	187
Fhe-Mir-10-P2a_5p	PLAGL2	PLAG1 like zinc finger 2(PLAGL2)	1573
Fhe-Mir-10-P2a_5p	PMM2	phosphomannomutase 2(PMM2)	914
Fhe-Mir-10-P2a_5p	PODXL	podocalyxin like(PODXL)	1150
Fhe-Mir-10-P2a_5p	PPAT	phosphoribosyl pyrophosphate amidotransferase(PPAT)	1627
Fhe-Mir-10-P2a_5p	PPP2CA	protein phosphatase 2 catalytic subunit alpha(PPP2CA)	482
Fhe-Mir-10-P2a_5p	PPT1	palmitoyl-protein thioesterase 1(PPT1)	31
Fhe-Mir-10-P2a_5p	PRDM2	PR/SET domain 2(PRDM2)	403
Fhe-Mir-10-P2a_5p	PRKAA2	protein kinase AMP-activated catalytic subunit alpha 2(PRKAA2)	3549
Fhe-Mir-10-P2a_5p	PRTG	protogenin(PRTG)	2035
Fhe-Mir-10-P2a_5p	PRX	periaxin(PRX)	2693
Fhe-Mir-10-P2a_5p	PSMB5	proteasome subunit beta 5(PSMB5)	2540
Fhe-Mir-10-P2a_5p	PSMB5	proteasome subunit beta 5(PSMB5)	2770
Fhe-Mir-10-P2a_5p	PSMB5	proteasome subunit beta 5(PSMB5)	2805
Fhe-Mir-10-P2a_5p	PSMB8	proteasome subunit beta 8(PSMB8)	56
Fhe-Mir-10-P2a_5p	PSTPIP2	proline-serine-threonine phosphatase interacting protein 2(PSTPIP2)	1770
Fhe-Mir-10-P2a_5p	PSTPIP2	proline-serine-threonine phosphatase interacting protein 2(PSTPIP2)	1801
Fhe-Mir-10-P2a_5p	PTBP3	polypyrimidine tract binding protein 3(PTBP3)	2537
Fhe-Mir-10-P2a_5p	PTPN14	protein tyrosine phosphatase, non-receptor type 14(PTPN14)	2749
Fhe-Mir-10-P2a_5p	PTRH2	peptidyl-tRNA hydrolase 2(PTRH2)	2823
Fhe-Mir-10-P2a_5p	RAB1A	RAB1A, member RAS oncogene family(RAB1A)	846
Fhe-Mir-10-P2a_5p	RAB22A	RAB22A, member RAS oncogene family(RAB22A)	1377
Fhe-Mir-10-P2a_5p	RABGAP1L	RAB GTPase activating protein 1 like(RABGAP1L)	140
Fhe-Mir-10-P2a_5p	RABL6	RAB, member RAS oncogene family-like 6(RABL6)	286
Fhe-Mir-10-P2a_5p	RAP1A	RAP1A, member of RAS oncogene family(RAP1A)	1556
Fhe-Mir-10-P2a_5p	RAPGEF5	Rap guanine nucleotide exchange factor 5(RAPGEF5)	3797
Fhe-Mir-10-P2a_5p	RAPGEFL1	Rap guanine nucleotide exchange factor like 1(RAPGEFL1)	816
Fhe-Mir-10-P2a_5p	RASGRF2	Ras protein specific guanine nucleotide releasing factor 2(RASGRF2)	341
Fhe-Mir-10-P2a_5p	RASGRF2	Ras protein specific guanine nucleotide releasing factor 2(RASGRF2)	1277
Fhe-Mir-10-P2a_5p	RBM14	RNA binding motif protein 14(RBM14)	1867
Fhe-Mir-10-P2a_5p	RBM14	RNA binding motif protein 14(RBM14)	2052
Fhe-Mir-10-P2a_5p	RBM20	RNA binding motif protein 20(RBM20)	354
Fhe-Mir-10-P2a_5p	RBM38	RNA binding motif protein 38(RBM38)	1351
Fhe-Mir-10-P2a_5p	RBM38	RNA binding motif protein 38(RBM38)	1650
Fhe-Mir-10-P2a_5p	RC3H2	ring finger and CCCH-type domains 2(RC3H2)	2269
Fhe-Mir-10-P2a_5p	REST	RE1 silencing transcription factor(REST)	1400
Fhe-Mir-10-P2a_5p	RFX3	regulatory factor X3(RFX3)	72
Fhe-Mir-10-P2a_5p	RFX5	regulatory factor X5(RFX5)	1383
Fhe-Mir-10-P2a_5p	RFXANK	regulatory factor X associated ankyrin containing protein(RFXANK)	33
Fhe-Mir-10-P2a_5p	RMND5A	required for meiotic nuclear division 5 homolog A(RMND5A)	4456
Fhe-Mir-10-P2a_5p	RND2	Rho family GTPase 2(RND2)	2969
Fhe-Mir-10-P2a_5p	RNF217	ring finger protein 217(RNF217)	2241
Fhe-Mir-10-P2a_5p	RNF217	ring finger protein 217(RNF217)	2281
Fhe-Mir-10-P2a_5p	RNF44	ring finger protein 44(RNF44)	1382
Fhe-Mir-10-P2a_5p	RORA	RAR related orphan receptor A(RORA)	4102
Fhe-Mir-10-P2a_5p	RORA	RAR related orphan receptor A(RORA)	4469
Fhe-Mir-10-P2a_5p	RORB	RAR related orphan receptor B(RORB)	2957
Fhe-Mir-10-P2a_5p	RUFY3	RUN and FYVE domain containing 3(RUFY3)	536
Fhe-Mir-10-P2a_5p	RUSC2	RUN and SH3 domain containing 2(RUSC2)	29
Fhe-Mir-10-P2a_5p	RXFP4	relaxin/insulin like family peptide receptor 4(RXFP4)	106
Fhe-Mir-10-P2a_5p	RYBP	RING1 and YY1 binding protein(RYBP)	2180
Fhe-Mir-10-P2a_5p	RYR2	ryanodine receptor 2(RYR2)	1126
Fhe-Mir-10-P2a_5p	SAP30L	SAP30 like(SAP30L)	4139
Fhe-Mir-10-P2a_5p	SARDH	sarcosine dehydrogenase(SARDH)	259
Fhe-Mir-10-P2a_5p	SARM1	sterile alpha and TIR motif containing 1(SARM1)	862
Fhe-Mir-10-P2a_5p	SCARB1	scavenger receptor class B member 1(SCARB1)	92
Fhe-Mir-10-P2a_5p	SCARB1	scavenger receptor class B member 1(SCARB1)	204
Fhe-Mir-10-P2a_5p	SCARB1	scavenger receptor class B member 1(SCARB1)	212
Fhe-Mir-10-P2a_5p	SCN4B	sodium voltage-gated channel beta subunit 4(SCN4B)	1069
Fhe-Mir-10-P2a_5p	SELV	-	110
Fhe-Mir-10-P2a_5p	SEMA4B	semaphorin 4B(SEMA4B)	575
Fhe-Mir-10-P2a_5p	SEMA4C	semaphorin 4C(SEMA4C)	78
Fhe-Mir-10-P2a_5p	SEMA4D	semaphorin 4D(SEMA4D)	633
Fhe-Mir-10-P2a_5p	SERPINH1	serpin family H member 1(SERPINH1)	1854
Fhe-Mir-10-P2a_5p	SERTAD3	SERTA domain containing 3(SERTAD3)	328
Fhe-Mir-10-P2a_5p	SESTD1	SEC14 and spectrin domain containing 1(SESTD1)	2878
Fhe-Mir-10-P2a_5p	SGOL1	-	934
Fhe-Mir-10-P2a_5p	SGPL1	sphingosine-1-phosphate lyase 1(SGPL1)	1849
Fhe-Mir-10-P2a_5p	SH3BP5L	SH3 binding domain protein 5 like(SH3BP5L)	348
Fhe-Mir-10-P2a_5p	SH3TC2	SH3 domain and tetratricopeptide repeats 2(SH3TC2)	416
Fhe-Mir-10-P2a_5p	SH3TC2	SH3 domain and tetratricopeptide repeats 2(SH3TC2)	735
Fhe-Mir-10-P2a_5p	SIM1	single-minded family bHLH transcription factor 1(SIM1)	1725
Fhe-Mir-10-P2a_5p	SLC1A5	solute carrier family 1 member 5(SLC1A5)	312
Fhe-Mir-10-P2a_5p	SLC25A24	solute carrier family 25 member 24(SLC25A24)	2525
Fhe-Mir-10-P2a_5p	SLC26A6	solute carrier family 26 member 6(SLC26A6)	128
Fhe-Mir-10-P2a_5p	SLC30A7	solute carrier family 30 member 7(SLC30A7)	2507
Fhe-Mir-10-P2a_5p	SLC35A4	solute carrier family 35 member A4(SLC35A4)	658
Fhe-Mir-10-P2a_5p	SLC39A9	solute carrier family 39 member 9(SLC39A9)	283
Fhe-Mir-10-P2a_5p	SLC46A2	solute carrier family 46 member 2(SLC46A2)	157
Fhe-Mir-10-P2a_5p	SLC4A10	solute carrier family 4 member 10(SLC4A10)	32
Fhe-Mir-10-P2a_5p	SLC4A10	solute carrier family 4 member 10(SLC4A10)	64
Fhe-Mir-10-P2a_5p	SLC6A17	solute carrier family 6 member 17(SLC6A17)	3079
Fhe-Mir-10-P2a_5p	SLC8A2	solute carrier family 8 member A2(SLC8A2)	514
Fhe-Mir-10-P2a_5p	SLITRK6	SLIT and NTRK like family member 6(SLITRK6)	156
Fhe-Mir-10-P2a_5p	SMAD2	SMAD family member 2(SMAD2)	983
Fhe-Mir-10-P2a_5p	SMAD4	SMAD family member 4(SMAD4)	4940
Fhe-Mir-10-P2a_5p	SMEK1	-	249
Fhe-Mir-10-P2a_5p	SMG1	SMG1, nonsense mediated mRNA decay associated PI3K related kinase(SMG1)	182
Fhe-Mir-10-P2a_5p	SMURF1	SMAD specific E3 ubiquitin protein ligase 1(SMURF1)	2549
Fhe-Mir-10-P2a_5p	SNX32	sorting nexin 32(SNX32)	139
Fhe-Mir-10-P2a_5p	SOCS4	suppressor of cytokine signaling 4(SOCS4)	2830
Fhe-Mir-10-P2a_5p	SOX11	SRY-box 11(SOX11)	5231
Fhe-Mir-10-P2a_5p	SPIN2A	spindlin family member 2A(SPIN2A)	968
Fhe-Mir-10-P2a_5p	SPTB	spectrin beta, erythrocytic(SPTB)	2851
Fhe-Mir-10-P2a_5p	SRRD	SRR1 domain containing(SRRD)	2254
Fhe-Mir-10-P2a_5p	SRRM3	serine/arginine repetitive matrix 3(SRRM3)	1280
Fhe-Mir-10-P2a_5p	SRRM3	serine/arginine repetitive matrix 3(SRRM3)	1447
Fhe-Mir-10-P2a_5p	SSTR3	somatostatin receptor 3(SSTR3)	202
Fhe-Mir-10-P2a_5p	ST18	ST18, C2H2C-type zinc finger(ST18)	1346
Fhe-Mir-10-P2a_5p	ST6GAL1	ST6 beta-galactoside alpha-2,6-sialyltransferase 1(ST6GAL1)	2019
Fhe-Mir-10-P2a_5p	ST8SIA4	ST8 alpha-N-acetyl-neuraminide alpha-2,8-sialyltransferase 4(ST8SIA4)	2931
Fhe-Mir-10-P2a_5p	STARD13	StAR related lipid transfer domain containing 13(STARD13)	31
Fhe-Mir-10-P2a_5p	STARD13	StAR related lipid transfer domain containing 13(STARD13)	1093
Fhe-Mir-10-P2a_5p	STARD13	StAR related lipid transfer domain containing 13(STARD13)	2032
Fhe-Mir-10-P2a_5p	STAT3	signal transducer and activator of transcription 3(STAT3)	1445
Fhe-Mir-10-P2a_5p	STAT3	signal transducer and activator of transcription 3(STAT3)	1539
Fhe-Mir-10-P2a_5p	SUV39H1	suppressor of variegation 3-9 homolog 1(SUV39H1)	951
Fhe-Mir-10-P2a_5p	SUV39H1	suppressor of variegation 3-9 homolog 1(SUV39H1)	1178
Fhe-Mir-10-P2a_5p	SUV420H2	-	522
Fhe-Mir-10-P2a_5p	SYAP1	synapse associated protein 1(SYAP1)	2508
Fhe-Mir-10-P2a_5p	SYDE2	synapse defective Rho GTPase homolog 2(SYDE2)	1009
Fhe-Mir-10-P2a_5p	SYNPO	synaptopodin(SYNPO)	2225
Fhe-Mir-10-P2a_5p	SYVN1	synoviolin 1(SYVN1)	573
Fhe-Mir-10-P2a_5p	TAF5L	TATA-box binding protein associated factor 5 like(TAF5L)	663
Fhe-Mir-10-P2a_5p	TAF9B	TATA-box binding protein associated factor 9b(TAF9B)	1616
Fhe-Mir-10-P2a_5p	TAZ	tafazzin(TAZ)	428
Fhe-Mir-10-P2a_5p	TBC1D1	TBC1 domain family member 1(TBC1D1)	110
Fhe-Mir-10-P2a_5p	TBC1D16	TBC1 domain family member 16(TBC1D16)	4474
Fhe-Mir-10-P2a_5p	TBC1D8B	TBC1 domain family member 8B(TBC1D8B)	83
Fhe-Mir-10-P2a_5p	TGOLN2	trans-golgi network protein 2(TGOLN2)	1255
Fhe-Mir-10-P2a_5p	TGOLN2	trans-golgi network protein 2(TGOLN2)	1286
Fhe-Mir-10-P2a_5p	TGOLN2	trans-golgi network protein 2(TGOLN2)	1293
Fhe-Mir-10-P2a_5p	THEMIS2	thymocyte selection associated family member 2(THEMIS2)	42
Fhe-Mir-10-P2a_5p	THEMIS2	thymocyte selection associated family member 2(THEMIS2)	118
Fhe-Mir-10-P2a_5p	THY1	Thy-1 cell surface antigen(THY1)	1036
Fhe-Mir-10-P2a_5p	TINF2	TERF1 interacting nuclear factor 2(TINF2)	101
Fhe-Mir-10-P2a_5p	TLE3	transducin like enhancer of split 3(TLE3)	1045
Fhe-Mir-10-P2a_5p	TMBIM6	transmembrane BAX inhibitor motif containing 6(TMBIM6)	644
Fhe-Mir-10-P2a_5p	TMCC2	transmembrane and coiled-coil domain family 2(TMCC2)	691
Fhe-Mir-10-P2a_5p	TMED1	transmembrane p24 trafficking protein 1(TMED1)	527
Fhe-Mir-10-P2a_5p	TMED1	transmembrane p24 trafficking protein 1(TMED1)	585
Fhe-Mir-10-P2a_5p	TMEM120B	transmembrane protein 120B(TMEM120B)	154
Fhe-Mir-10-P2a_5p	TMEM120B	transmembrane protein 120B(TMEM120B)	303
Fhe-Mir-10-P2a_5p	TMEM135	transmembrane protein 135(TMEM135)	566
Fhe-Mir-10-P2a_5p	TMEM135	transmembrane protein 135(TMEM135)	1187
Fhe-Mir-10-P2a_5p	TMEM202	transmembrane protein 202(TMEM202)	48
Fhe-Mir-10-P2a_5p	TMEM50A	transmembrane protein 50A(TMEM50A)	1373
Fhe-Mir-10-P2a_5p	TMEM86A	transmembrane protein 86A(TMEM86A)	874
Fhe-Mir-10-P2a_5p	TMLHE	trimethyllysine hydroxylase, epsilon(TMLHE)	829
Fhe-Mir-10-P2a_5p	TMPRSS13	transmembrane protease, serine 13(TMPRSS13)	900
Fhe-Mir-10-P2a_5p	TMTC2	transmembrane and tetratricopeptide repeat containing 2(TMTC2)	2282
Fhe-Mir-10-P2a_5p	TNFAIP3	TNF alpha induced protein 3(TNFAIP3)	504
Fhe-Mir-10-P2a_5p	TNFSF4	tumor necrosis factor superfamily member 4(TNFSF4)	161
Fhe-Mir-10-P2a_5p	TNS1	tensin 1(TNS1)	2101
Fhe-Mir-10-P2a_5p	TOMM40	translocase of outer mitochondrial membrane 40(TOMM40)	309
Fhe-Mir-10-P2a_5p	TOMM40	translocase of outer mitochondrial membrane 40(TOMM40)	2124
Fhe-Mir-10-P2a_5p	TOR2A	torsin family 2 member A(TOR2A)	278
Fhe-Mir-10-P2a_5p	TOR2A	torsin family 2 member A(TOR2A)	387
Fhe-Mir-10-P2a_5p	TOR2A	torsin family 2 member A(TOR2A)	1737
Fhe-Mir-10-P2a_5p	TRIAP1	TP53 regulated inhibitor of apoptosis 1(TRIAP1)	426
Fhe-Mir-10-P2a_5p	TRIM7	tripartite motif containing 7(TRIM7)	498
Fhe-Mir-10-P2a_5p	TRIM71	tripartite motif containing 71(TRIM71)	111
Fhe-Mir-10-P2a_5p	TRPS1	transcriptional repressor GATA binding 1(TRPS1)	1241
Fhe-Mir-10-P2a_5p	TSEN54	tRNA splicing endonuclease subunit 54(TSEN54)	62
Fhe-Mir-10-P2a_5p	TSNARE1	t-SNARE domain containing 1(TSNARE1)	531
Fhe-Mir-10-P2a_5p	TSNARE1	t-SNARE domain containing 1(TSNARE1)	828
Fhe-Mir-10-P2a_5p	TSTA3	tissue specific transplantation antigen P35B(TSTA3)	178
Fhe-Mir-10-P2a_5p	TTC30B	tetratricopeptide repeat domain 30B(TTC30B)	382
Fhe-Mir-10-P2a_5p	TTC7A	tetratricopeptide repeat domain 7A(TTC7A)	104
Fhe-Mir-10-P2a_5p	TTPA	alpha tocopherol transfer protein(TTPA)	530
Fhe-Mir-10-P2a_5p	TXNDC16	thioredoxin domain containing 16(TXNDC16)	1966
Fhe-Mir-10-P2a_5p	TXNRD1	thioredoxin reductase 1(TXNRD1)	1424
Fhe-Mir-10-P2a_5p	TXNRD1	thioredoxin reductase 1(TXNRD1)	1430
Fhe-Mir-10-P2a_5p	TXNRD1	thioredoxin reductase 1(TXNRD1)	1612
Fhe-Mir-10-P2a_5p	TYSND1	trypsin domain containing 1(TYSND1)	657
Fhe-Mir-10-P2a_5p	TYSND1	trypsin domain containing 1(TYSND1)	844
Fhe-Mir-10-P2a_5p	UBE2G1	ubiquitin conjugating enzyme E2 G1(UBE2G1)	2345
Fhe-Mir-10-P2a_5p	UBE2R2	ubiquitin conjugating enzyme E2 R2(UBE2R2)	2262
Fhe-Mir-10-P2a_5p	UBL4B	ubiquitin like 4B(UBL4B)	603
Fhe-Mir-10-P2a_5p	UBN1	ubinuclein 1(UBN1)	1898
Fhe-Mir-10-P2a_5p	UCK2	uridine-cytidine kinase 2(UCK2)	668
Fhe-Mir-10-P2a_5p	UCK2	uridine-cytidine kinase 2(UCK2)	918
Fhe-Mir-10-P2a_5p	UHRF1BP1L	UHRF1 binding protein 1 like(UHRF1BP1L)	5041
Fhe-Mir-10-P2a_5p	ULBP1	UL16 binding protein 1(ULBP1)	437
Fhe-Mir-10-P2a_5p	ULK3	unc-51 like kinase 3(ULK3)	482
Fhe-Mir-10-P2a_5p	USP2	ubiquitin specific peptidase 2(USP2)	1208
Fhe-Mir-10-P2a_5p	VANGL1	VANGL planar cell polarity protein 1(VANGL1)	5770
Fhe-Mir-10-P2a_5p	VCPIP1	valosin containing protein interacting protein 1(VCPIP1)	3004
Fhe-Mir-10-P2a_5p	VDR	vitamin D (1,25- dihydroxyvitamin D3) receptor(VDR)	369
Fhe-Mir-10-P2a_5p	VMA21	VMA21 vacuolar H+-ATPase homolog (S. cerevisiae)(VMA21)	3666
Fhe-Mir-10-P2a_5p	VPS36	vacuolar protein sorting 36 homolog(VPS36)	1076
Fhe-Mir-10-P2a_5p	VPS4B	vacuolar protein sorting 4 homolog B(VPS4B)	464
Fhe-Mir-10-P2a_5p	WDR26	WD repeat domain 26(WDR26)	1202
Fhe-Mir-10-P2a_5p	XKRX	XK related, X-linked(XKRX)	698
Fhe-Mir-10-P2a_5p	XKRX	XK related, X-linked(XKRX)	1359
Fhe-Mir-10-P2a_5p	ZBTB34	zinc finger and BTB domain containing 34(ZBTB34)	2384
Fhe-Mir-10-P2a_5p	ZBTB38	zinc finger and BTB domain containing 38(ZBTB38)	2370
Fhe-Mir-10-P2a_5p	ZBTB7A	zinc finger and BTB domain containing 7A(ZBTB7A)	1674
Fhe-Mir-10-P2a_5p	ZC3H7B	zinc finger CCCH-type containing 7B(ZC3H7B)	2150
Fhe-Mir-10-P2a_5p	ZDHHC14	zinc finger DHHC-type containing 14(ZDHHC14)	1112
Fhe-Mir-10-P2a_5p	ZFP62	ZFP62 zinc finger protein(ZFP62)	478
Fhe-Mir-10-P2a_5p	ZNF106	zinc finger protein 106(ZNF106)	3123
Fhe-Mir-10-P2a_5p	ZNF148	zinc finger protein 148(ZNF148)	3317
Fhe-Mir-10-P2a_5p	ZNF236	zinc finger protein 236(ZNF236)	929
[truncated: 5,107 more rows]
