# Supplementary material for: Role of Fasciola hepatica Small RNAs in the Interaction With the Mammalian Host
Source: Front Cell Infect Microbiol. 2022 Jan 20;11:812141. doi: 10.3389/fcimb.2021.812141 (PMC8824774; doi:10.3389/fcimb.2021.812141)
Supplement: Supplementary file 16 [file Table_7.xlsx]

## Sheet: Table S7
Table S7. Immune related genes targeted by F. hepatica's miRNAs in at least 2 different positions
Gene	Description	InnateDB ID	Position	miRNA
ACHE	ACHE (acetylcholinesterase) expression is induced by hydrogen peroxide (H2O2) via the JNK/AP1/ ATF2 signalling pathway.	32513	80	Fhe-Mir-10-P2a_5p
				Fhe-Mir-10-P2b_5p
			173	Fhe-Mir-10-P2a_5p
				Fhe-Mir-10-P2b_5p
ATF2	SCN5A is a novel pathogen sensor that initiates anti-viral signalling and transcription through ADCY8 and ATF2.	75609	471	fhe-mir-1989_5p
			1276	fhe-Mir-1-P1_3p
			2128	fhe-Mir-1-P1_3p
BCL11B	Bcl11b, a transcription factor essential in T cell lineage commitment and maintenance, is specifically expressed in progenitors committed to the group 2 innate lymphoid cells (ILC2) lineage and is required for ILC2 development.	170175	1402	fhe-miR-277-P1_3p
				Fhe-Mir-277-P2_3p
			4296	Fhe-Mir-71-P1b_5p
				Fhe-Mir-71-P2_5p
CAPRIN1	The G3BP1-CAPRIN1-PRKRA complex represents a new mode of PRKRA activation and links stress responses with innate immune activation through PRKRA without a requirement for foreign double-stranded RNA pattern recognition.	38977	636	fhe-mir-1989_5p
			1706	fhe-Mir-1-P1_3p
			2374	fhe-miR-750_3p
CBL	Cbl, an E3 ligase, has a crucial role in regulating dendritic cell maturation by facilitating the regulatory functions of Nfkb1.	155970	921	fhe-Mir-1-P1_3p
			3447	Fhe-Let-7-P1_5p
				Fhe-Let-7-P2_5p
CD200R1	Cd200-Cd200r1 pathway is an important regulator of antiviral immunity during cytomegalovirus infection that is exploited by murine cytomegalovirus to establish chronicity within mucosal tissue.	162436	543	Fhe-Let-7-P1_5p
				Fhe-Let-7-P2_5p
			661	Fhe-Let-7-P1_5p
				Fhe-Let-7-P2_5p
CDK6	Cdk6 expression is induced upon LPS stimulation via Tlr4-signalling pathway. Cdk6 mediates the increased adhesion of macrophages in response to LPS challenge, and is important for LPS lethality.	131439	347	fhe-mir-1989_5p
			8966	fhe-Mir-1-P1_3p
CEBPA	Cebpa is a member of the CCAAT enhancer binding protein family and is a transcriptional factor regulating genes in innate immunity and inflammation. The activities of CEBP are regulated via methylation of arginine and lysine side chains.	173713	448	Fhe-Mir-10-P2a_5p
				Fhe-Mir-10-P2b_5p
			1397	Fhe-Mir-190-P1_5p
CLTC	Cltc functions as a built-in molecular brake that ensures a tight control of basal NFKB activation and gene expression in un-stimulated cells. Defects in Cltc expression could potentially lead to chronic inflammation disorder.	207019	182	fhe-Mir-1-P1_3p
			409	fhe-miR-277-P1_3p
				Fhe-Mir-277-P2_3p
CNOT4	Cnot4 enhances JAK/STAT pathway-dependent gene expression by positively regulating IFN-gamma- and IL4-induced STAT-mediated gene responses. (Demonstrated in human)	135345	151	Fhe-Let-7-P1_5p
			320	Fhe-Mir-1993_3p
			954	fhe-mir-2a-B_3p
				Fhe-Mir-2-P2b_3p
CTNNB1	Glycogen synthase kinase 3/Ctnnb1 (Î²-catenin) axis is required for optimal induction of antiviral innate immunity.	205243	575	fhe-mir-2a-B_3p
				Fhe-Mir-2-P2b_3p
			734	fhe-mir-2a-B_3p
				Fhe-Mir-2-P2b_3p
			1039	fhe-mir-2a-B_3p
				Fhe-Mir-2-P2b_3p
CXCL12	MIR141 directly regulates CXCL12 expression and CXCL12 mediated leukocyte migration during colonic inflammation.	71595	183	fhe-miR-277-P1_3p
				Fhe-Mir-277-P2_3p
			2195	fhe-miR-277-P1_3p
				Fhe-Mir-277-P2_3p
DDX3X	DDX3X is a critical component of the TANK-binding kinase 1 (TBK1)-dependent innate immune response.	229341	179	fhe-miR-219_5p
			269	fhe-miR-277-P1_3p
				Fhe-Mir-277-P2_3p
DICER1	Down-regulation of Dicer1 elicits an interferon response in endometrial cancer cells.	168384	1023	Fhe-Mir-190-P1_5p
			1139	Fhe-Mir-190-P1_5p
EDN1	Edn1 links Tlr7 inflammatory signalling to cardiac fibrosis in autoimmune associated congenital heart block. (Demonstrated in human)	147056	150	fhe-Mir-1-P1_3p
			579	Fhe-Let-7-P1_5p
				Fhe-Let-7-P2_5p
ELAVL1	ELAVL1 is a protein that binds to specific mRNA subsets, preferentially within 3' untranslated regions, and is a pivotal posttranscriptional regulator of gene expression.	24117	692	Fhe-Mir-10-P2b_5p
			1178	fhe-miR-277-P1_3p
				Fhe-Mir-277-P2_3p
			3627	Fhe-Let-7-P1_5p
				Fhe-Let-7-P2_5p
			4878	fhe-mir-2a-B_3p
				Fhe-Mir-2-P2b_3p
ETS1	ETS1 transcription factor blocks terminal differentiation of keratinocytes and induces expression of matrix metalloproteases and innate immune mediators.	75897	1510	Fhe-Mir-10-P1_5p
			1688	Fhe-Mir-10-P1_5p
			2137	Fhe-Mir-10-P2a_5p
				Fhe-Mir-10-P2b_5p
			2315	Fhe-Mir-10-P2a_5p
				Fhe-Mir-10-P2b_5p
				fhe-mir-1989_5p
			2493	fhe-mir-1989_5p
			3046	Fhe-Mir-279_3p
			3111	fhe-Mir-1-P1_3p
			3224	Fhe-Mir-279_3p
			3289	fhe-Mir-1-P1_3p
FXR1	FXR1 is an essential component of a network of nuclear receptors that regulate intestinal innate immunity and homeostasis.	66609	3848	Fhe-Mir-279_3p
			4002	Fhe-Mir-279_3p
G3BP1	EIF2AK2 (PKR) is recruited to stress granules by G3BP1 to promote innate immune responses at both transcriptional and translational levels.	54619	5830	Fhe-Mir-10-P2a_5p
				Fhe-Mir-10-P2b_5p
			7015	Fhe-Let-7-P1_5p
				Fhe-Let-7-P2_5p
			7515	fhe-Mir-1-P1_3p
			8655	fhe-miR-277-P1_3p
				Fhe-Mir-277-P2_3p
GATA6	Gata6 activates the transcription of hepcidin antimicrobial peptide in hepatocytes. Friend of GATA (FOG)-proteins ZFPM1 and ZFPM2 moderate this transcription by suppressing the GATA transactivation of hepcidin promoter. (Demonstrated in human)	128584	606	Fhe-Mir-10-P1_5p
			981	Fhe-Let-7-P3_5p
GJA1	GJA1 plays an important role in innate immune control of commensal-mediated intestinal epithelial wound repair.	95984	485	fhe-Mir-1-P1_3p
			1616	fhe-Mir-1-P1_3p
HIF1A	HIF1A transcription is induced by IFNA2 in human endothelial cells though a JAK-ISGF3 pathway under normoxic conditions, and that this response contributes to the anti-proliferative activity of this cytokine.	8510	51	fhe-mir-1989_5p
			937	fhe-mir-87_3p
			1083	fhe-mir-87_3p
HIF1AN	Regulation of IL1B-induced NF-ÎºB by hydroxylases links key hypoxic and inflammatory signaling pathways in a manner that is dependent upon the combinatorial blockade of both EGLN2 and HIF1AN.	86613	5692	Fhe-Let-7-P1_5p
				Fhe-Let-7-P2_5p
			10492	Fhe-Mir-10-P2a_5p
				Fhe-Mir-10-P2b_5p
HMGB1	HMGB1 functions as universal sentinel for nucleic-acid-mediated innate immune responses.	21100	4326	fhe-Mir-1-P1_3p
			4547	fhe-Mir-1-P1_3p
			4548	fhe-miR-277-P1_3p
				Fhe-Mir-277-P2_3p
			4769	fhe-miR-277-P1_3p
				Fhe-Mir-277-P2_3p
HOXA9	HOXA9 plays a role in the innate immune response to bacterial infection as a modulator of NF-kappaB-dependent transcription.	10490	911	Fhe-Let-7-P3_5p
			1236	Fhe-Let-7-P3_5p
HSPA14	Hspa14 binds directly to Tlr4 on dendritic cell surfaces and induces a robust Th1 response via the MAPK and NFkB signalling pathways.	133420	659	Fhe-Let-7-P1_5p
				Fhe-Let-7-P2_5p
			3086	Fhe-Let-7-P1_5p
				Fhe-Let-7-P2_5p
			3447	fhe-bantam_3p
IGF1	Igf11 is a PI3K-activating ligand that increases the secretion of Il6 and Tnf in lipopolysaccharide (LPS)-stimulated mast cells, as well as attenuating the production of Il1b.	182955	158	fhe-Mir-1-P1_3p
			192	fhe-Mir-1-P1_3p
			850	Fhe-Mir-190-P1_5p
			884	Fhe-Mir-190-P1_5p
			1318	Fhe-Let-7-P1_5p
				Fhe-Let-7-P2_5p
			1352	Fhe-Let-7-P1_5p
				Fhe-Let-7-P2_5p
			5675	Fhe-Mir-71-P1b_5p
				Fhe-Mir-71-P2_5p
			5709	Fhe-Mir-71-P1b_5p
				Fhe-Mir-71-P2_5p
IL6ST	IL6ST (GP130) is a common cytokine receptor subunit that is preferentially bound by SOCS3 on its SHP2-binding site, suggesting that some of the negative regulatory roles previously attributed to the phosphatase SHP-2 might in fact be caused by the action of SOCS3.	21516	772	fhe-mir-87_3p
			3088	Fhe-miR-281_3p
			3887	fhe-miR-277-P1_3p
				Fhe-Mir-277-P2_3p
			4772	Fhe-miR-281_3p
			5571	fhe-miR-277-P1_3p
				Fhe-Mir-277-P2_3p
ING4	ING4 is a member of the inhibitor of growth (ING) family of chromatin-modifying proteins that functions to negatively regulate the cytokine-mediated inflammatory response. In mice, it facilitates NF-kappaB activation of IkappaB promoters, thereby suppressing nuclear RelA (p65) levels and the activation of select NF-kappaB target cytokines.	14716	95	Fhe-Mir-10-P2b_5p
			157	Fhe-Mir-10-P2b_5p
IRAK3	Irak3 dampens the innate immune response in airway epithelial cells by inhibiting Tlr2 signalling in an Il13-dependent manner. (Demonstrated in human)	192499	773	fhe-mir-1175_3p
			4921	Fhe-Mir-1993_3p
LGALS9	LGALS9 attenuates acute lung injury by preferentially suppressing pro-inflammatory functions in pDC-like macrophages through TLR2/TLR4 down-regulation.	35872	182	fhe-mir-1989_5p
			250	fhe-mir-1989_5p
MAP3K1	MAP3K1 and TRAF6 play a pivotal role in the retinoic-acid-inducible gene-I (RIG-I)-like helicase antiviral pathway.	22000	809	Fhe-Let-7-P3_5p
			2159	Fhe-Let-7-P1_5p
				Fhe-Let-7-P2_5p
MAP3K7	MAP3K7 (TAK1) is a member of the mitogen-activated protein kinase kinase kinase family that, together with its activator TAK1-binding protein 1 (TAB1), activates the IKK signallosome and thus regulates NF-kappaB activation.	94374	462	Fhe-Mir-10-P1_5p
			610	Fhe-Mir-10-P1_5p
MAPK1	Mapk1 (ERK) and Mapk14 (p38) control the dynamic balance regulating neutrophil migration. (Demonstrated in human)	137672	2753	fhe-Mir-1-P1_3p
			5296	fhe-mir-1989_5p
MAPK14	Mapk14 activation is blocked by Bacillus anthracis, resulting in the opening of a connexin ATP release channel and induction of macrophage death. Constitutive activation of Mapk14 interferes with inflammasome activation and Il1b production, which compromises antimicrobial immunity.	158983	3202	fhe-mir-1989_5p
			3213	Fhe-Mir-10-P2a_5p
				Fhe-Mir-10-P2b_5p
MAPK8	MAPK8 phosphorylates IRF3 and is essential for IRF3 dimerization induced by polyinosinic-cytidylic acid (polyI:C).	73479	3606	Fhe-Let-7-P1_5p
				Fhe-Let-7-P2_5p
			3740	Fhe-Let-7-P1_5p
				Fhe-Let-7-P2_5p
MASP1	MASP1 is an essential protease of both the lectin and alternative complement pathways, essential components of innate immunity, participating in the pathogenesis of inflammatory diseases and in host defence.	69257	1159	fhe-mir-1989_5p
			1508	Fhe-Mir-10-P2a_5p
				Fhe-Mir-10-P2b_5p
NFAT5	Nfat5 is a transcription factor that is upregulated by hypertonicity. Activated Nfat5 enhances LPS-mediated NFkB activity by complexing with NFkB and kB elements in downstream genes.	190689	4446	fhe-mir-1175_3p
			8195	fhe-mir-2a-B_3p
				Fhe-Mir-2-P2b_3p
NFATC2	NFATC2 interacts with JUN to synergistically activate interleukin-2 (IL2) transcription in T cells, a cytokine that acts as an autocrine growth factor during an immune response to bacterial and viral infection, as well as tumourigenesis.	81223	939	fhe-mir-1175_3p
			1039	fhe-mir-1175_3p
			3786	fhe-Mir-1-P1_3p
			3886	fhe-Mir-1-P1_3p
NFATC3	Nfatc3 is a transcription factor required for the regulation of the Toll-like receptor-activated innate inflammatory response in monocytes/macrophages.	189544	667	fhe-Mir-1-P1_3p
			792	fhe-Mir-1-P1_3p
NFIA	During sepsis-induced generation of myeloid-derived suppressor cells, transcription factor Nfia represses Cdkn1a to arrest differentiation of Gr1+ CD11b+ cells.	164923	5283	Fhe-Mir-1993_3p
			5342	Fhe-Mir-1993_3p
NLRC5	The reversible ubiquitin editing of Nlrc5 determines Nlrc5â Ikbkb interaction dynamics and plays a crucial role in precisely regulating NFÎºB signalling	182231	160	Fhe-Mir-10-P2a_5p
				Fhe-Mir-10-P2b_5p
			1169	Fhe-Mir-10-P2a_5p
				Fhe-Mir-10-P2b_5p
NR3C1	The Glucocorticoid receptor, Nr3c1 exerts anti-inflammatory action in part by antagonizing pro-inflammatory transcription factors such as Rela of the NFkB complex. (Demonstrated in human)	142259	997	Fhe-Mir-71-P1b_5p
				Fhe-Mir-71-P2_5p
			2156	fhe-mir-1175_3p
OTUB1	OTUB1 and OTUB2 negatively regulate virus-triggered type I interferon (IFN) induction and cellular antiviral response by deubiquitinating TRAF3 and -6.	52992	822	Fhe-Mir-2-P1b_3p
			4760	fhe-miR-750_3p
PDE12	PDE12 negatively regulates the innate immune response and inhibitors of PDE12 show increased IFN induced 2â,5â- oligoadenylate and antiviral activities.	41300	1177	Fhe-Mir-10-P1_5p
			1631	fhe-miR-277-P1_3p
				Fhe-Mir-277-P2_3p
			1761	Fhe-Mir-10-P1_5p
			2215	fhe-miR-277-P1_3p
				Fhe-Mir-277-P2_3p
PIK3C3	Class III phosphatidylinositol 3-kinases (PI3K) are required for downstream Arf6 regulation of CpG oligodeoxynucleotide uptake and thus have a role in Tlr9-mediated immune signalling.	132410	526	Fhe-Mir-71-P1b_5p
				Fhe-Mir-71-P2_5p
			1983	Fhe-Mir-2-P1b_3p
			2041	fhe-mir-87_3p
PMAIP1	Pmaip1 is induced by the RIG-I/MDA5 axis during viral infection and activates apoptosis in macrophages, dendritic cells and primary lymphocytes.	155006	1281	Fhe-Let-7-P2_5p
			1376	Fhe-Let-7-P2_5p
PML	Pml, a member of the Trim protein family, is upregulated by Type I and Type II interferons and have been found to restrict viral replication by modulating the RIG-I pathway.	171712	1559	fhe-miR-277-P1_3p
				Fhe-Mir-277-P2_3p
			1941	fhe-mir-87_3p
PPARGC1A	PPARGC1A is activated in Staphylococcus aureus-mediated sepsis via the TLR2-signalling pathway. (Demonstrated in mice)	11756	1269	Fhe-Mir-190-P1_5p
			1287	fhe-mir-87_3p
PTAFR	PTAFR is involved in G-protein-independent activation of TYK2.	95161	134	Fhe-Let-7-P1_5p
				Fhe-Let-7-P2_5p
			2183	Fhe-Let-7-P1_5p
				Fhe-Let-7-P2_5p
PTEN	Pten is an essential regulator of natural killer cell localization in vivo during both homeostasis and malignancy.	158878	2082	Fhe-Mir-71-P1b_5p
				Fhe-Mir-71-P2_5p
			5366	fhe-mir-87_3p
PURA	Pura expression is repressed by endogenous miRNA to restrict HIV-1 infection in monocytes. (Demonstrated in human)	137597	2270	fhe-mir-2a-B_3p
				Fhe-Mir-2-P2b_3p
			4017	Fhe-Let-7-P3_5p
REST	RE-1 silencing transcription factor (REST) is part of a repressor complex, along with key components that include histone deacetylase (HDAC) 1 or 2, co-repressor of REST (CoREST), and lysine-specific demethylase (LSD) 1. The HDAC/CoREST/REST/LSD1 repressor complex is a significant component of host innate immunity.	20380	1400	Fhe-Mir-10-P2a_5p
				Fhe-Mir-10-P2b_5p
			1990	fhe-miR-219_5p
RICTOR	Rictor reduces Tlr4-mediated inflammation by regulating the cellular localization of Foxo1.	128168	944	fhe-Mir-1-P1_3p
			1977	Fhe-Let-7-P1_5p
				Fhe-Let-7-P2_5p
RORA	The transcription factor Rora is critical for the development of nuocytes and the mounting of innate type 2 immunity against parasitic worms.	181478	546	Fhe-Mir-10-P1_5p
			3951	fhe-Mir-1-P1_3p
			4102	Fhe-Mir-10-P2a_5p
				Fhe-Mir-10-P2b_5p
			4469	Fhe-Mir-10-P2a_5p
				Fhe-Mir-10-P2b_5p
RPS6KA5	RPS6KA5 negatively regulates TLR-pathway driven inflammation by preventing the binding of phosphorylated transcription factors CREB and ATF1 to IL10 and DUSP1 promoters.	16084	1219	fhe-miR-277-P1_3p
				Fhe-Mir-277-P2_3p
			3409	Fhe-Mir-10-P1_5p
SARM1	Upon infection with encephalitic Bunyavirus, SARM1 is activated by RIG-I/MAVS signalling to mediate neuronal cell death.	202876	862	Fhe-Mir-10-P2a_5p
				Fhe-Mir-10-P2b_5p
			2091	fhe-mir-1989_5p
SCARB1	Scarb1 regulates the macrophage inflammatory response to LPS.	201281	92	Fhe-Mir-10-P2a_5p
				Fhe-Mir-10-P2b_5p
			204	Fhe-Mir-10-P2a_5p
				Fhe-Mir-10-P2b_5p
			212	Fhe-Mir-10-P2a_5p
				Fhe-Mir-10-P2b_5p
SF3A1	Sf3a1 affects the mRNA splicing of genes in the TLR signalling pathway to modulate the innate immune response in macrophages.	141954	1329	Fhe-Mir-279_3p
			1758	Fhe-Mir-2-P1b_3p
SMAD4	TGF-Î² signalling upregulates MIR181A2 expression through SMAD3/4-dependent promoter activation.	3485	72	Fhe-Let-7-P1_5p
				Fhe-Let-7-P2_5p
			1305	fhe-mir-1175_3p
			4940	Fhe-Mir-10-P2a_5p
				Fhe-Mir-10-P2b_5p
			5049	fhe-miR-219_5p
SMARCE1	SMARCE1 is a transcriptional modulator that is known to repress viral replication.	47847	1001	Fhe-Mir-1993_3p
			1021	Fhe-Mir-190-P1_5p
			2223	fhe-mir-1989_5p
SNAP23	SNAP23 phosphorylation by IKBKB regulates mast cell degranulation and anaphylactic reactions.	7946	364	Fhe-Let-7-P2_5p
			416	Fhe-Let-7-P2_5p
SOCS2	SOCS2 can enhance IL-2 and IL-3 signalling by accelerating SOCS3 degradation.	51299	119	fhe-mir-1989_5p
			1619	Fhe-Let-7-P3_5p
			2092	fhe-mir-1989_5p
STAT3	STAT3 is a transcription factor that mediates interleukin-10 (IL-10) cytokine signalling.	50702	1445	Fhe-Mir-10-P2a_5p
				Fhe-Mir-10-P2b_5p
			1539	Fhe-Mir-10-P2a_5p
				Fhe-Mir-10-P2b_5p
TCF4	Transcription Factor that is an essential and specific regulator of Plasmacytoid dendritic cell development	3611	240	Fhe-Mir-190-P1_5p
			1142	Fhe-Mir-2-P1b_3p
TET2	TET2 selectively mediates active repression of IL6 transcription via NFKBIZ and HDAC2 during inflammation resolution in innate myeloid cells, including dendritic cells and macrophages.	32690	754	fhe-mir-1989_5p
			1220	fhe-mir-87_3p
			3553	fhe-mir-87_3p
THRB	THRB signalling plays a role in modulating dendritic cell (DC) physiology and has immunoregulatory effects. THRB contains an NF-kappaB consensus site in its promoter region that controls its expression, which in turn signals DCs to promote maturation and function via an Akt-dependent, but PI3K independent pathway.	22332	257	fhe-miR-219_5p
			3997	fhe-miR-277-P1_3p
				Fhe-Mir-277-P2_3p
			4115	fhe-miR-219_5p
TNFRSF12A	The FN14 cytoplasmic tail binds to tumour-necrosis-factor-receptor-associated factors 1, 2, 3 and 5 and mediates nuclear factor-kappaB activation	11328	116	fhe-mir-1989_5p
			244	fhe-mir-1989_5p
TNFRSF1B	TNFRSF1B signalling induces selective BIRC2-dependent ASK1 ubiquitination and terminates mitogen-activated protein kinase signalling.	90091	1268	Fhe-Let-7-P1_5p
				Fhe-Let-7-P2_5p
			1711	fhe-mir-1989_5p
TP53	TP53 binds to canonical and non-canonical promoter regions of the human TLR gene family and up-regulates the expression of TLRs. The activation of TP53 can directly influence the TLR-mediated induction of cytokines.	26364	417	Fhe-Let-7-P1_5p
				Fhe-Let-7-P2_5p
			618	Fhe-Let-7-P1_5p
				Fhe-Let-7-P2_5p
			706	Fhe-Let-7-P1_5p
				Fhe-Let-7-P2_5p
TREM1	TREM1 is a superimmunoglobulin receptor present on neutrophils and monocytes, which plays an important role in the amplification of inflammation and its expression is inhibited by PGD(2) and PGJ(2) in macrophages.	86629	680	fhe-miR-277-P1_3p
				Fhe-Mir-277-P2_3p
			739	fhe-miR-277-P1_3p
				Fhe-Mir-277-P2_3p
TRIM71	TRIM71 was identified in a systematic screen for positive regulators of innate immune responses.	23894	179	Fhe-Let-7-P1_5p
				Fhe-Let-7-P2_5p
			111	Fhe-Mir-10-P2a_5p
				Fhe-Mir-10-P2b_5p
			259	Fhe-Let-7-P1_5p
				Fhe-Let-7-P2_5p
			4016	Fhe-Let-7-P1_5p
				Fhe-Let-7-P2_5p
			4039	Fhe-Let-7-P1_5p
				Fhe-Let-7-P2_5p
UBE2N	UBE2N abalation resulted in defective B cell development and in impaired B cell and macrophage activation.	51220	71	fhe-miR-277-P1_3p
				Fhe-Mir-277-P2_3p
			903	fhe-miR-277-P1_3p
				Fhe-Mir-277-P2_3p
			1868	fhe-mir-1175_3p
			2700	fhe-mir-1175_3p
VEGFA	VEGFA-induced tissue response, e.g. angiogenesis, is inhibited during RSV and Influenza viral infections. These effects were mediated by RIG-I and IFNR-dependent pathways, and consequently inhibited the Th2 inflammation response.	88716	1857	fhe-bantam_3p
			1923	fhe-bantam_3p
			1939	fhe-bantam_3p
WNT2B	Secretion of WNT2B upon virus infection negatively regulates antiviral innate immunity.	101110	8107	fhe-mir-2a-B_3p
				Fhe-Mir-2-P2b_3p
			9158	fhe-mir-87_3p
WNT9B	Secretion of WNT9B upon virus infection negatively regulates antiviral innate immunity.	55716	2354	Fhe-Mir-10-P1_5p
			2369	Fhe-Let-7-P1_5p
				Fhe-Let-7-P2_5p
ZBTB16	MIR146A upregulation by CXCR4 antagonist AMD3100 treatment or ZBTB16 silencing, decreases CXCR4 protein expression and prevents HIV-1 infection of leukemic monocytic cell line and CD4(+) T lymphocytes.	72004	1321	Fhe-Let-7-P1_5p
			4438	Fhe-Mir-10-P1_5p
			4529	Fhe-miR-281_3p
			4773	Fhe-Let-7-P1_5p
				Fhe-Let-7-P2_5p
