# Supplementary material for: Role of Fasciola hepatica Small RNAs in the Interaction With the Mammalian Host
Source: Front Cell Infect Microbiol. 2022 Jan 20;11:812141. doi: 10.3389/fcimb.2021.812141 (PMC8824774; doi:10.3389/fcimb.2021.812141)
Supplement: Supplementary file 17 [file Table_8.xlsx]

## Sheet: Table S8
Table S8. Dynamic table of tRNA fragment counts per million in all samples analyzed
tRNA fragment	count in MC	count in NEJ	count in AD	count in EV
3'tHF	2768.28	28169.1	787.033	31953.8
3'tLF	6.33384	414.117	245.439	7408.36
3'tRF	40050.9	130369	427901	119351
5'tHF	405043	687328	437703	499721
5'tLF	83.7883	20572.4	1729.58	269094
5'tRF	548760	115994	115347	53303.6
Full	0	0	0	4873.16
i-tRF	3287.14	17153.6	16287.2	14295.7
General Total	1e+06	1e+06	1e+06	1e+06
