# Supplementary material for: Role of Fasciola hepatica Small RNAs in the Interaction With the Mammalian Host
Source: Front Cell Infect Microbiol. 2022 Jan 20;11:812141. doi: 10.3389/fcimb.2021.812141 (PMC8824774; doi:10.3389/fcimb.2021.812141)
Supplement: Supplementary file 18 [file Table_9.xlsx]

## Sheet: Table S9
Table S9. Sequence and genomic location of vtRNAs detected in the genome of F. hepatica.
		Genomic location of precursor
ID	Sequence	Scaffold	Start	End	Strand
Fhe_vtRNA1	GTCGGGCCTCGGTTGTGGGTTACTTCGTGCACCCAACAATAATCACATTATGGTTAGCGGTTCCACGGCTTGTCCGTGAAAGTCTCCCCACCGGCAATCCCGATCATTT	scaffold10x_1448_pilon	163203	163311	+
Fhe_vtRNA2	GTCGGGCCTCGGTTGTGGGTTACTTCGTGCAACCAAAAATAACCGCATCATGATTAAAGGTCCCGCGGCTTGTCCGTGAAAGTCTCCCCACCGGCAATCCCGATCATTT	scaffold10x_1448_pilon	240479	240587	-
Fhe_vtRNA3	AGGTCGGGCCTCGATTGTGGGTTACTTCGTGCACCATGCGTAATCACTACAGGATTAACAGTTCCCACGGCTTGTCCGTGTAAGCTTCCCCACCGGCAATCCCGATCACTTT	scaffold10x_1448_pilon	107249	107360	-
Fhe_vtRNA4	CACCGATCGGTTGTGGGTTACTTCGTGCACCATGCGTAATCACTACAGGATTAACAGTTCCCACGGCTTGTCCGTGTAAACTTCCCCACCGGCAATCCCGACCGTTATTTT	scaffold10x_1781_pilon	6846	6952	-
Fhe_vtRNA5	AGGTCGGGCCTCGGTTGAGGGTTACTCCGTGCACTAAAAATTAATCGCTTTACGAATATTAGTACCCACGGTTTGTCCGTGAAAGTCTCCCCACCGGCAATCCCGATCATTTT	scaffold10x_1448_pilon	191726	191838	-
